# Supplementary material for: “One Health” or Three? Publication Silos Among the One Health Disciplines
Source: PLoS Biol. 2016 Apr 21;14(4):e1002448. doi: 10.1371/journal.pbio.1002448 (PMC4839662; doi:10.1371/journal.pbio.1002448)
Supplement: S1 Data — A csv file containing bibliographic information on all papers fulfilling our search criteria. This dataset was used to construct Figs 1, 2, 4 and 5. (CSV) [file pbio.1002448.s001.csv]

Paper.Number	Authors	Title	Source	SourceAbbr	Keep	Abstract	CitedRefs	NumberRefs	TimesCited	SN	EI	PubDate	PubYear	Vol	Issue	BeginPage	EndPage	AR	DOI	PG	GA	UT	PM	C1	AnnualizedCitationRate	AuthInstAffil	NumberAuthors	Journal.Community	LeadAuthorAffil	LeadAuthorID
1764	Savary, S; Willocquet, L; Teng, PS	Modelling sheath blight epidemics on rice tillers	AGRICULTURAL SYSTEMS	Agr Sys	1	The structure of a model for vice sheath blight which integrates processes at the tiller level and their contribution to epidemics is reported. The model considers two processes, primary and secondary infection, leading to disease increase. It incorporates disease aggregation in terms of accessibility of healthy tillers to infection by the pathogen from diseased tillers, Parameters from the model…	[Anonymous], 1988, SAS STAT US GUID REL, P1028; BENSON DM, 1994, EPIDEMIOLOGY MANAGEM, P1; BUTT DJ, 1980, COMP EPIDEMIOLOGY TO, P29; CHIEN CC, 1963, J TAIWAN AGR RES, V12, P7; Gangopadhyay S., 1982, Review of Plant Pathology, V61, P451; GILLIGAN CA, 1994, EPIDEMIOLOGY MANAGEM, P148; Gilligan CA, 1990, EPIDEMICS PLANT DISE, P96; GILLIGAN CA, 1985, PHYTOPATHOLOGY, V75, P61, DOI 10.1094/Phyto-75-61;…	30	22	0308-521X		NOV	1997	55	3	359	384		10.1016/S0308-521X(97)00014-0	26	XM789	WOS:A1997XM78900002	NA		1.2941176471	govt	22	4	NA	savary s
1470	Nyangito, HO; Richardson, JW; Mukhebi, AW; Zimmel, P; Namken, J; Berry, BP	Whole farm simulation analysis of economic impacts of east coast fever immunization strategies on mixed crop-livestock farms in Kenya	AGRICULTURAL SYSTEMS	Agr Sys	1	A whole farm simulation approach was used to assess the economic impacts of five alternative strategies for controlling East Coast Fever (ECF), a cattle disease, on farms from two sites in Kenya. The strategies were also ranked using the stochastic dominance criterion to determine the most preferred one by risk-averse smallholder farmers. The strategies involve the current acaricide-based method …	BARRY JP, 1988, FINANCIAL MANAGEMENT; BROWN ML, 1979, FARM BUDGETS FARM IN; CURRY JC, 1991, UNPUB LIVESTOCK MANA; DECASTRO JJ, 1985, RES VET SCI, V39, P279; DENT J, 1971, SYSTEMS ANAL AGR MAN; Gittinger JP, 1982, EC ANAL AGR PROJECTS; *ILRAD, 1990, ASS IMP BETT CONTR L; *ILRAD, 1994, ANN SCI REP; Law AM, 1991, SIMULATION MODELING; Lawrence J. A., 1981, Advances in the control of theileriosis. Pro…	31	6	0308-521X			1996	51	1	1	27		10.1016/0308-521X(95)00026-2	27	UA963	WOS:A1996UA96300001	NA	TEXAS A&M UNIV,DEPT AGR ECON,COLLEGE STN,TX 77843; INT LAB RES ANIM DIS,NAIROBI,KENYA	0.3333333333	econ	27	4	TEXAS A&M UNIV,DEPT AGR ECON,COLLEGE STN,TX 77843; INT LAB RES ANIM DIS,NAIROBI,KENYA	nyangito h
536	DJURLE, A; YUEN, JE	A SIMULATION-MODEL FOR SEPTORIA-NODORUM IN WINTER-WHEAT	AGRICULTURAL SYSTEMS	Agr Sys	1	A disease model that simulates a Septoria nodorum epidemic was coupled to a wheat growth model. The structure of the composite model includes delays for latency and infectious periods and procedures for simulation of lesion growth and vertical spore distribution. Standard weather data were used to drive the model. Results from a sensitivity analysis showed the weather conditions to be the most im…	ANGUS JF, 1981, FIELD CROP RES, V4, P269, DOI 10.1016/0378-4290(81)90078-2; Aust H.-J., 1981, Zeitschrift fur Pflanzenkrankheiten und Pflanzenschutz, V88, P655; AUST HJ, 1983, Z PFLANZENK PFLANZEN, V90, P55; BECKER GJF, 1963, STICHTING NEDERLANDS, V11, P7; BERGER RD, 1985, PHYTOPATHOLOGY, V75, P792, DOI 10.1094/Phyto-75-792; BOOTE KJ, 1983, PHYTOPATHOLOGY, V73, P1581, DOI 10.1094/Phyto-73-1581; B…	67	12	0308-521X			1991	37	2	193	218		10.1016/0308-521X(91)90005-U	26	GQ032	WOS:A1991GQ03200005	NA	UNIV HAWAII MANOA,DEPT PLANT PATHOL,HONOLULU,HI 96822	0.5217391304	ecol	14	4	UNIV HAWAII MANOA,DEPT PLANT PATHOL,HONOLULU,HI 96822	djurle a
1512	Owusu-Edusei, K; Gift, TL; Chesson, HW; Kent, CK	Investigating the Potential Public Health Benefit of Jail-based Screening and Treatment Programs for Chlamydia	AMERICAN JOURNAL OF EPIDEMIOLOGY	Am J Epidemiol	1	Observational studies have found mixed results on the impact of jail-based chlamydia screen-and-treat programs on community prevalence. In the absence of controlled trials or prospectively designed studies, dynamic mathematical models that incorporate movements in and out of jail and sexual contacts (including disease transmission) can provide useful information. We explored the impact of jail-ba…	Anderson R. M., 1991, INFECT DIS HUMANS; Aral SO, 1999, AM J PUBLIC HEALTH, V89, P825, DOI 10.2105/AJPH.89.6.825; Bachmann LH, 1999, SEX TRANSM DIS, V26, P496, DOI 10.1097/00007435-199910000-00002; Barry PM, 2009, SEX TRANSM DIS, V36, pS22, DOI 10.1097/OLQ.0b013e31815ed7c8; Barry PM, 2007, SEX TRANSM INFECT, V83, P416, DOI 10.1136/sti.2007.024992; Beltrami JF, 1997, AM J PUBLIC HEALTH, V87, P1423…	65	2	0002-9262		MAR 1	2013	177	5	463	473		10.1093/aje/kws240	11	100LV	WOS:000315703600011	23403986	[Owusu-Edusei, Kwame, Jr.; Gift, Thomas L.; Chesson, Harrell W.; Kent, Charlotte K.] Ctr Dis Control & Prevent, Div STD Prevent, Atlanta, GA 30333 USA	2	govt_epi	25	2	Ctr Dis Control & Prevent, Div STD Prevent, Atlanta, GA 30333 USA	owusu-edusei k
1235	Longini, IM; Halloran, ME; Nizam, A; Yang, Y	Containing pandemic influenza with antiviral agents	AMERICAN JOURNAL OF EPIDEMIOLOGY	Am J Epidemiol	1	For the first wave of pandemic influenza or a bioterrorist influenza attack, antiviral agents would be one of the few options to contain the epidemic in the United States until adequate supplies of vaccine were available. The authors use stochastic epidemic simulations to investigate the effectiveness of targeted antiviral prophylaxis to contain influenza. In this strategy, close contacts of susp…	ADDY CL, 1991, BIOMETRICS, V47, P961, DOI 10.2307/2532652; Belshe RB, 1998, NEW ENGL J MED, V338, P1405, DOI 10.1056/NEJM199805143382002; Belshe RB, 2000, J PEDIATR, V136, P168, DOI 10.1016/S0022-3476(00)70097-7; Britton T, 2001, J ROY STAT SOC B, V63, P705, DOI 10.1111/1467-9868.00307; *CDCP, 2002, PAND INFL; DIEKMANN O, 1990, J MATH BIOL, V28, P365; Donnelly CA, 2003, LANCET, V361, P1761, DOI 1…	44	364	0002-9262		APR 1	2004	159	7	623	633		10.1093/aje/kwh092	11	807EN	WOS:000220484900001	15033640	Emory Univ, Rollins Sch Publ Hlth, Dept Biostat, Atlanta, GA 30322 USA	36.4	stat	25	2	Emory Univ, Rollins Sch Publ Hlth, Dept Biostat, Atlanta, GA 30322 USA	longini i
139	Basta, NE; Chao, DL; Halloran, ME; Matrajt, L; Longini, IM	Strategies for Pandemic and Seasonal Influenza Vaccination of Schoolchildren in the United States	AMERICAN JOURNAL OF EPIDEMIOLOGY	Am J Epidemiol	1	Vaccinating school-aged children against influenza can reduce age-specific and population-level illness attack rates. Using a stochastic simulation model of influenza transmission, the authors assessed strategies for vaccinating children in the United States, varying the vaccine type, coverage level, and reproductive number R (average number of secondary cases produced by a typical primary case).…	Bocchini JA, 2008, PEDIATRICS, V122, P1135, DOI 10.1542/peds.2008-2449; Bansal S, 2006, PLOS MED, V3, P1816, DOI 10.1371/journal.pmed.0030387; Basta NE, 2008, AM J EPIDEMIOL, V168, P1343, DOI 10.1093/aje/kwn259; Belshe RB, 2007, NEW ENGL J MED, V356, P685, DOI 10.1056/NEJMoa065368; Belshe RB, 2008, VACCINE, V26, pD10, DOI 10.1016/j.vaccine.2008.06.083; Carrat F, 2008, AM J EPIDEMIOL, V167, P775, …	44	59	0002-9262	1476-6256	SEP 15	2009	170	6	679	686		10.1093/aje/kwp237	8	491UX	WOS:000269606900002	19679750	[Basta, Nicole E.; Chao, Dennis L.; Halloran, M. Elizabeth; Matrajt, Laura; Longini, Ira M., Jr.] Fred Hutchinson Canc Res Ctr, Vaccine & Infect Dis Inst, Program Biostat & Biomath, Seattle, WA 98109 USA; [Basta, Nicole E.] Univ Washington, Sch Publ Hlth, Dept Epidemiol, Seattle, WA 98195 USA; [Halloran, M. Elizabeth; Longini, Ira M., Jr.] Univ Washington, Sch Publ Hlth & Community Med, Dept Bios…	11.8	vaccine_institute	30	2	Fred Hutchinson Canc Res Ctr, Vaccine & Infect Dis Inst, Program Biostat & Biomath, Seattle, WA 98109 USA	basta n
1580	Pitzer, VE; Leung, GM; Lipsitch, M	Estimating variability in the transmission of severe acute respiratory syndrome to household contacts in Hong Kong, China	AMERICAN JOURNAL OF EPIDEMIOLOGY	Am J Epidemiol	1	The extensive data collection and contact tracing that occurred during the 2003 outbreak of severe acute respiratory syndrome (SARS) in Hong Kong, China, allowed the authors to examine how the probability of transmission varied from the date of symptom onset to the date of hospitalization for household contacts of SARS patients. Using a discrete-time likelihood model, the authors estimated the tr…	Anderson RM, 2004, PHILOS T ROY SOC B, V359, P1091, DOI 10.1098/rstb.2004.1490; Chen MIC, 2006, BMC INFECT DIS, V6, DOI 10.1186/1471-2334-6-151; Donnelly CA, 2003, LANCET, V361, P1761, DOI 10.1016/S0140-6736(03)13410-1; Fraser C, 2004, P NATL ACAD SCI USA, V101, P6146, DOI 10.1073/pnas.0307506101; Goh DLM, 2004, EMERG INFECT DIS, V10, P232; Lau JTF, 2004, EMERG INFECT DIS, V10, P235; Leung GM, 20…	20	7	0002-9262		AUG 1	2007	166	3	355	363		10.1093/aje/kwm082	9	194WM	WOS:000248374500016	17493952	Harvard Univ, Sch Publ Hlth, Dept Epidemiol, Boston, MA 02115 USA; Univ Hong Kong, Li Ka Fac Med, Dept Community Med, Hong Kong, Hong Kong, Peoples R China; Harvard Univ, Sch Publ Hlth, Dept Immunol & Infect Dis, Boston, MA 02115 USA	1	epi	22	2	Harvard Univ, Sch Publ Hlth, Dept Epidemiol, Boston, MA 02115 USA; Univ Hong Kong, Li Ka Fac Med, Dept Community Med, Hong Kong, Hong Kong, Peoples R China; Harvard Univ, Sch Publ Hlth, Dept Immunol & Infect Dis, Boston, MA 02115 USA	pitzer v
1943	Tebbens, RJD; Pallansch, MA; Kew, OM; Caceres, VM; Sutter, RW; Thompson, KM	A dynamic model of poliomyelitis outbreaks: Learning from the past to help inform the future	AMERICAN JOURNAL OF EPIDEMIOLOGY	Am J Epidemiol	1	Policy-makers now face important questions regarding the tradeoffs among different strategies for managing Poliomyelitis risks after they succeed with polio eradication. To estimate the potential consequences of reintroductions of polioviruses and the resulting outbreaks, the authors developed a dynamic disease transmission model that can simulate many aspects of outbreaks for different posteradi…	ALEXANDER JP, 1997, J INFECT DIS S1, V175, P176; Anderson R., 1991, INFECT DIS HUMANS DY; Aylward RB, 2004, B WORLD HEALTH ORGAN, V82, P40; BERNIER RH, 1984, REV INFECT DIS, V6, pS371; Boyce W. E., 1992, ELEMENTARY DIFFERENT; Buonagurio DA, 1999, J CLIN MICROBIOL, V37, P283; Caceres VM, 2001, CLIN INFECT DIS, V33, P531, DOI 10.1086/321905; CHEN H, 1982, AM J MED GENET, V13, P149, DOI 10.1002/ajmg…	61	35	0002-9262		AUG 15	2005	162	4	358	372		10.1093/aje/kwi206	15	954JE	WOS:000231150600009	NA	Harvard Univ, Sch Publ Hlth, KidsRisk Project, Boston, MA 02115 USA; Delft Univ Technol, Dept Math, Delft, Netherlands; Ctr Dis Control & Prevent, Natl Ctr Infect Dis, Resp & Enter Viruses Branch, Div Viral & Rickettsial Dis, Atlanta, GA USA; Ctr Dis Control & Prevent, Natl Immunizat Program, Global Immunizat Div, Polio Eradicat Branch, Atlanta, GA USA; WHO, Dept Immunizat Vaccines & Biol, CH-121…	3.8888888889	epi	27	2	Harvard Univ, Sch Publ Hlth, KidsRisk Project, Boston, MA 02115 USA; Delft Univ Technol, Dept Math, Delft, Netherlands; Ctr Dis Control & Prevent, Natl Ctr Infect Dis, Resp & Enter Viruses Branch, Div Viral & Rickettsial Dis, Atlanta, GA USA; Ctr Dis Control & Prevent, Natl Immunizat Program, Global Immunizat Div, Polio Eradicat Branch, Atlanta, GA USA; WHO, Dept Immunizat Vaccines & Biol, CH-121…	tebbens r
1986	Trotter, CL; Gay, NJ; Edmunds, WJ	Dynamic models of meningococcal carriage, disease, and the impact of serogroup C conjugate vaccination	AMERICAN JOURNAL OF EPIDEMIOLOGY	Am J Epidemiol	1	Much interest has surrounded the use of conjugate vaccines in recent years, with the development of vaccines against disease caused by Haemophilus influenzae type b, Neisseria meningitidis, and Streptococcus pneumoniae. These vaccines offer the potential for safe and effective disease control, but some questions remain, particularly regarding the duration and mechanisms of protection and the long…	Anderson R., 1991, INFECT DIS HUMANS DY; BJUNE G, 1991, LANCET, V338, P1093, DOI 10.1016/0140-6736(91)91961-S; Borrow R, 2002, J INFECT DIS, V186, P1353, DOI 10.1086/344324; BOSLEGO J, 1995, VACCINE, V13, P821, DOI 10.1016/0264-410X(94)00037-N; Brisson M, 2003, MED DECIS MAKING, V23, P76, DOI 10.1177/0272989X02239651; Cartwright K, 1995, MENINGOCOCCAL DIS, P115; CARTWRIGHT KAV, 1987, EPIDEMIOL IN…	27	72	0002-9262		JUL 1	2005	162	1	89	100		10.1093/aje/kwi160	12	939QU	WOS:000230088300012	15961591	Hlth Protect Agcy, Ctr Infect, Modelling & Econ Unit, London NW9 5EQ, England	8	govt_epi	22	2	Hlth Protect Agcy, Ctr Infect, Modelling & Econ Unit, London NW9 5EQ, England	trotter c
304	Cancre, N; Tall, A; Rogier, C; Faye, J; Sarr, O; Trape, JF; Spiegel, A; Bois, F	Bayesian analysis of an epidemiologic model of Plasmodium falciparum malaria infection in Ndiop, Senegal	AMERICAN JOURNAL OF EPIDEMIOLOGY	Am J Epidemiol	1	Plasmodium falciparum has a complex transmission cycle. Public health planning and research would benefit from the ability of a calibrated model to predict the epidemiologic characteristics of populations living in areas of malaria endemicity. This paper describes the application of Bayesian calibration to a malaria transmission model using longitudinal data gathered from 176 subjects in Ndiop, S…	Anderson R. M., 1991, INFECTIOUS DIS HUMAN; ARON JL, 1982, T ROY SOC TROP MED H, V76, P595, DOI 10.1016/0035-9203(82)90219-X; ARON JL, 1988, MATH BIOSCI, V90, P385, DOI 10.1016/0025-5564(88)90076-4; Bailey N, 1982, BIOMATHEMATICS MALAR; BEIER JC, 1990, J MED ENTOMOL, V27, P377; BEKESSY A, 1976, B WORLD HEALTH ORGAN, V54, P685; Bernardo J. M., 1994, BAYESIAN THEORY; Best NG, 1996, J ROY STAT SOC A…	48	28	0002-9262		OCT 15	2000	152	8	760	770		10.1093/aje/152.8.760	11	364RK	WOS:000089906500010	11052555	INERIS, Verneuil En Halatte, France; Inst Pasteur, Dakar, Senegal; Univ Paris 06, Fac Med St Antoine, INSERM U444, Paris, France; Inst Trop Med, Serv Sante Armees, Marseille, France; Inst Rech Dev, Dakar, Senegal	2	govt	29	2	INERIS, Verneuil En Halatte, France; Inst Pasteur, Dakar, Senegal; Univ Paris 06, Fac Med St Antoine, INSERM U444, Paris, France; Inst Trop Med, Serv Sante Armees, Marseille, France; Inst Rech Dev, Dakar, Senegal	cancre n
467	d'Aignaux, JH; Alperovitch, A; Maccario, J	A statistical model to identify the contaminated lots implicated in iatrogenic transmission of Creutzfeldt-Jakob disease among French human growth hormone recipients	AMERICAN JOURNAL OF EPIDEMIOLOGY	Am J Epidemiol	1	From 1970 to 1988, thousands of children have been treated with human growth hormone (hGH) to supply pituitary gland deficiency, In France, 51 of the 968 children treated by hGH lots produced between January 1984 and March 1985 had developed Creutzfeldt-Jakob disease (CJD) by the end of 1996. The authors' objective was to investigate which of the 13 hGH lots produced during this period might be i…	ALPEROVITCH A, 1996, EUR J NEUROL, V3, P1; COLLINGE J, 1991, LANCET, V337, P1441, DOI 10.1016/0140-6736(91)93128-V; DASILVA R, 1992, CNS DRUGS, V2, P96; DESLYS JP, 1994, J GEN VIROL, V344, P612; deVillemeur TB, 1996, NEUROLOGY, V47, P690; DRAPER D, 1995, J R STAT SOC B, V57, P45; GEORGE EI, 1993, J AM STAT ASSOC, V88, P881, DOI 10.2307/2290777; GIBBS CJ, 1985, NEW ENGL J MED, V313, P734, DOI 10.1…	11	8	0002-9262		MAR 15	1998	147	6	597	604			8	ZC538	WOS:000072590400012	NA	INSERM, U360, Unite Rech Epidemiol Neurol & Psychopathol, F-75654 Paris 13, France; INSERM, U169, Unite Rech Epidemiol, Villejuif, France	0.5	epi	22	2	INSERM, U360, Unite Rech Epidemiol Neurol & Psychopathol, F-75654 Paris 13, France; INSERM, U169, Unite Rech Epidemiol, Villejuif, France	d'aignaux j
441	Crepey, P; Barthelemy, M	Detecting robust patterns in the spread of epidemics: A case study of influenza in the united states and France	AMERICAN JOURNAL OF EPIDEMIOLOGY	Am J Epidemiol	1	In this paper, the authors develop a method of detecting correlations between epidemic patterns in different regions that are due to human movement and introduce a null model in which the travel-induced correlations are cancelled. They apply this method to the well-documented cases of seasonal influenza outbreaks in the United States and France. In the United States (using data for 1972-2002), th…	Anderson R. M., 1991, INFECTIOUS DIS HUMAN; Baroyan O.V., 1969, B INT EPIDEMIOL ASS, V18, P22; Bonabeau E, 1998, P ROY SOC B-BIOL SCI, V265, P2421; Bravata DM, 2004, ANN INTERN MED, V140, P910; Brownstein JS, 2006, PLOS MED, V3, P1826, DOI 10.1371/journal.pmed.0030401; *CDCP, 2007, FLU ACT REP SURV MET; Choi BCK, 2003, J EPIDEMIOL COMMUN H, V57, P831, DOI 10.1136/jech.57.10.831; Colizza V, 2006, …	35	19	0002-9262		DEC 1	2007	166	11	1244	1251		10.1093/aje/kwm266	8	232QN	WOS:000251034300004	17938424	Inst Natl de la Sante, Rech Med, Unite 707, Paris, France; Univ Paris 06, Rech Sante 707, Unite Mixte, Paris, France; DAM IIe de France, Ctr Etud Bruyeres Le Chatel, Commiss Energy Atom, Bruyeres Le Chatel, France; Indiana Univ, Ctr Biocomplex, Bloomington, IN USA	2.7142857143	govt_epi	14	2	Inst Natl de la Sante, Rech Med, Unite 707, Paris, France; Univ Paris 06, Rech Sante 707, Unite Mixte, Paris, France; DAM IIe de France, Ctr Etud Bruyeres Le Chatel, Commiss Energy Atom, Bruyeres Le Chatel, France; Indiana Univ, Ctr Biocomplex, Bloomington, IN USA	crepey p
846	Halloran, ME; Longini, IM; Struchiner, CJ	Estimability and interpretation of vaccine efficacy using frailty mixing models	AMERICAN JOURNAL OF EPIDEMIOLOGY	Am J Epidemiol	1	The authors consider estimability and interpretation of vaccine efficacy based on time to event data, allowing that some of the population might have a very low probability of acquiring disease, and the rest have partial, possibly continuously distributed, susceptibility, The efficacy parameters of interest in the frailty mixing model include the fraction highly unlikely to acquire the infection …	AABY P, 1988, LANCET, V2, P809; Aalen OO, 1992, ANN APPL PROBAB, V2, P951, DOI DOI 10.1214/AOAP/1177005583; AALEN OO, 1988, STAT MED, V7, P1121, DOI 10.1002/sim.4780071105; ALONSO PL, 1994, LANCET, V344, P1175; BRUNET RC, 1993, MATH BIOSCI, V116, P111, DOI 10.1016/0025-5564(93)90063-G; CLEMENS JD, 1990, LANCET, V335, P270, DOI 10.1016/0140-6736(90)90080-O; Cox D. R., 1984, ANAL SURVIVAL DATA; FAR…	39	58	0002-9262		JUL 1	1996	144	1	83	97			15	UT906	WOS:A1996UT90600010	8659489	INST OSWALDO CRUZ,ESCOLA NACL SAUDE PUBL,BR-20001 RIO JANEIRO,BRAZIL	3.2222222222	stat	22	2	INST OSWALDO CRUZ,ESCOLA NACL SAUDE PUBL,BR-20001 RIO JANEIRO,BRAZIL	halloran m
1688	Rodriguez-Barraquer, I; Buathong, R; Iamsirithaworn, S; Nisalak, A; Lessler, J; Jarman, RG; Gibbons, RV; Cummings, DAT	Revisiting Rayong: Shifting Seroprofiles of Dengue in Thailand and Their Implications for Transmission and Control	AMERICAN JOURNAL OF EPIDEMIOLOGY	Am J Epidemiol	1	Dengue virus has traditionally caused substantial morbidity and mortality among children less than 15 years of age in Southeast Asia. Over the last 2 decades, a significant increase in the mean age of cases has been reported, and a once pediatric disease now causes substantial burden among the adult population. An age-stratified serological study (n 1,736) was conducted in 2010 among schoolchildr…	Anderson R, 1992, INFECT DIS HUMANS DY; Bureau of Epidemiology Ministry of Public Health of Thailand, 2010, ANN EP SURV REP; BURKE DS, 1988, AM J TROP MED HYG, V38, P172; Cummings DAT, 2009, PLOS MED, V6, DOI 10.1371/journal.pmed.1000139; Egger JR, 2007, EMERG INFECT DIS, V13, P924; Egger JR, 2008, B WORLD HEALTH ORGAN, V86, P187, DOI 10.2471/BLT.07.040170; Ferguson NM, 1999, PHILOS T ROY SOC B, …	35	3	0002-9262	1476-6256	FEB 1	2014	179	3	353	360		10.1093/aje/kwt256	8	296NA	WOS:000330190600010	24197388	[Rodriguez-Barraquer, Isabel; Lessler, Justin; Cummings, Derek A. T.] Johns Hopkins Univ, Johns Hopkins Bloomberg Sch Publ Hlth, Dept Epidemiol, Baltimore, MD USA; [Buathong, Rome; Iamsirithaworn, Sopon] Minist Publ Hlth, Bur Epidemiol, Nonthaburi, Thailand; [Nisalak, Ananda; Jarman, Richard G.; Gibbons, Robert V.] Armed Forces Res Inst Med Sci, Bangkok 10400, Thailand; [Jarman, Richard G.] Walte…	Inf	epi	30	2	Johns Hopkins Univ, Johns Hopkins Bloomberg Sch Publ Hlth, Dept Epidemiol, Baltimore, MD USA	rodriguez-barraquer i
1481	Ohuma, EO; Okiro, EA; Ochola, R; Sande, CJ; Cane, PA; Medley, GF; Bottomley, C; Nokes, DJ	The Natural History of Respiratory Syncytial Virus in a Birth Cohort: The Influence of Age and Previous Infection on Reinfection and Disease	AMERICAN JOURNAL OF EPIDEMIOLOGY	Am J Epidemiol	1	This study aimed to quantify the effect of age, time since last infection, and infection history on the rate of respiratory syncytial virus infection and the effect of age and infection history on the risk of respiratory syncytial virus disease. A birth cohort of 635 children in Kilifi, Kenya, was monitored for respiratory syncytial virus infections from January 31, 2002, to April 22, 2005. Predi…	Berkley JA, 2010, JAMA-J AM MED ASSOC, V303, P2051, DOI 10.1001/jama.2010.675; Brandenburg AH, 1997, J MED VIROL, V52, P97, DOI 10.1002/(SICI)1096-9071(199705)52:1<97::AID-JMV16>3.0.CO;2-Y; Cane PA, 1996, J MED VIROL, V48, P253, DOI 10.1002/(SICI)1096-9071(199603)48:3<253::AID-JMV7>3.0.CO;2-7; CHANOCK RM, 1961, JAMA-J AM MED ASSOC, V176, P647; COX DR, 1972, J R STAT SOC B, V34, P187; Cox MJ, 1998…	37	12	0002-9262		NOV 1	2012	176	9	794	802		10.1093/aje/kws257	9	027RP	WOS:000310371200007	23059788	[Ohuma, E. O.] Kenya Med Res Inst KEMRI, Ctr Geog Med Res Coast, Wellcome Trust Res, Kilifi 80108, Kenya; [Medley, G. F.; Nokes, D. J.] Univ Warwick, Sch Life Sci, Coventry CV4 7AL, W Midlands, England; [Bottomley, C.] London Sch Hyg & Trop Med, Dept Epidemiol & Populat Hlth, London WC1, England	6	med	25	2	Kenya Med Res Inst KEMRI, Ctr Geog Med Res Coast, Wellcome Trust Res, Kilifi 80108, Kenya	ohuma e
168	Benedetti, A; Menzies, D; Behr, MA; Schwartzman, K; Jin, YL	How Close Is Close Enough? Exploring Matching Criteria in the Estimation of Recent Transmission of Tuberculosis	AMERICAN JOURNAL OF EPIDEMIOLOGY	Am J Epidemiol	1	If Mycobacterium tuberculosis isolates from 2 people have the same genotype, transmission may have occurred between them. Genotyping based on the insertion sequence IS6110 uses identical restriction fragment length polymorphisms ("fingerprints") to infer transmission. However, once transmission has occurred, the genotypes may mutate, resulting in divergent fingerprints. Estimation of the proporti…	ALLAND D, 1994, NEW ENGL J MED, V330, P1710, DOI 10.1056/NEJM199406163302403; Barnes PF, 2003, NEW ENGL J MED, V349, P1149, DOI 10.1056/NEJMra021964; Bauer J, 2000, INT J TUBERC LUNG D, V4, P295; Cave MD, 2005, J CLIN MICROBIOL, V43, P1228, DOI 10.1128/JCM.43.3.1228-1233.2005; de Boer AS, 1999, J INFECT DIS, V180, P1238, DOI 10.1086/314979; Eilers PHC, 2004, J CLIN MICROBIOL, V42, P2461, DOI 10.1…	29	7	0002-9262		AUG 1	2010	172	3	318	326		10.1093/aje/kwq124	9	633UB	WOS:000280531100010	20576754	[Benedetti, Andrea; Menzies, Dick; Behr, Marcel A.] McGill Univ, Dept Epidemiol Biostat & Occupat Hlth, Montreal, PQ, Canada; [Benedetti, Andrea; Menzies, Dick; Behr, Marcel A.; Schwartzman, Kevin] McGill Univ, Dept Med, Montreal, PQ, Canada	1.75	epi	28	2	McGill Univ, Dept Epidemiol Biostat & Occupat Hlth, Montreal, PQ, Canada	benedetti a
1009	Joh, RI; Hoekstra, RM; Barzilay, EJ; Bowen, A; Mintz, ED; Weiss, H; Weitz, JS	Dynamics of Shigellosis Epidemics: Estimating Individual-Level Transmission and Reporting Rates From National Epidemiologic Data Sets	AMERICAN JOURNAL OF EPIDEMIOLOGY	Am J Epidemiol	1	Shigellosis, a diarrheal disease, is endemic worldwide and is responsible for approximately 15,000 laboratory-confirmed cases in the United States every year. However, patients with shigellosis often do not seek medical care. To estimate the burden of shigellosis, we extended time-series susceptible-infected-recovered models to infer epidemiologic parameters from underreported case data. We appli…	ALLEN LJS, 1991, MATH BIOSCI, V105, P111, DOI 10.1016/0025-5564(91)90051-J; Bansal S, 2007, J R SOC INTERFACE, V4, P879, DOI 10.1098/rsif.2007.1100; Bardhan P, 2010, EMERG INFECT DIS, V16, P1718, DOI 10.3201/eid1611.090934; Bender JB, 2004, CLIN INFECT DIS, V38, pS157, DOI 10.1086/381582; Bishop R, 2008, SHIGELLA SURVEILLANC; Bjornstad ON, 2002, ECOL MONOGR, V72, P169, DOI 10.2307/3100023; Cauche…	32	0	0002-9262	1476-6256	OCT 15	2013	178	8	1319	1326		10.1093/aje/kwt122	8	235YK	WOS:000325759000020	24008913	[Joh, Richard I.] MIT, Dept Chem Engn, Cambridge, MA 02139 USA; [Hoekstra, Robert M.; Barzilay, Ezra J.; Bowen, Anna; Mintz, Eric D.] Ctr Dis Control & Prevent, Atlanta, GA USA; [Weiss, Howard] Georgia Inst Technol, Sch Math, Atlanta, GA 30332 USA; [Weitz, Joshua S.] Georgia Inst Technol, Sch Biol, Atlanta, GA 30332 USA; [Weitz, Joshua S.] Georgia Inst Technol, Sch Phys, Atlanta, GA 30332 USA	0	engin	29	2	MIT, Dept Chem Engn, Cambridge, MA 02139 USA	joh r
1114	Kretzschmar, M; vanDuynhoven, YTHP; Severijnen, AJ	Modeling prevention strategies for gonorrhea and Chlamydia using stochastic network simulations	AMERICAN JOURNAL OF EPIDEMIOLOGY	Am J Epidemiol	1	A simulation model was used to study the spread of two sexually transmitted diseases (STDs), namely gonorrhea and genital infection with Chlamydia trachomatis. The model is based on a stochastic pair formation and separation process, which describes the underlying structure of the sexual contact pattern. It is implemented as a Monte Carlo simulation model. Spread of the STDs was modeled in an age…	Anderson R., 1991, INFECT DIS HUMANS DY; BLOWER SM, 1993, PHILOS T ROY SOC B, V339, P33, DOI 10.1098/rstb.1993.0003; BUHAUG H, 1989, MED CARE, V27, P833, DOI 10.1097/00005650-198908000-00007; CASTILLOCHAVEZ C, 1989, LECT NOTES BIOMATHEM; DEKKER J, 1992, VAGINALE KLACHTEN HU, P85; DIETZ K, 1988, J MATH BIOL, V26, P1; DUYNHOVEN YTH, 1995, GENITOURIN MED, V71, P375; FISH ANJ, 1989, EUR J OBSTET GYN …	32	106	0002-9262		AUG 1	1996	144	3	306	317			12	UZ754	WOS:A1996UZ75400012	8686700		5.8888888889	epi	22	2	NA	kretzschmar m
1940	te Beest, DE; van Boven, M; Hooiveld, M; van den Dool, C; Wallinga, J	Driving Factors of Influenza Transmission in the Netherlands	AMERICAN JOURNAL OF EPIDEMIOLOGY	Am J Epidemiol	1	Influenza epidemics in temperate regions show a characteristic seasonal pattern with peak incidence occurring in winter. Previous research has shown that low absolute humidity and school holidays can both affect influenza transmission. During an epidemic, transmission is strongly influenced by the depletion of susceptibles (i.e., increase in the number of those immune). To assess how much variabi…	Bjornstad ON, 2002, ECOL MONOGR, V72, P169, DOI 10.2307/3100023; Cauchemez S, 2009, NEW ENGL J MED, V361, P2619, DOI 10.1056/NEJMoa0905498; Cauchemez S, 2008, NATURE, V452, P750, DOI 10.1038/nature06732; Cowling BJ, 2008, EMERG INFECT DIS, V14, P1660, DOI 10.3201/eid1410.080646; Donker G, 2007, HUISARTS WETENSCHAP, V50, P41; Donker GA, 2011, CONTINUOUS MORBIDITY; Dowell SF, 2001, EMERG INFECT DIS…	27	2	0002-9262	1476-6256	NOV 1	2013	178	9	1469	1477		10.1093/aje/kwt132	9	247SZ	WOS:000326642300015	24029683	[te Beest, Dennis E.; van Boven, Michiel; Wallinga, Jacco] Natl Inst Publ Hlth & Environm, Ctr Infect Dis Control, NL-3720 BA Bilthoven, Netherlands; [Hooiveld, Mariette] Netherlands Inst Hlth Serv Res, Utrecht, Netherlands; [van den Dool, Carline] Univ Med Ctr, Julius Ctr Hlth Sci & Primary Care, Utrecht, Netherlands	2	govt_epi	26	2	Natl Inst Publ Hlth & Environm, Ctr Infect Dis Control, NL-3720 BA Bilthoven, Netherlands	te beest d
1115	Kretzschmar, M; Welte, R; van den Hoek, A; Postma, MJ	Comparative model-based analysis of screening programs for Chlamydia trachomatis infections	AMERICAN JOURNAL OF EPIDEMIOLOGY	Am J Epidemiol	1	The design of a screening program for asymptomatic genital infections with Chlamydia trachomatis, requires decisions about which sex or age group should be targeted and whether partner referral should be included in the program. To investigate the effects of Various screening programs on the prevalence and incidence of asymptomatic C. trachomatis infections in women, in May 1996 to April 1997 in …	Black PN, 1997, EUR RESPIR J, V10, P6, DOI 10.1183/09031936.97.10010006; BLOWER SM, 1993, J ACQ IMMUN DEF SYND, V6, P1347; BUHAUG H, 1989, MED CARE, V27, P833, DOI 10.1097/00005650-198908000-00007; Buimer M, 1996, J CLIN MICROBIOL, V34, P2395; Centers for Disease Control and Prevention, 1998, MMWR MORBID MORTAL W, V47; Centers for Disease Control and Prevention, 1997, MMWR-MORBID MORTAL W, V46, P…	32	73	0002-9262		JAN 1	2001	153	1	90	101		10.1093/aje/153.1.90	12	388MX	WOS:000166185800013	11159151	Natl Inst Publ Hlth & Environm, Dept Infect Dis Epidemiol, RIVM, NL-3720 BA Bilthoven, Netherlands; Univ Ulm, Dept Hlth Econ, Ulm, Germany; Municipal Hlth Serv, Amsterdam, Netherlands; Dept Publ Hlth & Environm, Amsterdam, Netherlands; Natl Inst Publ Hlth & Environm, Dept Hlth Serv Res, RIVM, NL-3720 BA Bilthoven, Netherlands; Univ Groningen, GUIDE, Groningen, Netherlands	5.6153846154	govt_epi	25	2	Natl Inst Publ Hlth & Environm, Dept Infect Dis Epidemiol, RIVM, NL-3720 BA Bilthoven, Netherlands; Univ Ulm, Dept Hlth Econ, Ulm, Germany; Municipal Hlth Serv, Amsterdam, Netherlands; Dept Publ Hlth & Environm, Amsterdam, Netherlands; Natl Inst Publ Hlth & Environm, Dept Hlth Serv Res, RIVM, NL-3720 BA Bilthoven, Netherlands; Univ Groningen, GUIDE, Groningen, Netherlands	kretzschmar m
2080	Wallinga, J; Teunis, P	Different epidemic curves for severe acute respiratory syndrome reveal similar impacts of control measures	AMERICAN JOURNAL OF EPIDEMIOLOGY	Am J Epidemiol	1	Severe acute respiratory syndrome (SARS) has been the first severe contagious disease to emerge in the 21st century. The available epidemic curves for SARS show marked differences between the affected regions with respect to the total number of cases and epidemic duration, even for those regions in which outbreaks started almost simultaneously and similar control measures were implemented at the …	Anderson R., 1991, INFECT DIS HUMANS DY; [Anonymous], 2003, MMWR MORB MORTAL WKL, V52, P405; Bjornstad ON, 2002, ECOL MONOGR, V72, P169, DOI 10.2307/3100023; DEMPSTER AP, 1977, J ROY STAT SOC B MET, V39, P1; DIEKMAN O, 2000, MATH EPIDEMIOLOGY IN; Dietz K, 1993, Stat Methods Med Res, V2, P23, DOI 10.1177/096228029300200103; Donnelly CA, 2003, LANCET, V361, P1761, DOI 10.1016/S0140-6736(03)13410-1;…	21	164	0002-9262		SEP 15	2004	160	6	509	516		10.1093/aje/kwh255	8	854XU	WOS:000223938000001	15353409	Natl Inst Publ Hlth & Environm, NL-3721 MA Bilthoven, Netherlands	16.4	govt_epi	14	2	Natl Inst Publ Hlth & Environm, NL-3721 MA Bilthoven, Netherlands	wallinga j
2014	van Ballegooijen, WM; van Houdt, R; Bruisten, SM; Boot, HJ; Coutinho, RA; Wallinga, J	Molecular Sequence Data of Hepatitis B Virus and Genetic Diversity After Vaccination	AMERICAN JOURNAL OF EPIDEMIOLOGY	Am J Epidemiol	1	The effect of vaccination programs on transmission of infectious disease is usually assessed by monitoring programs that rely on notifications of symptomatic illness. For monitoring of infectious diseases with a high proportion of asymptomatic cases or a low reporting rate, molecular sequence data combined with modern coalescent-based techniques offer a complementary tool to assess transmission. …	Bezemer D, 2008, AIDS, V22, P1071, DOI 10.1097/QAD.0b013e3282fd167c; Boot HJ, 2008, J MED VIROL, V80, P233, DOI 10.1002/jmv.21080; Carrington CVF, 2005, J VIROL, V79, P14680, DOI 10.1128/JVI.79.23.14680-14687.2005; Donnelly P, 1995, ANNU REV GENET, V29, P401; Drummond AJ, 2005, MOL BIOL EVOL, V22, P1185, DOI 10.1093/molbev/msi103; Drummond AJ, 2007, BMC EVOL BIOL, V7, DOI 10.1186/1471-2148-7-214;…	31	11	0002-9262	1476-6256	DEC 15	2009	170	12	1455	1463		10.1093/aje/kwp375	9	528RF	WOS:000272463600001	19910379	[van Ballegooijen, W. Marijn] Natl Inst Publ Hlth & Environm, RIVM, Ctr Infect Dis Control, NL-3720 BA Bilthoven, Netherlands; [van Houdt, Robin; Bruisten, Sylvia M.] GGD, Dept Infect Dis, Publ Hlth Serv, Amsterdam, Netherlands; [Coutinho, Roel A.] Univ Amsterdam, Amsterdam Med Ctr, Dept Human Retrovirol, Amsterdam, Netherlands; [Wallinga, Jacco] Univ Med Ctr Utrecht, Julius Ctr Hlth Sci & Primar…	2.2	govt_epi	26	2	Natl Inst Publ Hlth & Environm, RIVM, Ctr Infect Dis Control, NL-3720 BA Bilthoven, Netherlands	van ballegooijen w
1194	Li, YG; Yu, ITS; Xu, PC; Lee, JHW; Wong, TW; Ooi, PL; Sleigh, AC	Predicting super spreading events during the 2003 severe acute respiratory syndrome epidemics in Hong Kong and Singapore	AMERICAN JOURNAL OF EPIDEMIOLOGY	Am J Epidemiol	1	One of the intriguing characteristics of the 2003 severe acute respiratory syndrome (SARS) epidemics was the occurrence of super spreading events (SSEs). Here, the authors report the results of identifying the occurrence of SSEs in the Hong Kong and Singapore epidemics using mathematical and statistical analysis. Their predicted occurrence of SSEs agreed well with the reported occurrence of all s…	Anderson RM, 1996, NATURE, V382, P779, DOI 10.1038/382779a0; Austin DJ, 1999, J INFECT DIS, V179, P883, DOI 10.1086/314682; Becker NG, 2001, STAT METHODS MED RES, V10, P117, DOI 10.1191/096228001667140468; Brookmeyer R, 2002, SCIENCE, V295, P1861, DOI 10.1126/science.1068474; BYRD RH, 1988, MATH PROGRAM, V40, P247, DOI 10.1007/BF01580735; Coleman TF, 1996, SIAM J OPTIMIZ, V6, P418, DOI 10.1137/08…	27	39	0002-9262		OCT 15	2004	160	8	719	728		10.1093/aje/kwh273	10	860RP	WOS:000224361000001	15466494	Univ Hong Kong, Dept Mech Engn, Pokfulam, Hong Kong, Peoples R China; Chinese Univ Hong Kong, Dept Community & Family Med, Hong Kong, Hong Kong, Peoples R China; Chinese Acad Sci, Acad Math & Syst Sci, Inst Appl Math, Beijing, Peoples R China; Univ Hong Kong, Dept Civil Engn, Hong Kong, Hong Kong, Peoples R China; Minist Hlth, Dis Control Branch, Singapore, Singapore; Natl Univ Singapore, Dept Bl…	3.9	engin	28	2	Univ Hong Kong, Dept Mech Engn, Pokfulam, Hong Kong, Peoples R China; Chinese Univ Hong Kong, Dept Community & Family Med, Hong Kong, Hong Kong, Peoples R China; Chinese Acad Sci, Acad Math & Syst Sci, Inst Appl Math, Beijing, Peoples R China; Univ Hong Kong, Dept Civil Engn, Hong Kong, Hong Kong, Peoples R China; Minist Hlth, Dis Control Branch, Singapore, Singapore; Natl Univ Singapore, Dept Bl…	li y
382	Christley, RM; Pinchbeck, GL; Bowers, RG; Clancy, D; French, NP; Bennett, R; Turner, J	Infection in social networks: Using network analysis to identify high-risk individuals	AMERICAN JOURNAL OF EPIDEMIOLOGY	Am J Epidemiol	1	Simulation studies using susceptible-infectious-recovered models were conducted to estimate individuals' risk of infection and time to infection in small-world and randomly mixing networks. Infection transmitted more rapidly but ultimately resulted in fewer infected individuals in the small-world, compared with the random, network. The ability of measures of network centrality to identify high-ri…	Anderson R, 1992, INFECT DIS HUMANS DY; Barabasi AL, 1999, SCIENCE, V286, P509, DOI 10.1126/science.286.5439.509; Bell DC, 2002, JAIDS, V31, P218, DOI 10.1097/01.QAI.0000026510.98625.9A; Bell DC, 1999, SOC NETWORKS, V21, P1, DOI 10.1016/S0378-8733(98)00010-0; BOILY MC, 1991, IMA J MATH APPL MED, V8, P221; Borgatti SP, 1999, SOC NETWORKS, V21, P375; Cohen S, 1997, JAMA-J AM MED ASSOC, V277, P1940;…	39	81	0002-9262		NOV 15	2005	162	10	1024	1031		10.1093/aje/kwi308	8	983GG	WOS:000233218800011	16177140	Univ Liverpool, Fac Vet Sci, Epidemiol Grp, Liverpool L69 3BX, Merseyside, England; Univ Liverpool, Fac Sci, Dept Math, Liverpool L69 3BX, Merseyside, England	9	vet	28	2	Univ Liverpool, Fac Vet Sci, Epidemiol Grp, Liverpool L69 3BX, Merseyside, England; Univ Liverpool, Fac Sci, Dept Math, Liverpool L69 3BX, Merseyside, England	christley r
422	Cori, A; Ferguson, NM; Fraser, C; Cauchemez, S	A New Framework and Software to Estimate Time-Varying Reproduction Numbers During Epidemics	AMERICAN JOURNAL OF EPIDEMIOLOGY	Am J Epidemiol	1	The quantification of transmissibility during epidemics is essential to designing and adjusting public health responses. Transmissibility can be measured by the reproduction number R, the average number of secondary cases caused by an infected individual. Several methods have been proposed to estimate R over the course of an epidemic; however, they are usually difficult to implement for people wi…	Amundsen EJ, 2004, EPIDEMIOL INFECT, V132, P1139, DOI 10.1017/S095028804002997; Anderson R., 1991, INFECT DIS HUMANS DY; ANDERSON RM, 1982, SCIENCE, V215, P1053, DOI 10.1126/science.7063839; Bettencourt LMA, 2008, PLOS ONE, V3, DOI 10.1371/journal.pone.0002185; Boelle PY, 2011, INFLUENZA OTHER RESP, V5, P306, DOI 10.1111/j.1750-2659.2011.00234.x; Cauchemez S, 2006, EMERG INFECT DIS, V12, P110; Ca…	44	4	0002-9262	1476-6256	NOV 1	2013	178	9	1505	1512		10.1093/aje/kwt133	8	247SZ	WOS:000326642300019	24043437	[Cori, Anne; Ferguson, Neil M.; Fraser, Christophe; Cauchemez, Simon] Univ London Imperial Coll Sci Technol & Med, Dept Infect Dis Epidemiol, MRC Ctr Outbreak Anal & Modelling, London W2 1PG, England	4	epi	25	2	Univ London Imperial Coll Sci Technol & Med, Dept Infect Dis Epidemiol, MRC Ctr Outbreak Anal & Modelling, London W2 1PG, England	cori a
330	Cauchemez, S; Boelle, PY; Thomas, G; Valleron, AJ	Estimating in real time the efficacy of measures to control emerging communicable diseases	AMERICAN JOURNAL OF EPIDEMIOLOGY	Am J Epidemiol	1	Controlling an emerging communicable disease requires prompt adoption of measures such as quarantine. Assessment of the efficacy of these measures must be rapid as well. In this paper, the authors present a framework to monitor the efficacy of control measures in real time. Bayesian estimation of the reproduction number R (mean number of cases generated by a single infectious person) during an ou…	Anderson R., 1991, INFECT DIS HUMANS DY; Berger JO, 1999, STAT SCI, V14, P1; Bjanstad J. F., 1990, STAT SCI, V5, P242, DOI 10.1214/ss/1177012175; Cauchemez S, 2004, STAT MED, V23, P3469, DOI 10.1002/sim.1912; CAUCHEMEZ S, IN PRESS J AM STAT A; Cauchemez S, 2006, EMERG INFECT DIS, V12, P110; De Serres G, 2000, AM J EPIDEMIOL, V151, P1049; De Serres G, 2000, AM J EPIDEMIOL, V151, P1039; Farrington …	20	38	0002-9262		SEP 15	2006	164	6	591	597		10.1093/aje/kwj274	7	085FG	WOS:000240588300010	16887892	Univ London Imperial Coll Sci Technol & Med, Fac Med, Dept Infect Dis Epidemiol, London W2 1PG, England; Univ Paris 06, UMR S 707, Paris, France; INSERM, UMR S 707, Paris, France; Hop St Antoine, Assistance Publ Hop Paris, Dept Publ Hlth, F-75571 Paris, France	4.75	med	25	2	Univ London Imperial Coll Sci Technol & Med, Fac Med, Dept Infect Dis Epidemiol, London W2 1PG, England; Univ Paris 06, UMR S 707, Paris, France; INSERM, UMR S 707, Paris, France; Hop St Antoine, Assistance Publ Hop Paris, Dept Publ Hlth, F-75571 Paris, France	cauchemez s
749	Goldstick, JE; Trostle, J; Eisenberg, JNS	Ask When-Not Just Whether-It's a Risk: How Regional Context Influences Local Causes of Diarrheal Disease	AMERICAN JOURNAL OF EPIDEMIOLOGY	Am J Epidemiol	1	Contemporary epidemiology is enriched when it incorporates ecological concepts about systems and dependencies. With regard to diarrheal disease, the causes of which are many and interacting, the dynamics of within- and between-community disease transmission have distinct components but are also linked in important ways. However, few investigators have studied how regional-scale disease dynamics a…	[Anonymous], 2012, AM J PUBLIC HLTH, V102, P2233; Bates SJ, 2007, AM J EPIDEMIOL, V166, P1088, DOI 10.1093/aje/kwm184; Bertuzzo E, 2008, WATER RESOUR RES, V44, P1; Cairncross S, 1996, TROP MED INT HEALTH, V1, P27, DOI 10.1046/j.1365-3156.1996.d01-9.x; Curtis V, 2000, TROP MED INT HEALTH, V5, P22, DOI 10.1046/j.1365-3156.2000.00512.x; Diez-Roux AV, 1998, AM J PUBLIC HEALTH, V88, P216, DOI 10.2105/…	20	0	0002-9262	1476-6256	MAY 15	2014	179	10	1247	1254		10.1093/aje/kwu034	8	AH4JW	WOS:000336094200012	24740889	[Goldstick, Jason E.; Eisenberg, Joseph N. S.] Univ Michigan, Sch Publ Hlth, Dept Epidemiol, Ann Arbor, MI 48109 USA; [Trostle, James] Trinity Coll, Dept Anthropol, Hartford, CT 06106 USA	NA	epi	22	2	Univ Michigan, Sch Publ Hlth, Dept Epidemiol, Ann Arbor, MI 48109 USA	goldstick j
684	Foxman, B; Gillespie, B; Manning, SD; Howard, LJ; Tallman, P; Zhang, LX; Marrs, CF	Incidence and duration of group B Streptococcus by serotype among male and female college students living in a single dormitory	AMERICAN JOURNAL OF EPIDEMIOLOGY	Am J Epidemiol	1	Group B Streptococcus causes a variety of morbid and sometimes fatal conditions affecting individuals of all age groups. There are nine known serotypes of this Gram-positive coccus but few estimates of the incidence and duration of its colonization and none by serotype in the literature. In 2001, the authors conducted a prospective cohort study among 257 men and women living in a single dormitory…	Baker CJ, 1999, J INFECT DIS, V179, P142, DOI 10.1086/314574; Bland HL, 2001, AM J OBSTET GYNECOL, V184, P1125, DOI 10.1067/mob.2001.115478; Bliss SJ, 2002, CLIN INFECT DIS, V34, P184, DOI 10.1086/338258; Blumberg HM, 1996, J INFECT DIS, V173, P365; Borchardt SM, 2004, J CLIN MICROBIOL, V42, P146, DOI 10.1128/JCM.42.1.146-150.2004; Davies HD, 2001, PEDIATR INFECT DIS J, V20, P879, DOI 10.1097/000…	22	17	0002-9262		MAR 15	2006	163	6	544	551		10.1093/aje/kwj075	8	018NE	WOS:000235770400007	16421237	Univ Michigan, Sch Publ Hlth, Dept Epidemiol, Ann Arbor, MI 48109 USA; Univ Michigan, Sch Publ Hlth, Dept Biostat, Ann Arbor, MI 48109 USA; Univ Michigan, Sch Publ Hlth, Ctr Stat Consultat & Res, Ann Arbor, MI 48109 USA; Michigan State Univ, Natl Food Safety & Toxicol Ctr, E Lansing, MI 48824 USA; Michigan State Univ, Dept Pediat & Human Dev, E Lansing, MI 48824 USA; Univ Michigan, Coll Literatur…	2.125	epi	28	2	Univ Michigan, Sch Publ Hlth, Dept Epidemiol, Ann Arbor, MI 48109 USA; Univ Michigan, Sch Publ Hlth, Dept Biostat, Ann Arbor, MI 48109 USA; Univ Michigan, Sch Publ Hlth, Ctr Stat Consultat & Res, Ann Arbor, MI 48109 USA; Michigan State Univ, Natl Food Safety & Toxicol Ctr, E Lansing, MI 48824 USA; Michigan State Univ, Dept Pediat & Human Dev, E Lansing, MI 48824 USA; Univ Michigan, Coll Literatur…	foxman b
1749	Samore, MH; Lipsitch, M; Alder, SC; Haddadin, B; Stoddard, G; Williamson, J; Sebastian, K; Carroll, K; Ergonul, O; Carmeli, Y; Sande, MA	Mechanisms by which antibiotics promote dissemination of resistant pneumococci in human populations	AMERICAN JOURNAL OF EPIDEMIOLOGY	Am J Epidemiol	1	Mechanisms by which antimicrobials contribute to dissemination of pneumococcal resistance are incompletely characterized. A serial cross-sectional study of nasopharyngeal pneumococcal carriage in healthy, home-living children <= 6 years of age was conducted in four rural communities-two in Utah (1998-2003) and two in Idaho (2002-2003). Prevalence odds ratios for carriage of resistant pneumococci …	Baquero F, 2002, J ANTIMICROB CHEMOTH, V50, P27, DOI 10.1093/jac/dkf504; Baquero F, 1995, MICROB DRUG RESIST, V1, P115, DOI 10.1089/mdr.1995.1.115; BARNES DM, 1995, J INFECT DIS, V171, P890; Belongia EA, 2001, PEDIATRICS, V108, P575, DOI 10.1542/peds.108.3.575; Bingenheimer JB, 2004, ANNU REV PUBL HEALTH, V25, P53, DOI 10.1146/annurev.publhealth.25.050503.153925; BRONSDON MA, 2004, J CLIN MICROBI…	58	27	0002-9262		JAN 15	2006	163	2	160	170		10.1093/aje/kwj021	11	000AY	WOS:000234434500008	16319292	Univ Utah, Sch Med, Dept Internal Med, Div Clin Epidemiol, Salt Lake City, UT USA; Harvard Univ, Sch Publ Hlth, Dept Epidemiol, Boston, MA 02115 USA; Harvard Univ, Sch Publ Hlth, Dept Immunol & Infect Dis, Boston, MA 02115 USA; Johns Hopkins Univ, Sch Med, Dept Pathol, Baltimore, MD USA; Univ Washington, Sch Med, Dept Med, Seattle, WA 98195 USA	3.375	med	5	2	Univ Utah, Sch Med, Dept Internal Med, Div Clin Epidemiol, Salt Lake City, UT USA; Harvard Univ, Sch Publ Hlth, Dept Epidemiol, Boston, MA 02115 USA; Harvard Univ, Sch Publ Hlth, Dept Immunol & Infect Dis, Boston, MA 02115 USA; Johns Hopkins Univ, Sch Med, Dept Pathol, Baltimore, MD USA; Univ Washington, Sch Med, Dept Med, Seattle, WA 98195 USA	samore m
1189	Levy, JW; Cowling, BJ; Simmerman, JM; Olsen, SJ; Fang, VJ; Suntarattiwong, P; Jarman, RG; Klick, B; Chotipitayasunondh, T	The Serial Intervals of Seasonal and Pandemic Influenza Viruses in Households in Bangkok, Thailand	AMERICAN JOURNAL OF EPIDEMIOLOGY	Am J Epidemiol	1	The serial interval (SI) of human influenza virus infections is often described by a single distribution. Understanding sources of variation in the SI could provide valuable information for understanding influenza transmission dynamics. Using data from a randomized household study of nonpharmaceutical interventions to prevent influenza transmission in Bangkok, Thailand, over 34 months between 200…	Boelle PY, 2011, INFLUENZA OTHER RESP, V5, P306, DOI 10.1111/j.1750-2659.2011.00234.x; Cauchemez S, 2009, NEW ENGL J MED, V361, P2619, DOI 10.1056/NEJMoa0905498; Cauchemez S, 2011, P NATL ACAD SCI USA, V108, P2825; Centers for Disease Control and Prevention, 2009, CDC PROT REALT RTPCR; Cowling BJ, 2009, EPIDEMIOLOGY, V20, P344, DOI 10.1097/EDE.0b013e31819d1092; Cowling BJ, 2010, NEW ENGL J MED, V…	31	0	0002-9262		JUN 15	2013	177	12	1443	1451		10.1093/aje/kws402	9	159RF	WOS:000320062700013	23629874	[Levy, Jens W.; Simmerman, James M.; Olsen, Sonja J.] US Ctr Dis Control & Prevent Collaborat, Thailand Minist Publ Health, Influenza Program, Nonthaburi 11000, Thailand; [Levy, Jens W.; Simmerman, James M.; Olsen, Sonja J.] US Ctr Dis Control & Prevent Collaborat, Thailand Minist Publ Health, Int Emerging Infect Program, Nonthaburi 11000, Thailand; [Cowling, Benjamin J.; Fang, Vicky J.; Klick, B…	0	govt_epi	8	2	US Ctr Dis Control & Prevent Collaborat, Thailand Minist Publ Health, Influenza Program, Nonthaburi 11000, Thailand	levy j
616	Epstein, MP; Veal, CD; Trembath, RC; Barker, JNWN; Li, C; Satten, GA	Genetic association analysis using data from triads and unrelated subjects	AMERICAN JOURNAL OF HUMAN GENETICS	Am J Hum Genet	1	The selection of an appropriate control sample for use in association mapping requires serious deliberation. Unrelated controls are generally easy to collect, but the resulting analyses are susceptible to spurious association arising from population stratification. Parental controls are popular, since triads comprising a case and two parents can be used in analyses that are robust to this stratif…	Abecasis GR, 2001, AM J HUM GENET, V68, P191, DOI 10.1086/316944; Akaike H, 1985, CELEBRATION STAT, P1; Allen AS, 2003, AM J HUM GENET, V72, P671, DOI 10.1086/368276; BOOS DD, 1992, AM STAT, V46, P327, DOI 10.2307/2685328; DEMPSTER AP, 1977, J ROY STAT SOC B MET, V39, P1; Devlin B, 1999, BIOMETRICS, V55, P997, DOI 10.1111/j.0006-341X.1999.00997.x; FALK CT, 1987, ANN HUM GENET, V57, P455; GELERNTE…	29	50	0002-9297		APR	2005	76	4	592	608		10.1086/429225	17	904RS	WOS:000227516000006	15712104	Emory Univ, Sch Med, Dept Human Genet, Atlanta, GA 30322 USA; Ctr Dis Control & Prevent, Atlanta, GA USA; Univ Leicester, Div Med Genet, Leicester, Leics, England; Kings Coll London, St Johns Inst Dermatol, London WC2R 2LS, England; Vanderbilt Univ, Ctr Human Genet Res, Nashville, TN USA	5.5555555556	med	27	NA	Emory Univ, Sch Med, Dept Human Genet, Atlanta, GA 30322 USA	epstein m
1168	Lee, BY; Brown, ST; Cooley, PC; Zimmerman, RK; Wheaton, WD; Zimmer, SM; Grefenstette, JJ; Assi, TM; Furphy, TJ; Wagener, DK; Burke, DS	A Computer Simulation of Employee Vaccination to Mitigate an Influenza Epidemic	AMERICAN JOURNAL OF PREVENTIVE MEDICINE	Am J Prev Med	1	Background: Better understanding the possible effects of vaccinating employees is important and can help policymakers and businesses plan vaccine distribution and administration logistics, especially with the current H1N1 influenza vaccine in short supply. Purpose: This article aims to determine the effects of varying vaccine coverage, compliance, administration rates, prioritization, and timing …	ADIRIM T, 2009, ACIP M JUL 29 2009 W; [Anonymous], 2009, MMWR RECOMM REP, V58, P1; Basta NE, 2008, AM J EPIDEMIOL, V168, P1343, DOI 10.1093/aje/kwn259; Beckman RJ, 1996, TRANSPORT RES A-POL, V30, P415, DOI 10.1016/0965-8564(96)00004-3; *BUR LAB STAT, 2008, OCC EMPL STAT; Cauchemez S, 2008, NATURE, V452, P750, DOI 10.1038/nature06732; *CDC, 2009, ACIP PRES SLID SPEC; Centers for Disease Control, 2…	31	35	0749-3797		MAR	2010	38	3	247	257		10.1016/j.amepre.2009.11.009	11	566OW	WOS:000275383100002	20042311	[Lee, Bruce Y.; Zimmerman, Richard K.; Zimmer, Shanta M.; Grefenstette, John J.; Assi, Tina-Marie; Furphy, Timothy J.; Burke, Donald S.] Univ Pittsburgh, Pittsburgh, PA 15213 USA; [Brown, Shawn T.] Pittsburgh Supercomp Ctr, Pittsburgh, PA USA; [Cooley, Philip C.; Wheaton, William D.; Wagener, Diane K.] RTI Int, Res Triangle Pk, NC USA	8.75	epi	5	2	Univ Pittsburgh, Pittsburgh, PA 15213 USA	lee b
1972	Todd, CW; Colley, DG	Practical and ethical issues in the development of a vaccine against Schistosomiasis mansoni	AMERICAN JOURNAL OF TROPICAL MEDICINE AND HYGIENE	Am J Trop Med	1	Clinical trials to evaluate schistosomal vaccines are in progress. We discuss the desired characteristics of such a vaccine, propose a product profile, and consider the clinical and pre-clinical studies needed for its licensure, within practical and ethical constraints. We believe that licensure of a schistosomal vaccine will be greatly facilitated by resolution of the following issues: identific…	Abdel-Wahab MF, 2000, AM J TROP MED HYG, V62, P17; ARAI K, 1990, ANNU REV BIOCHEM, V59, P783, DOI 10.1146/annurev.biochem.59.1.783; Araujo MI, 1996, EUR J IMMUNOL, V26, P1399, DOI 10.1002/eji.1830260633; Barakat R, 2000, AM J TROP MED HYG, V62, P21; BARSOUM IS, 1991, J INFECT DIS, V164, P1010; BASCH PF, 1993, T ROY SOC TROP MED H, V87, P589, DOI 10.1016/0035-9203(93)90098-B; Bentwich Z, 1999, IMM…	101	26	0002-9637		APR	2002	66	4	348	358			11	577LM	WOS:000177062400004	12164288	Ctr Dis Control & Prevent, Div Parasit Dis, Natl Ctr Infect Dis, Atlanta, GA 30341 USA	2.1666666667	govt_epi	14	2	Ctr Dis Control & Prevent, Div Parasit Dis, Natl Ctr Infect Dis, Atlanta, GA 30341 USA	todd c
1011	Johansson, MA; Arana-Vizcarrondo, N; Biggerstaff, BJ; Gallagher, N; Marano, N; Staples, JE	Assessing the Risk of International Spread of Yellow Fever Virus: A Mathematical Analysis of an Urban Outbreak in Asuncion, 2008	AMERICAN JOURNAL OF TROPICAL MEDICINE AND HYGIENE	Am J Trop Med	1	Yellow fever virus (YFV), a mosquito-borne virus endemic to tropical Africa and South America, is capable of causing large urban outbreaks of human disease. With the ease of international travel, urban outbreaks could lead to the rapid spread and subsequent transmission of YFV in distant locations. We designed a stochastic metapopulation model with spatiotemporally explicit transmissibility scena…	Ackers ML, 2000, JAMA-J AM MED ASSOC, V283, P2668, DOI 10.1001/jama.283.20.2668; [Anonymous], 2008, LANCET, V371, P786; Benedict MQ, 2007, VECTOR-BORNE ZOONOT, V7, P76, DOI 10.1089/vbz.2006.0562; Chowell G, 2007, MATH BIOSCI, V208, P571, DOI 10.1016/j.mbs.2006.11.011; Christophers SR, 1960, AEDES AEGYPTI L YELL; Codeco CT, 2007, J R SOC INTERFACE, V4, P1119, DOI 10.1098/rsif.2007.0234; Codeco CT,…	55	7	0002-9637		FEB	2012	86	2	349	358		10.4269/ajtmh.2012.11-0432	10	886PQ	WOS:000299866700030	22302873	[Johansson, Michael A.; Arana-Vizcarrondo, Neysari] Ctr Dis Control & Prevent, Div Vector Borne Dis, San Juan, PR 00920 USA; [Biggerstaff, Brad J.; Staples, J. Erin] Ctr Dis Control & Prevent, Div Vector Borne Dis, Ft Collins, CO USA; [Gallagher, Nancy; Marano, Nina] Ctr Dis Control & Prevent, Div Global Migrat & Quarantine, Atlanta, GA USA	3.5	govt_epi	27	2	Ctr Dis Control & Prevent, Div Vector Borne Dis, San Juan, PR 00920 USA	johansson m
1432	NEWTON, EAC; REITER, P	A MODEL OF THE TRANSMISSION OF DENGUE FEVER WITH AN EVALUATION OF THE IMPACT OF ULTRA-LOW VOLUME (ULV) INSECTICIDE APPLICATIONS ON DENGUE EPIDEMICS	AMERICAN JOURNAL OF TROPICAL MEDICINE AND HYGIENE	Am J Trop Med	1	We have developed a deterministic susceptible, exposed, infectious, resistant or removed (SEIR) model of dengue fever transmission that enables us to explore the behavior of an epidemic, and to experiment with vector control practices. Populations of both host and vector are divided into compartments representing disease status (susceptible, exposed, infectious, and, for humans, resistant), and t…	ANDERSON RM, 1991, INFECTIOUS DISEASES; BAILEY NTJ, 1975, MATH THEORY INFECTIO; Brown A. W. A., 1971, INSECTICIDE RESISTAN; CHADEE DD, 1985, ORSTOM EMP, V23, P71; CHIRIBOGA J, 1978, DENGUE CARIBBEAN 197, P101; DIETZ K, 1975, 1974 SIMS UT C P PHI, P104; FOCKS DA, 1987, AM J TROP MED HYG, V36, P639; GARRETTJ.C, 1969, B WORLD HEALTH ORGAN, V40, P531; Garrett-Jones C., 1964, Bulletin of the World Hea…	38	113	0002-9637		DEC	1992	47	6	709	720			12	KF920	WOS:A1992KF92000001	1361721	CTR DIS CONTROL,NATL CTR DIS CONTROL DENGUE BRANCH,DIV VECTOR BORNE INFECT DIS,2 CALLE CASIA,SAN JUAN,PR 00921; CARRIBBEAN EPIDEMIOL CTR,PORT OF SPAIN,TRINID & TOBAGO	5.1363636364	govt_epi	14	2	CTR DIS CONTROL,NATL CTR DIS CONTROL DENGUE BRANCH,DIV VECTOR BORNE INFECT DIS,2 CALLE CASIA,SAN JUAN,PR 00921	newton e
122	Balmaseda, A; Sandoval, E; Perez, L; Gutierrez, CM; Harris, E	Application of molecular typing techniques in the 1998 dengue epidemic in Nicaragua	AMERICAN JOURNAL OF TROPICAL MEDICINE AND HYGIENE	Am J Trop Med	1	This report presents the results of applying the reverse transcriptase-polymerase chain reaction (RT-PCR) to the analysis of clinical specimens during the 1998 dengue epidemic in Nicaragua. The RT-PCR was validated through comparison with viral isolation, resulting in a sensitivity of 100% and a specificity of 90%. In-country application of the RT-PCR permitted the rapid identification of dengue-…	CHUNGUE E, 1995, J GEN VIROL, V76, P1877, DOI 10.1099/0022-1317-76-7-1877; CHUNGUE E, 1993, J GEN VIROL, V74, P2765, DOI 10.1099/0022-1317-74-12-2765; DEUBEL V, 1990, J VIROL METHODS, V30, P41, DOI 10.1016/0166-0934(90)90042-E; DEUBEL V, 1993, ARCH VIROL, V129, P197, DOI 10.1007/BF01316895; GUBLER DJ, 1984, AM J TROP MED HYG, V33, P158; Gubler DJ, 1994, INFECT AGENT DIS, V2, P383; Guzman Maria G.…	28	48	0002-9637		DEC	1999	61	6	893	897			5	281PE	WOS:000085169200010	10674666	Minist Salud, Ctr Nacl Diagnost & Referencia, Dept Virol, Managua, Nicaragua; Univ Calif Berkeley, Sch Publ Hlth, Div Publ Hlth Biol & Epidemiol, Infect Dis Unit, Berkeley, CA 94720 USA	3.2	govt_epi	26	2	Minist Salud, Ctr Nacl Diagnost & Referencia, Dept Virol, Managua, Nicaragua; Univ Calif Berkeley, Sch Publ Hlth, Div Publ Hlth Biol & Epidemiol, Infect Dis Unit, Berkeley, CA 94720 USA	balmaseda a
385	Chunara, R; Andrews, JR; Brownstein, JS	Social and News Media Enable Estimation of Epidemiological Patterns Early in the 2010 Haitian Cholera Outbreak	AMERICAN JOURNAL OF TROPICAL MEDICINE AND HYGIENE	Am J Trop Med	1	During infectious disease outbreaks, data collected through health institutions and official reporting structures may not be available for weeks, hindering early epidemiologic assessment. By contrast, data from informal media are typically available in near real-time and could provide earlier estimates of epidemic dynamics. We assessed correlation of volume of cholera-related HealthMap news media…	Andrews JR, 2011, LANCET, V377, P1248, DOI 10.1016/S0140-6736(11)60273-0; [Anonymous], 2010, BBC NEWS LATIN AM CA; Brownstein JS, 2010, NEW ENGL J MED, V362, P1731, DOI 10.1056/NEJMsr1002707; Brownstein JS, 2008, PLOS MED, V5, P1019, DOI 10.1371/journal.pmed.0050151; Cauchemez S, 2006, EMERG INFECT DIS, V12, P110; CAVANAUGH D C, 1965, Bull World Health Organ, V32, P205; Chan EH, 2011, PLOS NEGLEC…	29	36	0002-9637		JAN	2012	86	1	39	45		10.4269/ajtmh.2012.11-0597	7	875WF	WOS:000299065200013	22232449	Harvard Univ, Sch Med, Dept Pediat, Boston, MA 02115 USA; Childrens Hosp Boston, Childrens Hosp Informat Program, Div Emergency Med, Boston, MA USA; [Andrews, Jason R.] Harvard Univ, Massachusetts Gen Hosp, Sch Med, Div Infect Dis, Boston, MA USA; McGill Univ, Dept Epidemiol Biostat & Occupat Hlth, Montreal, PQ, Canada	18		14	2	NA	NA NA
2172	Wu, HW; Qin, YF; Chu, K; Meng, R; Liu, Y; McGarvey, ST; Olveda, R; Acosta, L; Ji, MJ; Fernandez, T; Friedman, JF; Kurtis, JD	High Prevalence of Schistosoma japonicum Infection in Water Buffaloes in the Philippines Assessed by Real-Time Polymerase Chain Reaction	AMERICAN JOURNAL OF TROPICAL MEDICINE AND HYGIENE	Am J Trop Med	1	Difficulty in controlling human Schistosoma japonicum infection is partly attributed to the presence of non-human definitive hosts. Water buffaloes are a major reservoir for transmission of S. japonicum to humans in China. However, in the Philippines, reports based on microscopic examination of buffalo stool identified a low prevalence of S. japonicum, and mathematical models using these data con…	Abath FGC, 2006, MEM I OSWALDO CRUZ, V101, P145, DOI 10.1590/S0074-02762006000900023; Andersen S, 1997, AM J EPIDEMIOL, V145, P290; Bergquist R, 2008, PLOS NEGLECT TROP D, V2, DOI 10.1371/journal.pntd.0000244; Bergquist R, 2009, TRENDS PARASITOL, V25, P151, DOI 10.1016/j.pt.2009.01.004; Blas BL, 2004, PARASITOL INT, V53, P127, DOI 10.1016/j.parint.2004.01.003; CABRERA B D, 1978, Southeast Asian J…	56	17	0002-9637		APR	2010	82	4	646	652		10.4269/ajtmh.2010.09-0638	7	577JR	WOS:000276219700025	20348514	[Wu, Hai-Wei; Friedman, Jennifer F.; Kurtis, Jonathan D.] Rhode Isl Hosp, Ctr Int Hlth Res, Providence, RI 02903 USA; [Wu, Hai-Wei; Friedman, Jennifer F.] Brown Univ, Sch Med, Dept Pediat, Providence, RI 02912 USA; [Wu, Hai-Wei; Chu, Kai; Meng, Rui; Liu, Yun; Ji, Min-Jun] Nanjing Med Univ, Dept Pathogen Biol, Nanjing, Jiangsu, Peoples R China; [Qin, Yuan-Fang] Jiangsu Prov Ctr Dis Prevent & Contr…	4.25	mathbio	9	2	Rhode Isl Hosp, Ctr Int Hlth Res, Providence, RI 02903 USA	wu h
818	Gurtler, RE; Cecere, MC; Castanera, MB; Canale, D; Lauricella, MA; Chuit, R; Cohen, JE; Segura, EL	Probability of infection with Trypanosoma cruzi of the vector Triatoma infestans fed on infected humans and dogs in northwest Argentina	AMERICAN JOURNAL OF TROPICAL MEDICINE AND HYGIENE	Am J Trop Med	1	The probability that an uninfected Triatoma infestans would become infected with Trypanosoma cruzi after a single feed on people or dogs seropositive for T. cruzi was estimated in Amama, a rural village in northwest Argentina where transmission had resurged four years earlier. The prevalence of seropositivity for T. cruzi was 34.2% among 225 people tested, and 65.1% among 83 dogs tested. Parasite…	ALMEIDA S P, 1973, Revista Brasileira de Biologia, V33, P43; Almeida S.P., 1979, Memorias do Instituto Oswaldo Cruz, V74, P285; ALVARENGA NJ, 1982, T ROY SOC TROP MED H, V76, P708, DOI 10.1016/0035-9203(82)90258-9; Anderson R., 1991, INFECT DIS HUMANS DY; AVILA HA, 1993, J CLIN MICROBIOL, V31, P2421; Barretto A.C., 1978, Revista do Instituto de Medicina Tropical de Sao Paulo, V20, P183; CATALA S,…	39	36	0002-9637		JUL	1996	55	1	24	31			8	VA963	WOS:A1996VA96300005	8702018	ROCKEFELLER UNIV,POPULAT LAB,NEW YORK,NY 10021; UNIV BUENOS AIRES,DEPT CIENCIAS BIOL,LAB ECOL GEN,RA-1428 BUENOS AIRES,DF,ARGENTINA; SERV NACL CHAGAS,RA-5000 CORDOBA,ARGENTINA; INST NACL CHAGAS DR MARIO FATALA CHABEN,RA-1063 BUENOS AIRES,DF,ARGENTINA; MINIST SALUD & ACC SOCIAL NAC,DIRECC EPIDEMIOL,RA-1032 BUENOS AIRES,DF,ARGENTINA	2	ecol	29	2	ROCKEFELLER UNIV,POPULAT LAB,NEW YORK,NY 10021; UNIV BUENOS AIRES,DEPT CIENCIAS BIOL,LAB ECOL GEN,RA-1428 BUENOS AIRES,DF,ARGENTINA; SERV NACL CHAGAS,RA-5000 CORDOBA,ARGENTINA; INST NACL CHAGAS DR MARIO FATALA CHABEN,RA-1063 BUENOS AIRES,DF,ARGENTINA; MINIST SALUD & ACC SOCIAL NAC,DIRECC EPIDEMIOL,RA-1032 BUENOS AIRES,DF,ARGENTINA	gurtler r
303	Campbell, KM; Lin, CD; Iamsirithawom, S; Scott, TW	The Complex Relationship between Weather and Dengue Virus Transmission in Thailand	AMERICAN JOURNAL OF TROPICAL MEDICINE AND HYGIENE	Am J Trop Med	1	Using a novel analytical approach, weather dynamics and seasonal dengue virus transmission cycles were profiled for each Thailand province, 1983-2001, using monthly assessments of cases, temperature, humidity, and rainfall. We observed systematic differences in the structure of seasonal transmission cycles of different magnitude, the role of weather in regulating seasonal cycles, necessary versus…	Adams B, 2006, P NATL ACAD SCI USA, V103, P14234, DOI 10.1073/pnas.0602768103; [Anonymous], 2011, DATA SOURCE DATA TRA; BAR-ZEEV MICHA, 1958, BULL ENT RES, V49, P157; BAR-ZEEV MICHA, 1957, BULL ENT RES, V48, P593; Bhatt S, 2013, NATURE, V496, P504, DOI 10.1038/nature12060; Brady OJ, 2012, PLOS NEGLECT TROP D, V6, DOI 10.1371/journal.pntd.0001760; Carrington LB, 2013, PLOS ONE, V8, DOI 10.1371/jou…	43	2	0002-9637	1476-1645	DEC	2013	89	6	1066	1080		10.4269/ajtmh.13-0321	15	276CQ	WOS:000328726100006	23958906	[Campbell, Karen M.] San Diego State Univ, Computat Sci Res Ctr, San Diego, CA 92182 USA; San Diego State Univ, Dept Math & Stat, San Diego, CA 92182 USA; Off Dis Prevent & Control 1, Bangkok, Thailand; Univ Calif Davis, Dept Entomol, Davis, CA 95616 USA; NIH, Fogarty Int Ctr, Bethesda, MD 20892 USA	2	health_informatics	25	2	San Diego State Univ, Computat Sci Res Ctr, San Diego, CA 92182 USA	campbell k
1283	Maire, N; Tediosi, F; Ross, A; Smith, T	Predictions of the epidemiologic impact of introducing a pre-erythrocytic vaccine into the expanded program on immunization in sub-Saharan Africa	AMERICAN JOURNAL OF TROPICAL MEDICINE AND HYGIENE	Am J Trop Med	1	We predict the effects of introduction of a pre-erythrocytic vaccine against Plasmodium falciparum into a malaria-endemic population in Africa. We use a stochastic simulation model that includes components of transmission, parasitology, and clinical epidemiology of malaria and was validated using the results of field trials of the RTS,S/AS02A vaccine. The results suggest that vaccines with effica…	Abeku TA, 2004, TRENDS PARASITOL, V20, P400, DOI 10.1016/j.pt.2004.07.005; Alonso PL, 2004, LANCET, V364, P1411, DOI 10.1016/S0140-6736(04)17223-1; Anderson R. M., 1989, PARASITOLOGY, V99, P59; Ballou WR, 2004, AM J TROP MED HYG, V71, P239; Carneiro IA, 2006, AM J TROP MED HYG, V75, P82; DYE C, 1986, T ROY SOC TROP MED H, V80, P69, DOI 10.1016/0035-9203(86)90199-9; HALLORAN ME, 1994, MATH BIOSCI,…	24	31	0002-9637		AUG	2006	75	2	111	118			8	073ZR	WOS:000239781900014	16931822	Swiss Trop Inst, CH-4002 Basel, Switzerland	3.875	epi	25	2	Swiss Trop Inst, CH-4002 Basel, Switzerland	maire n
1852	Smith, T; Killeen, GF; Maire, N; Ross, A; Molineaux, L; Tediosi, F; Hutton, G; Utzinger, J; Dietz, K; Tanner, M	Mathematical modeling of the impact of malaria vaccines on the clinical epidemiology and natural history of plasmodium Falciparum malaria: Overview	AMERICAN JOURNAL OF TROPICAL MEDICINE AND HYGIENE	Am J Trop Med	1	We report a major project to develop integrated mathematical models for predicting the epidemiologic and economic effects of malaria vaccines both at the individual and population level. The project has developed models of the within-host dynamics of Plasmodium falciparum that have been fitted to parasite density profiles from malariatherapy patients, and simulations of P. falciparum epidemiology…	ALONSO PL, 1994, LANCET, V344, P1175; ALONSO PL, 1995, PARASITOL TODAY, V11, P197, DOI 10.1016/0169-4758(95)80072-7; Alonso PL, 2004, LANCET, V364, P1411, DOI 10.1016/S0140-6736(04)17223-1; Anderson R., 1991, INFECT DIS HUMANS DY; Anderson R. M., 1989, PARASITOLOGY, V99, P59; Ballou WR, 2004, AM J TROP MED HYG, V71, P239; BEIER JC, 1994, AM J TROP MED HYG, V50, P529; Binka FN, 2002, T ROY SOC TRO…	86	75	0002-9637		AUG	2006	75	2	1	10			10	073ZR	WOS:000239781900002	16931810	Swiss Trop Inst, CH-4002 Basel, Switzerland; Ifakara Hlth Res & Dev Ctr, Ifakara, Tanzania; WHO, CH-1211 Geneva, Switzerland; Univ Tubingen, D-72074 Tubingen, Germany	9.375	epi	4	2	Swiss Trop Inst, CH-4002 Basel, Switzerland; Ifakara Hlth Res & Dev Ctr, Ifakara, Tanzania; WHO, CH-1211 Geneva, Switzerland; Univ Tubingen, D-72074 Tubingen, Germany	smith t
1282	Maire, N; Aponte, JJ; Ross, A; Thompson, R; Alonso, P; Utzinger, J; Tanner, M; Smith, T	Modeling a field trial of the RTS,S/AS02A malaria vaccine	AMERICAN JOURNAL OF TROPICAL MEDICINE AND HYGIENE	Am J Trop Med	1	A double-blind, phase IIb, randomized controlled trial of the malaria vaccine RTS,S/AS02A showed an efficacy of 45.0% in reducing the force of infection for Plasmodium falciparum and of 29.9% in reducing incidence of clinical malaria in children 1-4 years of age in Manhica, Mozambique. We simulate this trial using a stochastic model of P. falciparum epidemiology, and the setting-specific seasonal…	ALONSO PL, POPULATION HLTH SURV; ALONSO PL, 1995, PARASITOL TODAY, V11, P197, DOI 10.1016/0169-4758(95)80072-7; Alonso PL, 2004, LANCET, V364, P1411, DOI 10.1016/S0140-6736(04)17223-1; Aranda C, 2005, J MED ENTOMOL, V42, P180, DOI 10.1603/0022-2585(2005)042[0180:ECOMTI]2.0.CO;2; Bojang KA, 2001, LANCET, V358, P1927, DOI 10.1016/S0140-6736(01)06957-4; GLYNN JR, 1995, PARASITOLOGY, V110, P7; Goodma…	23	26	0002-9637		AUG	2006	75	2	104	110			7	073ZR	WOS:000239781900013	16931821	Swiss Trop Inst, CH-4002 Basel, Switzerland; Univ Barcelona, Hosp Clin, Inst Invest Biomed August Pi & Sunyer, Ctr Int Hlth, Barcelona, Spain; Natl Inst Hlth, Minist Hlth, Maputo, Mozambique	3.25	epi	29	2	Swiss Trop Inst, CH-4002 Basel, Switzerland; Univ Barcelona, Hosp Clin, Inst Invest Biomed August Pi & Sunyer, Ctr Int Hlth, Barcelona, Spain; Natl Inst Hlth, Minist Hlth, Maputo, Mozambique	maire n
2200	Yang, GJ; Gemperli, A; Vounatsou, P; Tanner, M; Zhou, XN; Utzinger, J	A growing degree-days based time-series analysis for prediction of Schistosoma japonicum transmission in Jiangsu province, China	AMERICAN JOURNAL OF TROPICAL MEDICINE AND HYGIENE	Am J Trop Med	1	It has been suggested that global warming may alter the frequency and transmission dynamics of vector-borne diseases. To test this claim for schistosomiasis, we conducted a time-series analysis from 1972-2002 for 39 of the 70 counties of Jiangsu province, eastern China, where Schistosoma japonicum is partially endemic. We used a modeling approach to estimate the annual growing degree-days (AGDD),…	Beck LR, 1997, AM J TROP MED HYG, V56, P99; Brooker S, 2000, PARASITOL TODAY, V16, P303, DOI 10.1016/S0169-4758(00)01687-2; Cesaraccio C, 2001, INT J BIOMETEOROL, V45, P161; Coops N, 2001, INT J GEOGR INF SCI, V15, P345, DOI 10.1080/13658810010011401; CROWLEY TJ, 2000, SCIENCE, V289, P271; Easterling DR, 1997, SCIENCE, V277, P364, DOI 10.1126/science.277.5324.364; Ezzati M, 2002, LANCET, V360, P1…	49	24	0002-9637		SEP	2006	75	3	549	555			7	083RR	WOS:000240476400033	16968940	Swiss Trop Inst, Dept Epidemiol & Publ Hlth, CH-4002 Basel, Switzerland; Jiangsu Inst Parasit Dis, Dept Schistosomiasis Control, Wuxi, Peoples R China; Johns Hopkins Bloomberg Sch Publ Hlth, Baltimore, MD USA; Ctr Dis Control & Prevent, Natl Inst Parasit Dis, Shanghai, Peoples R China	3	epi	27	2	Swiss Trop Inst, Dept Epidemiol & Publ Hlth, CH-4002 Basel, Switzerland; Jiangsu Inst Parasit Dis, Dept Schistosomiasis Control, Wuxi, Peoples R China; Johns Hopkins Bloomberg Sch Publ Hlth, Baltimore, MD USA; Ctr Dis Control & Prevent, Natl Inst Parasit Dis, Shanghai, Peoples R China	yang g
1030	Jutla, AS; Akanda, AS; Griffiths, JK; Colwell, R; Islam, S	Warming Oceans, Phytoplankton, and River Discharge: Implications for Cholera Outbreaks	AMERICAN JOURNAL OF TROPICAL MEDICINE AND HYGIENE	Am J Trop Med	1	Phytoplankton abundance is inversely related to sea surface temperature (SST). However, a positive relationship is observed between SST and phytoplankton abundance in coastal waters of Bay of Bengal. This has led to an assertion that in a warming climate, rise in SST may increase phytoplankton blooms and, therefore, cholera outbreaks. Here, we explain why a positive SST-phytoplankton relationship…	Acha EM, 2004, J MARINE SYST, V44, P83, DOI 10.1016/j.jmarsys.2003.09.005; Acker JG, 2005, GEOPHYS RES LETT, V32, DOI 10.1029/2004GL021852; Akanda AS, 2009, GEOPHYS RES LETT, V36, DOI 10.1029/2009GL039312; Akanda AS, 2011, WATER RESOUR RES, V47, DOI 10.1029/2010WR009914; BARUA DK, 1994, MAR GEOL, V120, P41, DOI 10.1016/0025-3227(94)90076-0; BIDIGARE RR, 1993, J GEOPHYS RES-OCEANS, V98, P2259, DOI…	36	24	0002-9637		AUG	2011	85	2	303	308		10.4269/ajtmh.2011.11-0181	6	803WN	WOS:000293613000021	21813852	[Islam, Shafiqul] Tufts Univ, Dept Civil & Environm Engn, Water & Environm Res Educ & Actionable Solut Netw, Fletcher Sch Law & Diplomacy, Medford, MA 02155 USA; [Griffiths, Jeffrey K.] Tufts Univ, Sch Med, Global Hlth Program, Medford, MA 02155 USA; [Griffiths, Jeffrey K.] Tufts Univ, Sch Med, Publ Hlth Program, Medford, MA 02155 USA; [Griffiths, Jeffrey K.] Tufts Univ, Sch Med, Profess Degree P…	8	engin	30	2	Tufts Univ, Dept Civil & Environm Engn, Water & Environm Res Educ & Actionable Solut Netw, Fletcher Sch Law & Diplomacy, Medford, MA 02155 USA	islam s
566	Dumonteil, E; Gourbiere, S; Barrera-Perez, M; Rodriguez-Felix, E; Ruiz-Pina, H; Banos-Lopez, O; Ramirez-Sierra, MJ; Menu, F; Rabinovich, JE	Geographic distribution of Triatoma dimidiata and transmission dynamics of Trypanosoma cruzi in the Yucatan Peninsula of Mexico	AMERICAN JOURNAL OF TROPICAL MEDICINE AND HYGIENE	Am J Trop Med	1	Chagas disease represents a major public health concern in most of Latin America, and its control is currently based on vector control and blood bank screening. We investigated the geographic distribution and seasonal variations in triatomine populations in the Yucatan peninsula of Mexico to obtain entomologic data for the optimization of potential control programs. We collected domiciliated and …	Acevedo F, 2000, MEM I OSWALDO CRUZ, V95, P867, DOI 10.1590/S0074-02762000000600022; Almeida CE, 2000, MEM I OSWALDO CRUZ, V95, P761; AULT SK, 1994, AM J TROP MED HYG, V50, P35; Barnabe C, 2000, PARASITOLOGY, V120, P513, DOI 10.1017/S0031182099005661; Bosseno MF, 2000, MEM I OSWALDO CRUZ, V95, P473, DOI 10.1590/S0074-02762000000400005; Cecere M.C., 1997, PAN AM J PUBLIC HLTH, V1, P273; Cecere MC,…	38	68	0002-9637		AUG	2002	67	2	176	183			8	601ZN	WOS:000178479700011	12389944	Univ Autonoma Yucatan, Ctr Invest Reg Dr Hideyo Noguchi, Parasitol Lab, Merida 97000, Yucatan, Mexico; Univ Lyon 1, Lab Biometrie & Biol Evolut, CNRS, UMR 5558, F-69622 Villeurbanne, France; Univ Nacl La Plata, Ctr Estudios Parasitol & Vectores, La Plata, Buenos Aires, Argentina	5.6666666667	med	30	2	Univ Autonoma Yucatan, Ctr Invest Reg Dr Hideyo Noguchi, Parasitol Lab, Merida 97000, Yucatan, Mexico; Univ Lyon 1, Lab Biometrie & Biol Evolut, CNRS, UMR 5558, F-69622 Villeurbanne, France; Univ Nacl La Plata, Ctr Estudios Parasitol & Vectores, La Plata, Buenos Aires, Argentina	dumonteil e
612	Ellis, AM; Garcia, AJ; Focks, DA; Morrison, AC; Scott, TW	Parameterization and Sensitivity Analysis of a Complex Simulation Model for Mosquito Population Dynamics, Dengue Transmission, and Their Control	AMERICAN JOURNAL OF TROPICAL MEDICINE AND HYGIENE	Am J Trop Med	1	Models can be useful tools for understanding the dynamics and control of mosquito-borne disease. More detailed models may be more realistic and better suited for understanding local disease dynamics; however, evaluating model suitability, accuracy, and performance becomes increasingly difficult with greater model complexity. Sensitivity analysis is a technique that permits exploration of complex …	Afolabi BM, 2006, MED PRIN PRACT, V15, P200, DOI 10.1159/000092182; Aldemir A, 2010, J MED ENTOMOL, V47, P22, DOI 10.1603/033.047.0103; Barnard DR, 1998, MED VET ENTOMOL, V12, P39, DOI 10.1046/j.1365-2915.1998.00078.x; Bartley LM, 2002, T ROY SOC TROP MED H, V96, P387; BLOWER SM, 1994, INT STAT REV, V62, P229, DOI 10.2307/1403510; Chitnis N, 2008, B MATH BIOL, V70, P1272, DOI 10.1007/s11538-008-9…	48	14	0002-9637		AUG	2011	85	2	257	264		10.4269/ajtmh.2011.10-0516	8	803WN	WOS:000293613000013	21813844	[Ellis, Alicia M.; Morrison, Amy C.; Scott, Thomas W.] Univ Calif Davis, Dept Entomol, Davis, CA 95618 USA; [Ellis, Alicia M.; Scott, Thomas W.] NIH, Fogarty Int Ctr, Bethesda, MD 20892 USA; [Focks, Dana A.] Univ Florida, Emerging Pathogens Inst, Dept Environm & Global Hlth, Gainesville, FL USA; [Garcia, Andres J.] Univ Florida, Dept Geog, Emerging Pathogens Inst, Gainesville, FL 32611 USA; [Morr…	4.6666666667	ecol	29	2	Univ Calif Davis, Dept Entomol, Davis, CA 95618 USA	ellis a
1823	Sifaki-Pistola, D; Ntais, P; Christodoulou, V; Mazeris, A; Antoniou, M	The Use of Spatial Analysis to Estimate the Prevalence of Canine Leishmaniasis in Greece and Cyprus to Predict Its Future Variation and Relate It to Human Disease	AMERICAN JOURNAL OF TROPICAL MEDICINE AND HYGIENE	Am J Trop Med	1	Climatic, environmental, and demographic changes favor the emergence of neglected vector-borne diseases like leishmaniasis, which is spreading through dogs, the principle host of the protozoan Leishmania infantum. Surveillance of the disease in dogs is important, because the number of infected animals in an area determines the local risk of human infection. However, dog epidemiological studies ar…	Alvar J, 2012, PLOS ONE, V7, DOI 10.1371/journal.pone.0035671; Antoniou M, 2009, EMERG INFECT DIS, V15, P932, DOI 10.3201/eid1506.071666; Ashford DA, 1998, AM J TROP MED HYG, V59, P53; Bogdan C, 2001, CLIN INFECT DIS, V32, P302, DOI 10.1086/318476; Boole G, 2003, LAWS THOUGHT, P12; Christodoulou V, 2012, VECTOR-BORNE ZOONOT, V12, P214, DOI 10.1089/vbz.2011.0004; Ciaramella P, 1997, VET REC, V141,…	21	0	0002-9637	1476-1645	AUG	2014	91	2	336	341		10.4269/ajtmh.13-0459	6	AM4ZD	WOS:000339863800023	24957543	[Sifaki-Pistola, Dimitra; Ntais, Pantelis; Christodoulou, Vasiliki; Antoniou, Maria] Univ Crete, Fac Med, Lab Clin Bacteriol Parasitol Zoonoses & Geog Med, Iraklion 71003, Crete, Greece; [Christodoulou, Vasiliki; Mazeris, Apostolos] Vet Serv Cyprus, Nicosia, Cyprus	NA	med	27	2	Univ Crete, Fac Med, Lab Clin Bacteriol Parasitol Zoonoses & Geog Med, Iraklion 71003, Crete, Greece	sifaki-pistola d
534	Diosque, P; Padilla, AM; Cimino, RO; Cardozo, RM; Negrette, OS; Marco, JD; Zacca, R; Meza, C; Juarez, A; Rojo, H; Rey, R; Corrales, RM; Nasser, JR; Basombrio, MA	Chagas disease in rural areas of Chaco Province, Argentina: Epidemiologic survey in humans, reservoirs, and vectors	AMERICAN JOURNAL OF TROPICAL MEDICINE AND HYGIENE	Am J Trop Med	1	We studied the seroprevalence of antibodies against Trypanosoma cruzi in the human population along with domiciliary infestation by triatomine bugs in an area endemic for Chagas disease in the Chaco Province of Argentina. In addition, we carried out parasitologic surveys in patients, dogs, wild mammals, and vectors. The mean seroprevalence in humans was 27.81% (109 of 392) and 24.14% (63 of 261) …	BASOMBRIO MA, 1993, AM J TROP MED HYG, V49, P143; Biancardi MA, 2003, MEDICINA-BUENOS AIRE, V63, P125; CABRERA AL, 1973, BIOGEOGRAFDIA AMERIC, V13; Cohen JE, 2001, SCIENCE, V293, P694, DOI 10.1126/science.1060638; Diosque P, 2003, INT J PARASITOL, V33, P997, DOI 10.1016/S0020-7519(03)00139-5; ESQUIVEL ML, 1994, MEDICINA-BUENOS AIRE, V54, P91; GURTLER RE, 1991, T ROY SOC TROP MED H, V85, P741, DOI…	19	31	0002-9637		NOV	2004	71	5	590	593			4	876CL	WOS:000225473200013	15569789	Univ Nacl Salta, Inst Expt Pathol, Fac Ciencias Salud, Catedra Quim Biol, RA-4400 Salta, Argentina; Consejo Nacl Investigac Cientif & Tecn, Buenos Aires, DF, Argentina; Hosp Enrique V Llamas, Charata, Chaco, Argentina; Univ Nacl Salta, Fac Ciencias Nat, Catedra Quim Biol, Salta, Argentina	3.1	med	8	2	Univ Nacl Salta, Inst Expt Pathol, Fac Ciencias Salud, Catedra Quim Biol, RA-4400 Salta, Argentina; Consejo Nacl Investigac Cientif & Tecn, Buenos Aires, DF, Argentina; Hosp Enrique V Llamas, Charata, Chaco, Argentina; Univ Nacl Salta, Fac Ciencias Nat, Catedra Quim Biol, Salta, Argentina	diosque p
1669	Riley, S; Carabin, H; Marshall, C; Olveda, R; Willingham, AL; McGarvey, ST	Estimating and modeling the dynamics of the intensity of infection with Schistosoma japonicum in villagers of Leyte, Philippines. Part II: Intensity-specific transmission of S-Japonicum. The schistosomiasis transmission and ecology project	AMERICAN JOURNAL OF TROPICAL MEDICINE AND HYGIENE	Am J Trop Med	1	A dynamic model of Schistosoma japonicum transmission is presented that incorporates effects of infection intensity, age, and sex. We use four infection intensity classes to investigate the impact of ecologic changes and public health interventions on the burden of infection within communities. Age- and sex-specific infection data from three disease-endemic villages in the Philippines are used to…	AITCHISON J, 1982, J ROY STAT SOC B MET, V44, P139; ANDERSON RM, 1991, INFECT DIS HUMAWNS D; Barbour AD, 1996, AM J TROP MED HYG, V55, P135; Carabin H, 2005, AM J TROP MED HYG, V72, P745; Chan MS, 1996, ACTA TROP, V62, P105; Chan MS, 1996, AM J TROP MED HYG, V55, P52; Chan MS, 1997, T ROY SOC TROP MED H, V91, P216, DOI 10.1016/S0035-9203(97)90231-5; De Bont J, 2002, ACTA TROP, V81, P63, DOI 10.10…	23	11	0002-9637		JUN	2005	72	6	754	761			8	936XA	WOS:000229887600018	15964960	Univ Oklahoma, Coll Publ Hlth, Hlth Sci Ctr, Dept Biostat & Epidemiol, Oklahoma City, OK 73116 USA; Univ Hong Kong, Fac Med, Dept Community Med, Hong Kong, Hong Kong, Peoples R China; Univ London Imperial Coll Sci Technol & Med, Fac Med, Dept Epidemiol & Publ Hlth, Div Primary Hlth Care & Publ Hlth, London W2 1PG, England; Res Inst Trop Med, Dept Hlth, Manila, Philippines; Brown Univ, Inst Int Hl…	1.2222222222	epi	27	2	Univ Oklahoma, Coll Publ Hlth, Hlth Sci Ctr, Dept Biostat & Epidemiol, Oklahoma City, OK 73116 USA; Univ Hong Kong, Fac Med, Dept Community Med, Hong Kong, Hong Kong, Peoples R China; Univ London Imperial Coll Sci Technol & Med, Fac Med, Dept Epidemiol & Publ Hlth, Div Primary Hlth Care & Publ Hlth, London W2 1PG, England; Res Inst Trop Med, Dept Hlth, Manila, Philippines; Brown Univ, Inst Int Hl…	riley s
77	Ari, TB; Gershunov, A; Tristan, R; Cazelles, B; Gage, K; Stenseth, NC	Interannual Variability of Human Plague Occurrence in the Western United States Explained by Tropical and North Pacific Ocean Climate Variability	AMERICAN JOURNAL OF TROPICAL MEDICINE AND HYGIENE	Am J Trop Med	1	Plague is a vector-borne, highly virulent zoonotic disease caused by the bacterium Yersima pesos It persists in nature through transmission between its hosts (wild rodents) and vectors (fleas). During epizootics, the disease expands and spills over to other host species such as humans living in or close to affected areas Here, we investigate the effect of large-scale climate variability on the dy…	Adjemian JZ, 2007, AM J TROP MED HYG, V76, P365; Alfaro EJ, 2006, J CLIMATE, V19, P1407, DOI 10.1175/JCLI3665.1; ANDERSON ET, 1978, PUBLIC HEALTH REP, V93, P297; Anderson R., 1991, INFECT DIS HUMANS DY; [Anonymous], 2006, MORBIDITY MORTALITY; BARNES AM, 1982, S ZOOL SOC LOND, V50, P257; Barnett TP, 2008, SCIENCE, V319, P1080, DOI 10.1126/science.1152538; Ben Ari T, 2008, BIOL LETTERS, V4, P737, D…	86	4	0002-9637		SEP	2010	83	3	624	632		10.4269/ajtmh.2010.09-0775	9	645SZ	WOS:000281487800031	20810830	[Ari, Tamara Ben; Tristan, Rouyer; Stenseth, Nils C.] Univ Oslo, Dept Biol, Ctr Ecol & Evolutionary Synth, Oslo, Norway; [Ari, Tamara Ben; Cazelles, Bernard] Ecole Normale Super, F-75231 Paris, France; [Gershunov, Alexander] Univ Calif San Diego, Scripps Inst Oceanog, Div Climate Res, La Jolla, CA 92093 USA; [Gage, Kenneth] Ctr Dis Control & Prevent, Div Vector Borne Infect Dis, Bacterial Zoonose…	1	ecol	28	2	Univ Oslo, Dept Biol, Ctr Ecol & Evolutionary Synth, Oslo, Norway	ari t
1350	Michael, E; Ramaiah, KD; Hoti, SL; Barker, G; Paul, MR; Yuvaraj, J; Das, PK; Grenfell, BT; Bundy, DAP	Quantifying mosquito biting patterns on humans by DNA fingerprinting of bloodmeals	AMERICAN JOURNAL OF TROPICAL MEDICINE AND HYGIENE	Am J Trop Med	1	A major debate in infectious disease epidemiology concerns the relative importance of exposure and host factors, such as sex and acquired immunity, in determining observed age patterns of parasitic infection in endemic communities. Nonhomogeneous contact between hosts and vectors is also expected to increase the reproductive rate, and hence transmission, of mosquito-borne infections. Resolution o…	ALEXANDER J, 1988, PARASITOL TODAY, V4, P189, DOI 10.1016/0169-4758(88)90077-4; ANDERSON RM, 1985, NATURE, V315, P493, DOI 10.1038/315493a0; BOREHAM PFL, 1975, J TROP MED HYG, V78, P83; BRABIN L, 1990, EPIDEMIOL INFECT, V105, P335; BRYAN JH, 1978, T ROY SOC TROP MED H, V72, P357, DOI 10.1016/0035-9203(78)90127-X; BUNDY DAP, 1988, PARASITOL TODAY, V4, P186, DOI 10.1016/0169-4758(88)90076-2; BURKOT…	37	29	0002-9637		DEC	2001	65	6	722	728			7	508YJ	WOS:000173117100011	11791964	Univ Oxford, Dept Zool, Wellcome Trust Ctr Epidemiol Infect Dis, Oxford OX1 3PS, England; Vector Control Res Ctr, ICMR, Pondicherry 605006, India; Univ Cambridge, Dept Zool, Cambridge CB2 3EJ, England	2.2307692308	ecol	30	2	Univ Oxford, Dept Zool, Wellcome Trust Ctr Epidemiol Infect Dis, Oxford OX1 3PS, England; Vector Control Res Ctr, ICMR, Pondicherry 605006, India; Univ Cambridge, Dept Zool, Cambridge CB2 3EJ, England	michael e
1169	Lee, BY; Connor, DL; Kitchen, SB; Bacon, KM; Shah, M; Brown, ST; Bailey, RR; Laosiritaworn, Y; Burke, DS; Cummings, DAT	Economic Value of Dengue Vaccine in Thailand	AMERICAN JOURNAL OF TROPICAL MEDICINE AND HYGIENE	Am J Trop Med	1	With several candidate dengue vaccines under development, this is an important time to help stakeholders (e.g., policy makers, scientists, clinicians, and manufacturers) better understand the potential economic value (cost-effectiveness) of a dengue vaccine, especially while vaccine characteristics and strategies might be readily altered. We developed a decision analytic Markov simulation model t…	Anderson KB, 2007, LANCET, V369, P1452, DOI 10.1016/S0140-6736(07)60671-0; Baly A, 2007, T ROY SOC TROP MED H, V101, P578, DOI 10.1016/j.trstmh.2007.01.002; BURKE DS, 1988, AM J TROP MED HYG, V38, P172; *CDCP, 2004, YELL FEV VACC WHAT Y; *CDCP, 2010, JAP ENC VACC WHAT YO, P2; Chikaki E, 2009, J INFECT DEV COUNTR, V3, P711, DOI 10.3855/jidc.616; Chokephaibulkit K, 2010, PEDIATR INFECT DIS J, V29, …	42	10	0002-9637		MAY	2011	84	5	764	772		10.4269/ajtmh.2011.10-0624	9	760ZW	WOS:000290365100018	21540387	[Lee, Bruce Y.; Connor, Diana L.; Kitchen, Sarah B.; Bacon, Kristina M.; Shah, Mirat; Bailey, Rachel R.] Univ Pittsburgh, Sch Med, Dept Med & Biomed Informat, Pittsburgh, PA 15213 USA; [Lee, Bruce Y.; Connor, Diana L.; Kitchen, Sarah B.; Bacon, Kristina M.; Shah, Mirat; Bailey, Rachel R.] Publ Hlth Computat & Operat Res PHICOR, Pittsburgh, PA USA; [Lee, Bruce Y.; Connor, Diana L.; Kitchen, Sarah …	3.3333333333	med	18	2	Univ Pittsburgh, Sch Med, Dept Med & Biomed Informat, Pittsburgh, PA 15213 USA	lee b
26	Akanda, AS; Jutla, AS; Gute, DM; Sack, RB; Alam, M; Huq, A; Colwell, RR; Islam, S	Population Vulnerability to Biannual Cholera Outbreaks and Associated Macro-Scale Drivers in the Bengal Delta	AMERICAN JOURNAL OF TROPICAL MEDICINE AND HYGIENE	Am J Trop Med	1	The highly populated floodplains of the Bengal Delta have a long history of endemic and epidemic cholera outbreaks, both coastal and inland. Previous studies have not addressed the spatio-temporal dynamics of population vulnerability related to the influence of underlying large-scale processes. We analyzed spatial and temporal variability of cholera incidence across six surveillance sites in the …	Akanda AS, 2009, GEOPHYS RES LETT, V36, DOI 10.1029/2009GL039312; Akanda AS, 2011, WATER RESOUR RES, V47; Akanda AS, 2012, INT J RIVER BASIN MA, V10, P307; Alam M., 2011, INFECTION ECOLOGY AN, V1, P7273; Ali M, 2012, B WORLD HEALTH ORGAN, V90, P209, DOI 10.2471/BLT.11.093427; BRISCOE J, 1978, AM J CLIN NUTR, V31, P2100; Cash BA, 2008, J CLIMATE, V21, P4647, DOI 10.1175/2007JCLI2001.1; Colwell RR,…	26	0	0002-9637	1476-1645	NOV	2013	89	5	950	959		10.4269/ajtmh.12-0492	10	251BZ	WOS:000326904100022	24019441	[Akanda, Ali Shafqat] Univ Rhode Isl, Dept Civil & Environm Engn, Kingston, RI 02881 USA; W Virginia Univ, Morgantown, WV 26506 USA; Tufts Univ, Dept Civil & Environm Engn, Fletcher Sch Law & Diplomacy, Medford, MA 02155 USA; [Sack, R. Bradley] Johns Hopkins Univ, Bloomberg Sch Publ Hlth, Baltimore, MD USA; Int Ctr Diarrhoeal Dis Res, Dhaka 1000, Bangladesh; Univ Maryland, Ctr Bioinformat & Compu…	0	engin	29	2	Univ Rhode Isl, Dept Civil & Environm Engn, Kingston, RI 02881 USA; W Virginia Univ, Morgantown, WV 26506 USA; Tufts Univ, Dept Civil & Environm Engn, Fletcher Sch Law & Diplomacy, Medford, MA 02155 USA	akanda a
326	CATALA, SS; GORLA, DE; BASOMBRIO, MA	VECTORIAL TRANSMISSION OF TRYPANOSOMA-CRUZI - AN EXPERIMENTAL FIELD-STUDY WITH SUSCEPTIBLE AND IMMUNIZED HOSTS	AMERICAN JOURNAL OF TROPICAL MEDICINE AND HYGIENE	Am J Trop Med	1	The dynamics of vectorial transmission of Trypanosoma cruzi and the level of host (guinea pigs) protection after immunization with attenuated parasites (TCC strain) was studied under natural climatic conditions in an endemic region of northern Argentina. The experimental design included two guinea pig corrals isolated by mosquito netting. One (controls) had 17 healthy and susceptible adult guinea…	BASOMBRIO MA, 1987, AM J TROP MED HYG, V37, P57; Canale D.M., 1985, FACTORES BIOL ECOLOG, VI, P237; CATALA S, 1991, MED VET ENTOMOL, V5, P325, DOI 10.1111/j.1365-2915.1991.tb00558.x; Freilij H., 1983, Journal of Clinical Microbiology, V18, P327; GIOJALAS LC, 1990, T ROY SOC TROP MED H, V84, P439, DOI 10.1016/0035-9203(90)90355-I; GORLA DE, 1989, MED VET ENTOMOL, V3, P179, DOI 10.1111/j.1365-2915.…	10	12	0002-9637		JUL	1992	47	1	20	26			7	JF669	WOS:A1992JF66900005	1636879	UNIV SALTA,PATOL EXPTL LAB,SALTA,ARGENTINA	0.5454545455	epi	22	2	UNIV SALTA,PATOL EXPTL LAB,SALTA,ARGENTINA	catala s
279	Budke, CM; Qiu, JM; Wang, Q; Torgerson, PR	Economic effects of echinococcosis in a disease-endemic region of the Tibetan plateau	AMERICAN JOURNAL OF TROPICAL MEDICINE AND HYGIENE	Am J Trop Med	1	This report attempts to quantify the economic losses due to Echinococcus multilocularis and E. granulosus in Shiqu County, Sichuan, People's Republic of China, as well as illustrate the cost effectiveness of dog anthelmintic prophylaxis combined with a sheep and goat vaccination program in terms of disability-adjusted life years (DALYs) saved. We evaluated human losses associated with treatment c…	Baitursinov K.K., 2004, ECHINOCOCCOSIS CENTR, P101; Budke CM, 2004, AM J TROP MED HYG, V71, P56; Budke CM, 2005, INT J PARASITOL, V35, P163, DOI 10.1016/j.ijpara.2004.10.026; Budke C.M., 2005, VET PARASITOL, V127, P49; Deplazes P, 2001, VET PARASITOL, V98, P65, DOI 10.1016/S0304-4017(01)00424-1; *ED COMM SHIQ COUN, 2000, SHIQ COUNT REC 1997; FENJIE L, 1993, COMPENDIUM CYSTIC EC, P168; Godot V, 20…	27	40	0002-9637		JUL	2005	73	1	2	10			9	944TH	WOS:000230451900002	16014823	Univ Zurich, Inst Parasitol, CH-8057 Zurich, Switzerland; Sichuan Inst Parasit Dis, Chengdu 610041, Sichuan, Peoples R China	4.4444444444	ecol	25	2	Univ Zurich, Inst Parasitol, CH-8057 Zurich, Switzerland; Sichuan Inst Parasit Dis, Chengdu 610041, Sichuan, Peoples R China	budke c
1000	Jetten, TH; Focks, DA	Potential changes in the distribution of dengue transmission under climate warming	AMERICAN JOURNAL OF TROPICAL MEDICINE AND HYGIENE	Am J Trop Med	1	The purpose of the present paper is to document an initial attempt to quantify the influence of warming temperatures on the intensity and distribution of dengue transmission throughout the world using an expression of vectorial capacity modified to reflect the role of temperature on development and survival of the vector and virus. We rearranged the traditional vectorial capacity expression (the …	Bar-Zeev M., 1957, B RES COUNC ISRAEL B, V6B, P220; BRADLEY DJ, 1993, CIBA F SYMP, V175, P146; CHANDLER AC, 1945, AM J TROP MED, V25, P145; Christophers SR, 1960, AEDES AEGYPTI L YELL; COOK GC, 1992, J ROY SOC MED, V85, P688; Dietz K, 1988, MALARIA PRINCIPLES P, V2, P1091; DYE C, 1986, Parasitology Today, V2, P203, DOI 10.1016/0169-4758(86)90082-7; DYE C, 1990, PARASITOLOGY, V101, P409; FAY RICHA…	60	118	0002-9637		SEP	1997	57	3	285	297			13	XZ010	WOS:A1997XZ01000009	9311638	USDA,CTR MED AGR & VET ENTOMOL,GAINESVILLE,FL 32608	6.9411764706	govt_animhealth	14	2	USDA,CTR MED AGR & VET ENTOMOL,GAINESVILLE,FL 32608	jetten t
2156	Wongsathapornchai, K; Salman, MD; Edwards, JR; Morley, PS; Keefe, TJ; Van Campen, H; Weber, S	Assessment of the likelihood of the introduction of foot-and-mouth disease through importation of live animals into the Malaysia-Thailand-Myanmar peninsula	AMERICAN JOURNAL OF VETERINARY RESEARCH	Am J Vet Res	1	Objective-To assess the likelihood of an introduction of foot-and-mouth disease (FMD) into the Malaysia-Thailand-Myanmar (MTM) peninsula through terrestrial movement of livestock. Animals-89,294 cattle and buffalo legally moved into the MTM peninsula. Procedures-A quantitative risk assessment was conducted by use of a stochastic simulation. Patterns of livestock movement were ascertained through …	Alexandersen S, 2002, MICROBES INFECT, V4, P1099, DOI 10.1016/S1286-4579(02)01634-9; CHAMNANPOOD P, 1995, AUST VET J, V72, P142, DOI 10.1111/j.1751-0813.1995.tb15036.x; CLELAND PC, 1995, REV SCI TECH OIE, V14, P567; Cleland PC, 1996, PREV VET MED, V26, P253, DOI 10.1016/0167-5877(95)00552-8; Davies G, 2002, RES VET SCI, V73, P195, DOI 10.1016/S0034-5288(02)00105-4; DONALDSON AI, 1989, RES VET SCI…	21	5	0002-9645		FEB	2008	69	2	252	260		10.2460/ajvr.69.2.252	9	259CG	WOS:000252916100013	18241023	[Wongsathapornchai, Kachen; Salman, M. D.; Morley, Paul S.; Van Campen, Hana] Colorado State Univ, Coll Vet Med & Biomed Sci, Anim Populat Hlth Inst, Ft Collins, CO 80523 USA; [Keefe, Thomas J.] Colorado State Univ, Coll Vet Med & Biomed Sci, Dept Environm & Radiol Hlth Sci, Ft Collins, CO 80523 USA; [Edwards, John R.] Murdoch Univ, Sch Vet & Biomed Sci, Murdoch, WA 6150, Australia; [Weber, Steve…	0.8333333333	vet	28	3	Colorado State Univ, Coll Vet Med & Biomed Sci, Anim Populat Hlth Inst, Ft Collins, CO 80523 USA	wongsathapornchai k
2157	Wongsathapornchai, K; Salman, MD; Edwards, JR; Morley, PS; Keefe, TJ; Van Campen, H; Weber, S; Premashthira, S	Use of epidemiologic risk modeling to evaluate control of foot-and-mouth disease in southern Thailand	AMERICAN JOURNAL OF VETERINARY RESEARCH	Am J Vet Res	1	Objective-To assess the impacts of the introduction of foot-and-mouth disease (FMD) and various FMD control programs in southern Thailand. Animals-A native population of 562,910 cattle and 33,088 buffalo as well as 89,294 animals legally transported into southern Thailand. Procedures-A quantitative risk assessment was used to ascertain the probability of FMD introduction, and an intrinsic dynamic…	Anderson R, 1991, INFECT DIS HUMAN DYN; BAILEY NTJ, 1995, STAT METHODS BIOL, P172; Barnett P, 2002, COMP IMMUNOL MICROB, V25, P345, DOI 10.1016/S0147-9571(02)00031-0; BLACK P, 2004, SURVEILLANCE FMD MTM; Brownlie J, 2001, VET REC, V148, P358; CHAISRISONGKRAM W, 1994, ACIAR PROC, P23; CHAMNANPOOD P, 1995, AUST VET J, V72, P142, DOI 10.1111/j.1751-0813.1995.tb15036.x; Chowell G, 2004, EMERG INFECT …	40	1	0002-9645		FEB	2008	69	2	240	251		10.2460/ajvr.69.2.240	12	259CG	WOS:000252916100012	18241022	[Wongsathapornchai, Kachen; Salman, M. D.; Morley, Paul S.; Van Campen, Hana; Premashthira, Sith] Colorado State Univ, Coll Vet Med & Biomed Sci, Anim Populat Hlth Inst, Ft Collins, CO 80523 USA; [Keefe, Thomas J.] Colorado State Univ, Coll Vet Med & Biomed Sci, Dept Environm & Radiol Hlth Sci, Ft Collins, CO 80523 USA; [Edwards, John R.] Murdoch Univ, Sch Vet & Biomed Sci, Murdoch, WA 6150, Aust…	0.1666666667	vet	29	3	Colorado State Univ, Coll Vet Med & Biomed Sci, Anim Populat Hlth Inst, Ft Collins, CO 80523 USA	wongsathapornchai k
378	Chriel, M; Salman, MD; Wagner, BA	Evaluation of surveillance and sample collection methods to document freedom from infectious bovine rhinotracheitis in cattle populations	AMERICAN JOURNAL OF VETERINARY RESEARCH	Am J Vet Res	1	Objectives-To assess the sensitivity of the current surveillance program used in Denmark for detecting outbreaks of infectious bovine rhinotracheitis (IBR) at the herd level and to evaluate the impact of alternative sample collection strategies on the sensitivity of the system in an acceptable time frame. Sample Population Data from the Danish Central Husbandry Register on cattle of 24,355 and 25…	Christensen J, 2000, PREV VET MED, V45, P83, DOI 10.1016/S0167-5877(00)00118-5; CHRISTENSEN LS, 1993, VET REC, V132, P317; *DAN VET FOOD ADM, 2002, HDB KVAEGHOLD, P199; Frankena K, 1997, VET REC, V140, P90; GLOSTER J, 1982, VET REC, V110, P47; Nylin B, 1998, ACTA VET SCAND, V39, P401; Nylin B, 2000, PREV VET MED, V47, P91, DOI 10.1016/S0167-5877(00)00163-X; *OFF INT EP, 2002, INT AN HLTH COD; Pai…	13	4	0002-9645		DEC	2005	66	12	2149	2153		10.2460/ajvr.2005.66.2149	5	989SK	WOS:000233693900023	16379661	Colorado State Univ, Coll Vet Med & Biomed Sci, Anim Populat Hlth Inst, Ft Collins, CO 80523 USA; Danish Dairy Board, DK-8000 Aarhus, Denmark; USDA, Anim & Plant Hlth Inspect Serv, Vet Serv, Ctr Epidemiol, Ft Collins, CO 80526 USA; USDA, Anim & Plant Hlth Inspect Serv, Vet Serv, Ctr Anim Hlth, Ft Collins, CO 80526 USA	0.4444444444	vet	22	3	Colorado State Univ, Coll Vet Med & Biomed Sci, Anim Populat Hlth Inst, Ft Collins, CO 80523 USA	chriel m
504	DeJong, MCM; vanderPoel, WHM; Kramps, JA; Brand, A; vanOirschot, JT	Quantitative investigation of population persistence and recurrent outbreaks of bovine respiratory syncytial virus on dairy farms	AMERICAN JOURNAL OF VETERINARY RESEARCH	Am J Vet Res	1	Objective-To determine if transmission of virus among seropositive cattle is a plausible mechanism for the permanent presence of bovine respiratory syncytial virus (BRSV) in dairy herds, and how likely, with that scenario for persistence, there will be only 1 clinical outbreak of BRSV per year. Design-Build a stochastic model, parameter estimation from serologic data on BRSV, and interpret the es…	ANDERSON RM, 1982, SCIENCE, V215, P1053, DOI 10.1126/science.7063839; BECKER NG, 1989, ANAL INFECT DATA, P102; BOUMA A, 1995, PREV VET MED, V23, P163, DOI 10.1016/0167-5877(94)00442-L; BRYSON DG, 1978, VET REC, V103, P485; COX DR, 1965, THEORY STOCHASTIC PR, P102; de Jong M. C. M., 1995, EPIDEMIC MODELS THEI, P84; DEJONG MCM, 1994, MATH BIOSCI, V119, P97, DOI 10.1016/0025-5564(94)90006-X; DIEKMAN…	18	21	0002-9645		MAY	1996	57	5	628	633			6	UJ994	WOS:A1996UJ99400010	8723872	INST ANIM SCI & HLTH,DEPT BOVINE VIROL,LELYSTAD,NETHERLANDS; UNIV UTRECHT,FAC VET MED,DEPT HERD HLTH & REPROD,UTRECHT,NETHERLANDS	1.1666666667	anim_sci	26	3	INST ANIM SCI & HLTH,DEPT BOVINE VIROL,LELYSTAD,NETHERLANDS; UNIV UTRECHT,FAC VET MED,DEPT HERD HLTH & REPROD,UTRECHT,NETHERLANDS	dejong m
1572	Pineda-Krch, M; O'Brien, JM; Thunes, C; Carpenter, TE	Potential impact of introduction of foot-and-mouth disease from wild pigs into commercial livestock premises in California	AMERICAN JOURNAL OF VETERINARY RESEARCH	Am J Vet Res	1	Objective-To estimate potential spread of foot-and-mouth disease (FMD) if introduced from wild pigs in California and to evaluate efficacies of various control strategies. Sample Population-Data for California livestock and from hunter surveys on wild pigs in California. Procedures-A spatial, stochastic simulation model was used to simulate FMD epidemics that might occur if a dairy or beef herd w…	Bates TW, 2003, AM J VET RES, V64, P195, DOI 10.2460/ajvr.2003.64.195; BOX GEP, 1964, J ROY STAT SOC B, V26, P211; BURROWS R, 1968, VET REC, V82, P387; *CA DEP FOOD AGR, CAL AGR RES DIR 2007; Carpenter TE, 2004, J VET DIAGN INVEST, V16, P11; Carpenter TE, 2007, JAVMA-J AM VET MED A, V231, P1231, DOI 10.2460/javma.231.8.1231; Clements KA, 2007, CALIF HIST, V84, P23; Corn JL, 2004, J WILDLIFE DIS, …	35	7	0002-9645		JAN	2010	71	1	82	88			7	538CV	WOS:000273162700012	20043786	[Pineda-Krch, Mario; O'Brien, Joshua M.; Thunes, Clair; Carpenter, Tim E.] Univ Calif Davis, Sch Vet Med, Ctr Anim Dis Modeling & Surveillance, Davis, CA 95616 USA	1.75	vet	25	3	Univ Calif Davis, Sch Vet Med, Ctr Anim Dis Modeling & Surveillance, Davis, CA 95616 USA	pineda-krch m
311	Carpenter, TE	Use of sample size for estimating efficacy of a vaccine against an infectious disease	AMERICAN JOURNAL OF VETERINARY RESEARCH	Am J Vet Res	1	Objective-To determine the sample size necessary to evaluate the efficacy of a vaccine in a population. Procedure-An equation was coded into a computer spreadsheet to compare the traditional sample size calculation with that needed when evaluating the efficacy of a vaccine applied in a population. Results-The traditional approach used to conservatively estimate sample size necessary to detect a g…	Carpenter TE, 2001, AM J VET RES, V62, P202, DOI 10.2460/ajvr.2001.62.202; COHEN J, 1977, STAT POWER ANAL BEHA, P5; Fleiss JL, 1981, STAT METHODS RATES P, P38; HALLORAN ME, 1991, AM J EPIDEMIOL, V133, P323; LEVY SA, 1993, J AM VET MED ASSOC, V202, P1834; Schlesselman JJ, 1982, CASE CONTROL STUDIES, P144	6	3	0002-9645		OCT	2001	62	10	1582	1584		10.2460/ajvr.2001.62.1582	3	477ET	WOS:000171270700011	11592323	Univ Calif Davis, Sch Vet Med, Dept Med & Epidemiol, Davis, CA 95616 USA	0.2307692308	vet	3	3	Univ Calif Davis, Sch Vet Med, Dept Med & Epidemiol, Davis, CA 95616 USA	carpenter t
312	Carpenter, TE	Evaluation of effectiveness of a vaccination program against an infectious disease at the population level	AMERICAN JOURNAL OF VETERINARY RESEARCH	Am J Vet Res	1	Objective-To evaluate the application of a vaccine in a population of animals. Sample Population-Field-trial data from the literature. Procedure-A spreadsheet simulation model was constructed to estimate the impact of a vaccination program, assuming various population sizes, transmission rates, and vaccine efficacies. Results-Total effectiveness (proportion of affected animals [ie, cases] avoided…	ABBEY HELEN, 1952, HUMAN BIOL, V24, P201; ACKERMAN E, 1984, SIMULATION INFECT DI, P27; ANDERSON RM, 1990, LANCET, V335, P641, DOI 10.1016/0140-6736(90)90420-A; CARPENTER TE, 1987, J AM VET MED ASSOC, V190, P977; CARPENTER TE, 1984, AM J EPIDEMIOL, V120, P943; CARPENTER TE, 1987, J AM VET MED ASSOC, V190, P983; Chen RT, 1996, EPIDEMIOL REV, V18, P99; FINE PEM, 1993, EPIDEMIOL REV, V15, P265; FOX J…	19	7	0002-9645		FEB	2001	62	2	202	205		10.2460/ajvr.2001.62.202	4	399ZU	WOS:000166844800010	11212028	Univ Calif Davis, Sch Vet Med, Dept Med & Epidemiol, Davis, CA 95616 USA	0.5384615385	vet	3	3	Univ Calif Davis, Sch Vet Med, Dept Med & Epidemiol, Davis, CA 95616 USA	carpenter t
140	Bates, TW; Carpenter, TE; Thurmond, MC	Benefit-cost analysis of vaccination and preemptive slaughter as a means of eradicating foot-and-mouth disease	AMERICAN JOURNAL OF VETERINARY RESEARCH	Am J Vet Res	1	Objective-To assess relative costs and benefits of vaccination and preemptive herd slaughter to control transmission of foot-and-mouth disease (FMD) virus (FMDV). Sample Population-2,238 herds and 5 sale yards located in Fresno, Kings, and Tulare counties of California. Procedure-Direct costs associated with indemnity slaughter, cleaning and disinfecting livestock premises, and vaccination were c…	ANDERSON I, 2002, 200102888 GREAT BRIT; Bates TW, 2003, AM J VET RES, V64, P195, DOI 10.2460/ajvr.2003.64.195; Bates TW, 2001, AM J VET RES, V62, P1121, DOI 10.2460/ajvr.2001.62.1121; Bates TW, 2003, AM J VET RES, V64, P205, DOI 10.2460/ajvr.2003.64.205; BECK E, 1987, J VIROL, V61, P1621; BERENTSEN PBM, 1992, PREV VET MED, V12, P229, DOI 10.1016/0167-5877(92)90052-H; Bergmann IE, 2000, ARCH VIROL…	32	29	0002-9645		JUL	2003	64	7	805	812		10.2460/ajvr.2003.64.805	8	694CY	WOS:000183757300001	12856762	Univ Calif Davis, Sch Vet Med, Dept Med & Epidemiol, Davis, CA 95616 USA	2.6363636364	vet	22	3	Univ Calif Davis, Sch Vet Med, Dept Med & Epidemiol, Davis, CA 95616 USA	bates t
141	Bates, TW; Thurmond, MC; Carpenter, TE	Description of an epidemic simulation model for use in evaluating strategies to control an outbreak of foot-and-mouth disease	AMERICAN JOURNAL OF VETERINARY RESEARCH	Am J Vet Res	1	Objective-To develop a spatial epidemic model to simulate intraherd and interherd transmission of foot-and-mouth disease (FMD) virus. Sample Population-2,238 herds, representing beef, dairy, swine, goats, and sheep, and 5 sale yards located in Fresno, Kings, and Tulare counties of California. Procedure-Using Monte-Carlo simulations, a spatial stochastic epidemic simulation model was developed to …	ABBEY HELEN, 1952, HUMAN BIOL, V24, P201; Bates TW, 2001, AM J VET RES, V62, P1121, DOI 10.2460/ajvr.2001.62.1121; Bates TW, 2003, AM J VET RES, V64, P205, DOI 10.2460/ajvr.2003.64.205; BERENTSEN PBM, 1992, PREV VET MED, V12, P229, DOI 10.1016/0167-5877(92)90052-H; BURROWS R, 1968, VET REC, V82, P387; CALLIS JJ, 1978, BRIT VET J, V134, P10; Cox SJ, 1999, VACCINE, V17, P1858, DOI 10.1016/S0264-410…	43	57	0002-9645		FEB	2003	64	2	195	204		10.2460/ajvr.2003.64.195	10	639NF	WOS:000180635300011	12602589	Univ Calif Davis, Sch Vet Med, Dept Med & Epidemiol, Davis, CA 95616 USA	5.1818181818	vet	22	3	Univ Calif Davis, Sch Vet Med, Dept Med & Epidemiol, Davis, CA 95616 USA	bates t
142	Bates, TW; Thurmond, MC; Carpenter, TE	Results of epidemic simulation modeling to evaluate strategies to control an outbreak of foot-and-mouth disease	AMERICAN JOURNAL OF VETERINARY RESEARCH	Am J Vet Res	1	Objective-To assess estimated effectiveness of control and eradication procedures for foot-and-mouth disease (FMD) in a region of California. Sample Population-2,238 herds and 5 sale yards in Fresno, Kings, and Tulare counties of California. Procedure-A spatial stochastic model was used to simulate hypothetical epidemics of FMD for specified control scenarios that included a baseline eradication …	Bates TW, 2003, AM J VET RES, V64, P195, DOI 10.2460/ajvr.2003.64.195; Bates TW, 2001, AM J VET RES, V62, P1121, DOI 10.2460/ajvr.2001.62.1121; *DEP ENV FOOD RUR, 2001, STAT FOOT MOUTH DIS; GARNER MG, 1995, AUST VET J, V72, P81, DOI 10.1111/j.1751-0813.1995.tb15013.x; Haydon DT, 1997, IMA J MATH APPL MED, V14, P1; JALVINGH AW, 1997, EPIDEMIOLOGIE SANTE, V31; Keeling MJ, 2001, SCIENCE, V294, P813,…	9	30	0002-9645		FEB	2003	64	2	205	210		10.2460/ajvr.2003.64.205	6	639NF	WOS:000180635300012	12602590	Univ Calif Davis, Sch Vet Med, Dept Med & Epidemiol, Davis, CA 95616 USA	2.7272727273	vet	22	3	Univ Calif Davis, Sch Vet Med, Dept Med & Epidemiol, Davis, CA 95616 USA	bates t
995	Jeong, J; Aly, SS; Cano, JP; Polson, D; Kass, PH; Perez, AM	Stochastic model of porcine reproductive and respiratory syndrome virus control strategies on a swine farm in the United States	AMERICAN JOURNAL OF VETERINARY RESEARCH	Am J Vet Res	1	Objective-To use mathematical modeling to assess the effectiveness of control strategies for porcine reproductive and respiratory syndrome (PRRS) virus on a swine farm. Sample-A hypothetical small, medium, or large farrow-to-weaning swine farm in the Midwestern United States. Procedures-Stochastic models were formulated to simulate an outbreak of PRRS on a farm. Control strategies assessed in tho…	ABBEY HELEN, 1952, HUMAN BIOL, V24, P201; Almond G.W., 2006, DIS SWINE, P113; Bacaer N, 2007, MATH BIOSCI, V210, P647, DOI 10.1016/j.mbs.2007.07.005; Batista L, 2002, J SWINE HEALTH PROD, V10, P147; Cano JP, 2007, VACCINE, V25, P4382, DOI 10.1016/j.vaccine.2007.03.031; Cano JP, 2009, CAN J VET RES, V73, P303; Cano JP, 2007, AM J VET RES, V68, P565, DOI 10.2460/ajvr.68.5.565; Charerntantankul W, 2…	45	0	0002-9645		MAR	2014	75	3	260	267			8	AB8PO	WOS:000332052700005	24564311	[Jeong, Jaewoon] Univ Calif Davis, Sch Vet Med, Grad Grp Epidemiol, Davis, CA 95616 USA; [Aly, Sharif S.; Kass, Philip H.] Univ Calif Davis, Sch Vet Med, Dept Populat Hlth & Reprod, Davis, CA 95616 USA; [Perez, Andres M.] Univ Calif Davis, Sch Vet Med, Dept Med & Epidemiol, Davis, CA 95616 USA; [Cano, Jean Paul; Polson, Dale] Boehringer Ingelheim Vetmed Inc, St Joseph, MO 64506 USA	NA	vet	27	3	Univ Calif Davis, Sch Vet Med, Grad Grp Epidemiol, Davis, CA 95616 USA	jeong j
1937	Tavornpanich, S; Wells, SJ; Fossler, CP; Roussel, AJ; Gardner, IA	Evaluation of an alternative method of herd classification for infection with paratuberculosis in cattle herds in the United States	AMERICAN JOURNAL OF VETERINARY RESEARCH	Am J Vet Res	1	Objective-To develop a better system for classification of herd infection status for paretuberculosis (Johne's disease [JD]) in US cattle herds on the basis of the risk of potential transmission of Mycobacterium avium subsp paratuberculosis. Sample-Simulated data for herd size and within-herd prevalence; sensitivity and specificity for test methods obtained from consensus-based estimates. Procedu…	Cameron AR, 1998, PREV VET MED, V34, P1, DOI 10.1016/S0167-5877(97)00081-0; Carpenter TE, 2004, J VET DIAGN INVEST, V16, P31; Christensen J, 2000, PREV VET MED, V45, P83, DOI 10.1016/S0167-5877(00)00118-5; Collins MT, 2006, JAVMA-J AM VET MED A, V229, P1912, DOI 10.2460/javma.229.12.1912; Greiner M, 2000, PREV VET MED, V45, P43, DOI 10.1016/S0167-5877(00)00116-1; Johnson WO, 2004, BIOMETRICS, V60…	15	1	0002-9645		FEB	2012	73	2	248	256			9	885RN	WOS:000299798600011	22280386	[Tavornpanich, Saraya; Wells, Scott J.] Univ Minnesota, Coll Vet Med, Dept Vet Populat Med, St Paul, MN 55108 USA; [Fossler, Charles P.] USDA APHIS Vet Serv, Ctr Epidemiol, Ft Collins, CO 80526 USA; [Fossler, Charles P.] USDA APHIS Vet Serv, Ctr Anim Hlth, Ft Collins, CO 80526 USA; [Roussel, Allen J.] Texas A&M Univ, Coll Vet Med & Biomed Sci, Dept Large Anim Clin Sci, College Stn, TX 77843 USA; …	0.5	vet	27	3	Univ Minnesota, Coll Vet Med, Dept Vet Populat Med, St Paul, MN 55108 USA	tavornpanich s
1778	Scholle, SO; Ypma, RJF; Lloyd, AL; Koelle, K	Viral Substitution Rate Variation Can Arise from the Interplay between Within-Host and Epidemiological Dynamics	AMERICAN NATURALIST	Am Nat	1	The evolutionary rates of RNA viruses can differ from one another by several orders of magnitude. Much of this variation has been explained by differences in viral mutation rates and selective environments. However, substitution rates also vary considerably across viral populations belonging to the same species. In particular, viral lineages from epidemic regions tend to have higher substitution …	Anderson R., 1991, INFECT DIS HUMANS DY; Avunje S, 2012, FISH SHELLFISH IMMUN, V32, P1162, DOI 10.1016/j.fsi.2012.03.025; Baccam P, 2006, J VIROL, V80, P7590, DOI 10.1128/JVI.01623-05; Beauchemin CAA, 2008, J THEOR BIOL, V254, P439, DOI 10.1016/j.jtbi.2008.05.031; Biek R, 2010, MOL ECOL, V19, P3515, DOI 10.1111/j.1365-294X.2010.04679.x; Boelle PY, 2008, VECTOR-BORNE ZOONOT, V8, P207, DOI 10.1089/…	45	0	0003-0147	1537-5323	OCT 1	2013	182	4	494	513		10.1086/672000	20	264SW	WOS:000327901800026	24021402	[Scholle, Stacy O.; Koelle, Katia] Duke Univ, Dept Biol, Durham, NC 27708 USA; [Ypma, Rolf J. F.] Natl Inst Publ Hlth & Environm, Ctr Infect Dis Control, NL-3720 BA Bilthoven, Netherlands; [Ypma, Rolf J. F.] Univ Med Ctr, Julius Ctr Hlth Res & Primary Care, Utrecht, Netherlands; [Lloyd, Alun L.] N Carolina State Univ, Grad Program Biomath, Raleigh, NC 27695 USA; [Lloyd, Alun L.; Koelle, Katia] Fo…	0	biol	28	1	Duke Univ, Dept Biol, Durham, NC 27708 USA	scholle s
40	Alizon, S; van Baalen, M	Emergence of a convex trade-off between transmission and virulence	AMERICAN NATURALIST	Am Nat	1	Most models of virulence evolution assume that a parasite cannot raise its transmission rate without causing more harm to its host. However, the existence of such trade-off relationships has recently been challenged. Here, we study how a trade-off can emerge from a model that explicitly incorporates within-host dynamics. We find that the existence and the convexity of the trade-off are robust, wh…	Anderson R., 1991, INFECT DIS HUMANS DY; ANDERSON RM, 1982, PARASITOLOGY, V85, P411; ANDERSON RM, 1979, NATURE, V280, P361, DOI 10.1038/280361a0; Andre JB, 2003, EVOLUTION, V57, P1489, DOI 10.1554/02-667; ANTIA R, 1997, PARASITOLOGY, V115, P155, DOI 10.1017/S003118209700200X; ANTIA R, 1994, AM NAT, V144, P457, DOI 10.1086/285686; BONHOEFFER S, 1994, P NATL ACAD SCI USA, V91, P8062, DOI 10.1073/pn…	44	51	0003-0147		JUN	2005	165	6	E155	E167		10.1086/430053	13	925IT	WOS:000229047500002	15937740	Ecole Normale Super, CNRS, UMR 7625, Ecol Lab, F-75230 Paris, France	5.6666666667	mathbio	14	1	Ecole Normale Super, CNRS, UMR 7625, Ecol Lab, F-75230 Paris, France	alizon s
2105	Waxman, D; Weinert, LA; Welch, JJ	Inferring Host Range Dynamics from Comparative Data: The Protozoan Parasites of New World Monkeys	AMERICAN NATURALIST	Am Nat	1	Uncovering the ecological determinants of parasite host range is a central goal of comparative parasitology and infectious disease ecology. But while parasites are often distributed nonrandomly across the host phylogeny, such patterns are difficult to interpret without a genealogy for the parasite samples and without knowing what sorts of ecological dynamics might lead to what sorts of nonrandomn…	Antonovics J., 2012, EVOLUTION, V61, P1; Charleston MA, 2002, SYST BIOL, V51, P528, DOI 10.1080/10635150290069940; Collins WE, 2007, CLIN MICROBIOL REV, V20, P579, DOI 10.1128/CMR.00027-07; Conway DJ, 2007, CLIN MICROBIOL REV, V20, P188, DOI 10.1128/CMR.00021-06; Cooper N, 2012, ECOL LETT, V15, P1370, DOI 10.1111/j.1461-0248.2012.01858.x; Cuthill JH, 2013, EVOLUTION, V67, P980, DOI 10.1111/evo.12…	46	0	0003-0147	1537-5323	JUL	2014	184	1	65	74		10.1086/676589	10	AJ5PH	WOS:000337736700007	24921601	[Waxman, David] Fudan Univ, Ctr Computat Syst Biol, Shanghai 200433, Peoples R China; [Weinert, Lucy A.] Univ Cambridge, Dept Vet Med, Cambridge CB3 0ES, England; [Welch, John J.] Univ Cambridge, Dept Genet, Cambridge CB2 3EH, England	NA	health_informatics	22	1	Fudan Univ, Ctr Computat Syst Biol, Shanghai 200433, Peoples R China	waxman d
425	Cortez, MH; Weitz, JS	Distinguishing between Indirect and Direct Modes of Transmission Using Epidemiological Time Series	AMERICAN NATURALIST	Am Nat	1	Pathogen transmission can involve direct and/or indirect pathways. Using theoretical models, in this study we ask, "do directly and indirectly transmitted pathogens yield different population-level epidemiological dynamics?" and "can the transmission pathway be inferred from population-level epidemiological data?" Our approach involves comparing the continuous-time dynamics of a class of compartm…	Aeby GS, 2006, MAR ECOL PROG SER, V318, P103, DOI 10.3354/meps318103; Ajelli M, 2008, VACCINE, V26, P1697, DOI 10.1016/j.vaccine.2007.12.058; ANDERSON RM, 1978, J ANIM ECOL, V47, P219, DOI 10.2307/3933; Arnold L, 1995, DYNAMICAL SYSTEMS, V1609, P44; Arthur TM, 2009, APPL ENVIRON MICROB, V75, P6515, DOI 10.1128/AEM.00081-09; Barlow ND, 2000, J ANIM ECOL, V69, P703, DOI 10.1046/j.1365-2656.2000.004…	39	2	0003-0147		FEB	2013	181	2	E43	E54		10.1086/668826	12	078IE	WOS:000314091200002	23348785	[Cortez, Michael H.; Weitz, Joshua S.] Georgia Inst Technol, Sch Biol, Atlanta, GA 30332 USA; [Cortez, Michael H.] Georgia Inst Technol, Sch Math, Atlanta, GA 30332 USA; [Weitz, Joshua S.] Georgia Inst Technol, Sch Phys, Atlanta, GA 30332 USA	2	biol	25	1	Georgia Inst Technol, Sch Biol, Atlanta, GA 30332 USA	cortez m
860	Harding, KC; Hansen, BJL; Goodman, SJ	Acquired immunity and stochasticity in epidemic intervals impede the evolution of host disease resistance	AMERICAN NATURALIST	Am Nat	1	Disease can generate intense selection pressure on host populations, but here we show that acquired immunity in a population subject to repeated disease outbreaks can impede the evolution of genetic disease resistance by maintaining susceptible genotypes in the population. Interference between the life-history schedule of a species and periodicity of the disease has unintuitive effects on selecti…	Altizer S, 2003, TRENDS ECOL EVOL, V18, P589, DOI 10.1016/j.tree.2003.08.013; Anderson R., 1991, INFECT DIS HUMANS DY; ANTONOVICS J, 1994, P ROY SOC B-BIOL SCI, V257, P105, DOI 10.1098/rspb.1994.0101; Boots M, 2004, P ROY SOC B-BIOL SCI, V271, P715, DOI 10.1098/rspb.2003.2655; Burgman M. A., 1993, RISK ASSESSMENT CONS; Caswell H., 2001, MATRIX POPULATION MO; Daszak P, 2000, SCIENCE, V287, P443, D…	35	14	0003-0147		DEC	2005	166	6	722	730		10.1086/497580	9	988FF	WOS:000233576600011	16475088	Gothenburg Univ, Dept Marine Ecol, S-40530 Gothenburg, Sweden; Zool Soc London, Inst Zool, London NW1 4RY, England	1.5555555556	ecol	22	1	Gothenburg Univ, Dept Marine Ecol, S-40530 Gothenburg, Sweden; Zool Soc London, Inst Zool, London NW1 4RY, England	harding k
839	Hall, SR; Becker, CR; Duffy, MA; Caceres, CE	Variation in Resource Acquisition and Use among Host Clones Creates Key Epidemiological Trade-Offs	AMERICAN NATURALIST	Am Nat	1	Parasites can certainly harm host fitness. Given such virulence, hosts should evolve strategies to resist or tolerate infection. But what governs those strategies and the costs that they incur? This study illustrates how a fecundity-susceptibility trade-off among clonally reared genotypes of a zooplankton (Daphnia dentifera) infected by a fungal parasite (Metschnikowia) arises due to variation in…	Agrawal A, 2002, EVOL ECOL RES, V4, P79; Anderson R., 1991, INFECT DIS HUMANS DY; Bolker B. J., 2008, ECOLOGICAL MODELS DA; Boots M, 1999, AM NAT, V153, P359, DOI 10.1086/303181; BOOTS M, 1993, FUNCT ECOL, V7, P528, DOI 10.2307/2390128; Boots M, 2009, PHILOS T R SOC B, V364, P27, DOI 10.1098/rstb.2008.0160; Carius HJ, 2001, EVOLUTION, V55, P1136; Decaestecker E, 2003, EVOLUTION, V57, P784; Decaes…	45	20	0003-0147		NOV	2010	176	5	557	565		10.1086/656523	9	656VT	WOS:000282369900005	20887188	[Hall, Spencer R.; Becker, Claes R.] Indiana Univ, Dept Biol, Bloomington, IN 47405 USA; [Duffy, Meghan A.] Georgia Inst Technol, Sch Biol, Atlanta, GA 30332 USA; [Caceres, Carla E.] Univ Illinois, Sch Integrat Biol, Urbana, IL 61801 USA	5	ecol	25	1	Indiana Univ, Dept Biol, Bloomington, IN 47405 USA	hall s
842	Hall, SR; Simonis, JL; Nisbet, RM; Tessier, AJ; Caceres, CE	Resource Ecology of Virulence in a Planktonic Host-Parasite System: An Explanation Using Dynamic Energy Budgets	AMERICAN NATURALIST	Am Nat	1	Parasites steal resources that a host would otherwise direct toward its own growth and reproduction. We use this fundamental notion to explain resource-dependent virulence in a fungal parasite (Metschnikowia)-zooplankton host (Daphnia) system and in a variety of other disease systems with invertebrate hosts. In an experiment, well-fed hosts died faster and produced more parasites than did austere…	Agnew P, 1999, EVOL ECOL, V13, P67, DOI 10.1023/A:1006586131235; Agrawal A, 2002, EVOL ECOL RES, V4, P79; Anderson R., 1991, INFECT DIS HUMANS DY; ANTONOVICS J, 1994, P ROY SOC B-BIOL SCI, V257, P105, DOI 10.1098/rspb.1994.0101; BAUDOIN M, 1975, EVOLUTION, V29, P335, DOI 10.2307/2407221; Bedhomme S, 2004, P ROY SOC B-BIOL SCI, V271, P739, DOI 10.1098/rspb.2003.2657; Bittner Kerstin, 2002, Limnolo…	79	28	0003-0147		AUG	2009	174	2	149	162		10.1086/600086	14	464UG	WOS:000267532500003	19527119	[Hall, Spencer R.] Indiana Univ, Dept Biol, Bloomington, IN 47405 USA; [Simonis, Joseph L.; Caceres, Carla E.] Univ Illinois, Sch Integrat Biol, Urbana, IL 61801 USA; [Nisbet, Roger M.] Univ Calif Santa Barbara, Dept Ecol Evolut & Marine Biol, Santa Barbara, CA 93106 USA; [Tessier, Alan J.] Natl Sci Fdn, Div Environm Biol, Arlington, VA 22230 USA	5.6	ecol	26	1	Indiana Univ, Dept Biol, Bloomington, IN 47405 USA	hall s
1944	Tellier, A; Brown, JKM	The Influence of Perenniality and Seed Banks on Polymorphism in Plant-Parasite Interactions	AMERICAN NATURALIST	Am Nat	1	Antagonistic interactions, such as diseases, play an important role in natural populations. Understanding the mechanisms that promote long-term polymorphism at loci that are involved in host-parasite recognition is a fundamental problem in evolutionary ecology. Coevolution implies the existence of indirect frequency-dependent selection because the fitnesses of parasite genotypes depend on the fre…	Agrawal A, 2002, EVOL ECOL RES, V4, P79; Allen RL, 2004, SCIENCE, V306, P1957, DOI 10.1126/science.1104022; Apanius V, 1997, CRIT REV IMMUNOL, V17, P179; Bakker EG, 2006, PLANT CELL, V18, P1803, DOI 10.1105/tpc.106.042614; Bangham J, 2007, P R SOC B, V274, P2027, DOI 10.1098/rspb.2007.0611; BARRETT JA, 1980, Z PFLANZENK PFLANZEN, V87, P383; Bergelson J, 2001, ANNU REV GENET, V35, P469, DOI 10.114…	49	14	0003-0147		DEC	2009	174	6	769	779		10.1086/646603	11	514WD	WOS:000271425900005	19860556	[Tellier, Aurelien; Brown, James K. M.] John Innes Ctr, Dept Dis & Stress Biol, Norwich NR4 7UH, Norfolk, England	2.8	epi	14	1	John Innes Ctr, Dept Dis & Stress Biol, Norwich NR4 7UH, Norfolk, England	tellier a
808	Guldbrandtsen, B	Maintenance of variation in mating success in hermaphrodites with a sexually transmitted disease	AMERICAN NATURALIST	Am Nat	1	A hybrid model for the evolution of promiscuity in a haploid, hermaphroditic population with nonoverlapping generations in which each generation suffers an epidemic of a sexually transmitted disease is examined. The dynamics of the disease are described using a differential equation model working within generations, while the evolutionary genetic dynamics are modeled using a discrete-time approac…	ALEXANDER HM, 1989, EVOLUTION, V43, P835, DOI 10.2307/2409311; GILLESPIE JH, 1975, ECOLOGY, V56, P493, DOI 10.2307/1934983; HANSEN K, 1984, DANSK FELTFLORA; LOEHLE C, 1995, ECOLOGY, V76, P326, DOI 10.2307/1941192; Maynard-Smith J., 1976, EVOLUTION SEX; MORAND S, 1993, OIKOS, V66, P48, DOI 10.2307/3545194; MORAND S, 1994, J PARASITOL, V80, P1049, DOI 10.2307/3283460; PROUT T, 1968, AM NAT, V102, P…	10	5	0003-0147		APR	1997	149	4	693	705		10.1086/286015	13	WM921	WOS:A1997WM92100004	NA		0.2941176471		3	1	NA	guldbrandtsen b
157	BEGON, M; BOWERS, RG; KADIANAKIS, N; HODGKINSON, DE	DISEASE AND COMMUNITY STRUCTURE - THE IMPORTANCE OF HOST SELF-REGULATION IN A HOST-HOST-PATHOGEN MODEL	AMERICAN NATURALIST	Am Nat	1	A model is examined of two hosts sharing a directly transmitted pathogen where for the first time both hosts are also subject to self-regulation. The model provides insights into the manner in which self- and pathogen regulation combine in determining the coexistence or otherwise of hosts and the structure of biological communities generally. A number of outcomes are possible: coexistence of both…	ANDERSON RM, 1986, PHILOS T ROY SOC B, V314, P533, DOI 10.1098/rstb.1986.0072; ANDERSON RM, 1981, PHILOS T ROY SOC B, V291, P451, DOI 10.1098/rstb.1981.0005; BEDDINGTON JR, 1977, J ANIM ECOL, V46, P811, DOI 10.2307/3642; BEGON M, 1990, ECOLOGY; BOWERS RG, 1990, J THEOR BIOL, V148, P305; COMINS HN, 1976, J THEOR BIOL, V62, P93, DOI 10.1016/0022-5193(76)90053-9; CONNELL JH, 1983, AM NAT, V122, P661…	26	87	0003-0147		JUN	1992	139	6	1131	1150		10.1086/285379	20	HY089	WOS:A1992HY08900001	NA	NATL TECH UNIV ATHENS,DEPT MATH,GR-147 ATHENS,GREECE; UNIV LIVERPOOL,DEPT APPL MATH & THEORET PHYS,LIVERPOOL L69 3BX,ENGLAND	3.9545454545	math	25	1	NATL TECH UNIV ATHENS,DEPT MATH,GR-147 ATHENS,GREECE; UNIV LIVERPOOL,DEPT APPL MATH & THEORET PHYS,LIVERPOOL L69 3BX,ENGLAND	begon m
2179	Xia, YC; Bjornstad, ON; Grenfell, BT	Measles metapopulation dynamics: A gravity model for epidemiological coupling and dynamics	AMERICAN NATURALIST	Am Nat	1	Infectious diseases provide a particularly clear illustration of the spatiotemporal underpinnings of consumer-resource dynamics. The paradigm is provided by extremely contagious, acute, immunizing childhood infections. Partially synchronized, unstable oscillations are punctuated by local extinctions. This, in turn, can result in spatial differentiation in the timing of epidemics and, depending on…	Anderson R., 1991, INFECT DIS HUMANS DY; Bacon PJ, 1985, POPULATION DYNAMICS; Bailey N. T. J., 1975, MATH THEORY INFECT D; Bartlett M.S., 1956, P 3 BERK S MATH STAT, P81, DOI DOI 10.2307/2342553; BARTLETT MS, 1957, J R STAT SOC SER A-G, V120, P48, DOI 10.2307/2342553; BARTLETT MS, 1960, J R STAT SOC SER A-G, V123, P37, DOI 10.2307/2343186; Bjornstad ON, 2002, ECOL MONOGR, V72, P169, DOI 10.2307/3…	63	79	0003-0147		AUG	2004	164	2	267	281		10.1086/422341	15	843QM	WOS:000223099300014	15278849	Natl Univ Singapore, Dept Stat & Appl Probabil, Singapore 117548, Singapore; Penn State Univ, Dept Entomol, University Pk, PA 16802 USA; Penn State Univ, Dept Biol, University Pk, PA 16802 USA; Univ Cambridge, Dept Zool, Cambridge CB2 3EJ, England	7.9	stat	22	1	Natl Univ Singapore, Dept Stat & Appl Probabil, Singapore 117548, Singapore; Penn State Univ, Dept Entomol, University Pk, PA 16802 USA; Penn State Univ, Dept Biol, University Pk, PA 16802 USA; Univ Cambridge, Dept Zool, Cambridge CB2 3EJ, England	xia y
2035	vanBaalen, M; Sabelis, MW	The dynamics of multiple infection and the evolution of virulence	AMERICAN NATURALIST	Am Nat	1	While for pathogen clones singly occupying a host it may pay to adopt a relatively avirulent host exploitation strategy, clones sharing a host have a conflict of interest that favors more virulent strategies. As the number of infections per host depends on the force of infection and the force of infection, in turn, depends on prevailing virulence, evolutionary analysis needs to be integrated with…	ANDERSON RM, 1991, INFECTIOUS DISEASES; ANDERSON RM, 1979, NATURE, V280, P361, DOI 10.1038/280361a0; ANTIA R, 1994, AM NAT, V144, P457, DOI 10.1086/285686; ANTIA R, 1994, J THEOR BIOL, V168, P141, DOI 10.1006/jtbi.1994.1094; BREMERMANN HJ, 1983, J THEOR BIOL, V100, P411, DOI 10.1016/0022-5193(83)90438-1; Bryant C, 1989, BIOCH ADAPTATION PAR; BULL JJ, 1991, EVOLUTION, V45, P875, DOI 10.2307/240969…	31	268	0003-0147		DEC	1995	146	6	881	910		10.1086/285830	30	TM526	WOS:A1995TM52600005	NA	UNIV AMSTERDAM,DEPT PURE & APPL ECOL,SECT POPULAT BIOL,1098 SM AMSTERDAM,NETHERLANDS	14.1052631579	ecol	14	1	UNIV AMSTERDAM,DEPT PURE & APPL ECOL,SECT POPULAT BIOL,1098 SM AMSTERDAM,NETHERLANDS	vanbaalen m
164	Ben-Ami, F; Ebert, D; Regoes, RR	Pathogen Dose Infectivity Curves as a Method to Analyze the Distribution of Host Susceptibility: A Quantitative Assessment of Maternal Effects after Food Stress and Pathogen Exposure	AMERICAN NATURALIST	Am Nat	1	Stress conditions have been found to change the susceptibility of hosts or their offspring to infection. The usual method of testing at just one parasite dose level does not allow conclusions on the distribution of susceptibility. To better understand the epidemiology and evolution of host-parasite systems, however, knowledge about the distribution of host susceptibility, the parameters that char…	AALEN OO, 1988, STAT MED, V7, P1121, DOI 10.1002/sim.4780071105; Becker N, 1990, LECT NOTES BIOMATH, V86, P90; Ben-Ami F, 2008, P R SOC B, V275, P853, DOI 10.1098/rspb.2007.1544; Bernardo J, 1996, AM ZOOL, V36, P83; Brites D, 2008, MOL BIOL EVOL, V25, P1429, DOI 10.1093/molbev/msn087; Decaestecker E, 2004, LIMNOL OCEANOGR, V49, P1355; Deredec A, 2003, ANN ZOOL FENN, V40, P115; Duffy MA, 2007, ECO…	42	22	0003-0147		JAN	2010	175	1	106	115		10.1086/648672	10	527MW	WOS:000272372200012	19911987	[Ben-Ami, Frida; Ebert, Dieter] Univ Basel, Inst Zool, CH-4051 Basel, Switzerland; [Regoes, Roland R.] ETH, Inst Integrat Biol, Swiss Fed Inst Technol Zurich, ETH Zentrum, CH-8092 Zurich, Switzerland	5.5	ecol	22	1	Univ Basel, Inst Zool, CH-4051 Basel, Switzerland	ben-ami f
594	Ebert, D; Lipsitch, M; Mangin, KL	The effect of parasites on host population density and extinction: Experimental epidemiology with Daphnia and six microparasites	AMERICAN NATURALIST	Am Nat	1	Parasites have been shown to reduce host density and to induce host population extinction in some cases but not in others. Epidemiological models suggest that variable effects of parasites on individual hosts can explain this variability on the population level. Here, we aim to support this hypothesis with a specific epidemiological model using a cross-parasite species approach. We compared the e…	ANDERSON RM, 1986, PHILOS T ROY SOC B, V314, P533, DOI 10.1098/rstb.1986.0072; Anderson R. M., 1991, INFECT DIS HUMANS; ANDERSON RM, 1982, PARASITOLOGY, V84, P3; ANDERSON RM, 1981, PHILOS T ROY SOC B, V291, P451, DOI 10.1098/rstb.1981.0005; ANDERSON RM, 1978, J ANIM ECOL, V47, P219, DOI 10.2307/3933; ANDERSON RM, 1979, NATURE, V279, P150, DOI 10.1038/279150a0; ANDERSON RM, 1979, NATURE, V280, P36…	55	123	0003-0147		NOV	2000	156	5	459	477		10.1086/303404	19	365JR	WOS:000089948600001	NA	Univ Basel, Inst Zool, CH-4051 Basel, Switzerland; Univ Oxford, Dept Zool, Oxford OX1 3PS, England; Univ London Imperial Coll Sci Technol & Med, NERC, Ctr Populat Biol, Ascot SL5 7PY, Berks, England; Harvard Univ, Sch Publ Hlth, Dept Epidemiol, Boston, MA 02115 USA	8.7857142857	ecol	22	1	Univ Basel, Inst Zool, CH-4051 Basel, Switzerland; Univ Oxford, Dept Zool, Oxford OX1 3PS, England; Univ London Imperial Coll Sci Technol & Med, NERC, Ctr Populat Biol, Ascot SL5 7PY, Berks, England; Harvard Univ, Sch Publ Hlth, Dept Epidemiol, Boston, MA 02115 USA	ebert d
1781	Schreiber, SJ; Lloyd-Smith, JO	Invasion Dynamics in Spatially Heterogeneous Environments	AMERICAN NATURALIST	Am Nat	1	Biological invasions, including infectious disease outbreaks and biocontrol introductions, often involve small numbers of individuals arriving in spatially heterogeneous environments. Small numbers lead to demographic stochasticity, and spatial heterogeneity means that establishment success depends critically on the introduction sites and movement patterns of invaders. We present a general stocha…	ADLER FR, 1992, MATH BIOSCI, V111, P89, DOI 10.1016/0025-5564(92)90080-G; Ahlroth P, 2003, OECOLOGIA, V137, P617, DOI 10.1007/s00442-003-1344-y; Anderson R., 1991, INFECT DIS HUMANS DY; Athreya K. B., 2004, BRANCHING PROCESSES; CASSEY P, 2004, P ROYAL SOC B, V271, pS506; Caswell H., 2001, MATRIX POPULATION MO; Chesson P, 2000, THEOR POPUL BIOL, V58, P211, DOI 10.1006/tpbi.2000.1486; Colautti RI, …	81	29	0003-0147		OCT	2009	174	4	490	505		10.1086/605405	16	494PB	WOS:000269824800007	19737109	[Schreiber, Sebastian J.] Univ Calif Davis, Dept Ecol & Evolut, Davis, CA 95616 USA; [Schreiber, Sebastian J.] Univ Calif Davis, Ctr Populat Biol, Davis, CA 95616 USA; [Lloyd-Smith, James O.] Univ Calif Los Angeles, Dept Ecol & Evolutionary Biol, Los Angeles, CA 90095 USA	5.8	ecol	22	1	Univ Calif Davis, Dept Ecol & Evolut, Davis, CA 95616 USA	schreiber s
697	Fuller, E; Elderd, BD; Dwyer, G	Pathogen Persistence in the Environment and Insect-Baculovirus Interactions: Disease-Density Thresholds, Epidemic Burnout, and Insect Outbreaks	AMERICAN NATURALIST	Am Nat	1	Classical epidemic theory focuses on directly transmitted pathogens, but many pathogens are instead transmitted when hosts encounter infectious particles. Theory has shown that for such diseases pathogen persistence time in the environment can strongly affect disease dynamics, but estimates of persistence time, and consequently tests of the theory, are extremely rare. We consider the consequences…	Abbott KC, 2008, AM NAT, V172, P613, DOI 10.1086/591679; BARBOSA P, 1987, AM NAT, V130, P53, DOI 10.1086/284697; Beisner BE, 1999, ENVIRON ENTOMOL, V28, P1107; Berger JO, 1999, STAT SCI, V14, P1; BIEVER KD, 1985, ENVIRON ENTOMOL, V14, P579; Bjornstad ON, 2010, ECOLOGY, V91, P106, DOI 10.1890/08-1246.1; Bonsall MB, 2005, J ANIM ECOL, V74, P464, DOI 10.1111/j.1365-2656.2005.00945.x; Boots M, 2003, …	93	8	0003-0147	1537-5323	MAR	2012	179	3	E70	E96		10.1086/664488	27	894VD	WOS:000300454400001	22322229	[Fuller, Emma; Dwyer, Greg] Univ Chicago, Dept Ecol & Evolut, Chicago, IL 60637 USA; [Elderd, Bret D.] Louisiana State Univ, Dept Biol Sci, Baton Rouge, LA 70803 USA	4	ecol	22	1	Univ Chicago, Dept Ecol & Evolut, Chicago, IL 60637 USA	fuller e
1068	Kennedy, DA; Dukic, V; Dwyer, G	Pathogen Growth in Insect Hosts: Inferring the Importance of Different Mechanisms Using Stochastic Models and Response-Time Data	AMERICAN NATURALIST	Am Nat	1	Pathogen population dynamics within individual hosts can alter disease epidemics and pathogen evolution, but our understanding of the mechanisms driving within-host dynamics is weak. Mathematical models have provided useful insights, but existing models have only rarely been subjected to rigorous tests, and their reliability is therefore open to question. Most models assume that initial pathogen …	Adams J., 1991, ATLAS INVERTEBRATE V; Alizon S, 2008, AM NAT, V172, pE244, DOI 10.1086/592404; Altizer S, 2003, TRENDS ECOL EVOL, V18, P589, DOI 10.1016/j.tree.2003.08.013; Andre JB, 2003, EVOLUTION, V57, P1489, DOI 10.1554/02-667; ANTIA R, 1994, AM NAT, V144, P457, DOI 10.1086/285686; Antia R, 1996, P NATL ACAD SCI USA, V93, P985, DOI 10.1073/pnas.93.3.985; ARMITAGE P, 1965, NATURE, V207, P570, …	94	0	0003-0147	1537-5323	SEP	2014	184	3	407	423		10.1086/677308	17	AN8HG	WOS:000340844300013	25141148	[Kennedy, David A.; Dwyer, Greg] Univ Chicago, Dept Ecol & Evolut, Chicago, IL 60637 USA; [Kennedy, David A.] Penn State Univ, Ctr Infect Dis Dynam, University Pk, PA 16802 USA; [Kennedy, David A.] NIH, Fogarty Int Ctr, Bethesda, MD 20892 USA; [Dukic, Vanja] Univ Colorado, Dept Appl Math, Boulder, CO 80305 USA	NA	ecol	26	1	Univ Chicago, Dept Ecol & Evolut, Chicago, IL 60637 USA	kennedy d
1692	Rohani, P; Keeling, MJ; Grenfell, BT	The interplay between determinism and stochasticity in childhood diseases	AMERICAN NATURALIST	Am Nat	1	An important issue in the history of ecology has been the study of the relative importance of deterministic forces and processes noise in shaping the dynamics of ecological populations. We address this question by exploring the temporal dynamics of two childhood infections, measles and whooping cough, in England and Wales. We demonstrate that epidemics of whooping cough are strongly influenced by…	Anderson R. M., 1991, INFECT DIS HUMANS; ANDERSON RM, 1978, J ANIM ECOL, V47, P219, DOI 10.2307/3933; Andrewartha H. G., 1954, DISTRIBUTION ABUNDAN; BARTLETT MS, 1957, J R STAT SOC SER A-G, V120, P48, DOI 10.2307/2342553; BEHRMAN R, 1998, NELSON ESSENTIALS PE; Bjornstad ON, 1998, J ANIM ECOL, V67, P110, DOI 10.1046/j.1365-2656.1998.00168.x; BOLKER BM, 1993, P ROY SOC B-BIOL SCI, V251, P75, DOI 10…	54	97	0003-0147		MAY	2002	159	5	469	481		10.1086/339467	13	546XZ	WOS:000175302800004	18707430	Univ Georgia, Inst Ecol, Athens, GA 30602 USA; Univ Cambridge, Dept Zool, Cambridge CB2 3EJ, England; Univ Warwick, Dept Biol Sci, Coventry CV4 7AL, W Midlands, England; Univ Warwick, Inst Math, Coventry CV4 7AL, W Midlands, England	8.0833333333	ecol	22	1	Univ Georgia, Inst Ecol, Athens, GA 30602 USA; Univ Cambridge, Dept Zool, Cambridge CB2 3EJ, England; Univ Warwick, Dept Biol Sci, Coventry CV4 7AL, W Midlands, England; Univ Warwick, Inst Math, Coventry CV4 7AL, W Midlands, England	rohani p
1600	Poullain, V; Nuismer, SL	Infection Genetics and the Likelihood of Host Shifts in Coevolving Host-Parasite Interactions	AMERICAN NATURALIST	Am Nat	1	Identifying factors that promote host shifts is crucial for understanding the origin and maintenance of biodiversity as well as the emergence of novel infectious diseases. Previous research has demonstrated that the opportunity for cross-species transmission and parasite adaptation can play an important role in determining if and when a host shift occurs. Another possibility is that the genetic b…	Agosta SJ, 2010, ZOOLOGIA-CURITIBA, V27, P151, DOI 10.1590/51984-46702010000200001; Agrawal A, 2002, EVOL ECOL RES, V4, P79; Altermatt F, 2008, ECOL LETT, V11, P918, DOI 10.1111/j.1461-0248.2008.01203.x; Altizer S, 2003, TRENDS ECOL EVOL, V18, P589, DOI 10.1016/j.tree.2003.08.013; Anderson PK, 2004, TRENDS ECOL EVOL, V19, P535, DOI 10.1016/j.tree.2004.07.021; Anderson R., 1991, INFECT DIS HUMANS …	72	2	0003-0147		NOV	2012	180	5	618	628		10.1086/667889	11	022QQ	WOS:000309976800009	23070322	[Poullain, Virginie; Nuismer, Scott L.] Univ Idaho, Dept Biol Sci, Moscow, ID 83844 USA	1	biol	14	1	Univ Idaho, Dept Biol Sci, Moscow, ID 83844 USA	poullain v
867	Hartfield, M; Alizon, S	Epidemiological Feedbacks Affect Evolutionary Emergence of Pathogens	AMERICAN NATURALIST	Am Nat	1	The evolutionary emergence of new pathogens via mutation poses a considerable risk to human and animal populations. Most previous studies have investigated cases where a potentially pandemic strain emerges though mutation from an initial maladapted strain (i.e., its basic reproductive ratio R-0 < 1). However, an alternative (and arguably more likely) cause of novel pathogen emergence is where a "…	Abramowitz M., 1970, HDB MATH FUNCTIONS; Akahata W, 2010, NAT MED, V16, P334, DOI 10.1038/nm.2105; Alexander HK, 2012, EPIDEMICS-NETH, V4, P187, DOI 10.1016/j.epidem.2012.10.001; Alexander HK, 2010, J R SOC INTERFACE, V7, P1455, DOI 10.1098/rsif.2010.0123; Allen LJS, 2000, MATH BIOSCI, V163, P1, DOI 10.1016/S0025-5564(99)00047-4; Allen LJS, 2008, LECT NOTES MATH, V1945, P81; Anderson R., 1991, IN…	64	0	0003-0147	1537-5323	APR 1	2014	183	4	E105	E117		10.1086/674795	13	AD0KQ	WOS:000332923300001	24642501	[Hartfield, Matthew] Univ Montpellier I, IRD 224, Lab Malad Infect & Vecteurs Ecol Genet Evolut & C, CNRS,Unite Mixte Rech 5290, F-34394 Montpellier 5, France; Univ Montpellier 2, F-34394 Montpellier 5, France	NA	epi	14	1	Univ Montpellier I, IRD 224, Lab Malad Infect & Vecteurs Ecol Genet Evolut & C, CNRS,Unite Mixte Rech 5290, F-34394 Montpellier 5, France; Univ Montpellier 2, F-34394 Montpellier 5, France	hartfield m
581	Dwyer, G; Dushoff, J; Elkinton, JS; Levin, SA	Pathogen-driven outbreaks in forest defoliators revisited: Building models from experimental data	AMERICAN NATURALIST	Am Nat	1	Models of outbreaks in forest-defoliating insects are typically built from a priori considerations and tested only with long time series of abundances. We instead present a model built from experimental data on the gypsy moth and its nuclear polyhedrosis virus, which has been extensively tested with epidemic data. These data have identified key details of the gypsy moth-virus interaction that are…	ANDERSON RM, 1981, PHILOS T ROY SOC B, V291, P451, DOI 10.1098/rstb.1981.0005; ANDERSON RM, 1980, SCIENCE, V210, P658, DOI 10.1126/science.210.4470.658; ANDERSON R M, 1986, IMA Journal of Mathematics Applied in Medicine and Biology, V3, P229; Bonsall MB, 1999, AM NAT, V153, P228, DOI 10.1086/303161; BOWERS RG, 1993, OIKOS, V67, P529, DOI 10.2307/3545365; Briggs CJ, 1996, THEOR POPUL BIOL, V50, P1…	57	68	0003-0147		AUG	2000	156	2	105	120		10.1086/303379	16	334XU	WOS:000088212200001	NA	Univ Notre Dame, Dept Biol Sci, Notre Dame, IN 46556 USA; Acad Sinica, Inst Phys, Taipei 11529, Taiwan; Univ Massachusetts, Dept Entomol, Amherst, MA 01003 USA; Princeton Univ, Dept Ecol & Evolut, Princeton, NJ 08544 USA	4.8571428571	biol	25	1	Univ Notre Dame, Dept Biol Sci, Notre Dame, IN 46556 USA; Acad Sinica, Inst Phys, Taipei 11529, Taiwan; Univ Massachusetts, Dept Entomol, Amherst, MA 01003 USA; Princeton Univ, Dept Ecol & Evolut, Princeton, NJ 08544 USA	dwyer g
1658	Restif, O; Koella, JC	Concurrent evolution of resistance and tolerance to pathogens	AMERICAN NATURALIST	Am Nat	1	Recent experiments on plant defenses against pathogens or herbivores have shown various patterns of the association between resistance, which reduces the probability of being infected or attacked, and tolerance, which reduces the loss of fitness caused by the infection or attack. Our study describes the simultaneous evolution of these two strategies of defense in a population of hosts submitted t…	Agrawal AA, 2000, TRENDS PLANT SCI, V5, P309, DOI 10.1016/S1360-1385(00)01679-4; ANDERSON RM, 1981, PHILOS T ROY SOC B, V291, P451, DOI 10.1098/rstb.1981.0005; ANDERSON RM, 1982, PARASITOLOGY, V85, P411; ANTIA R, 1994, AM NAT, V144, P457, DOI 10.1086/285686; Boots M, 1999, AM NAT, V153, P359, DOI 10.1086/303181; Boots M, 1999, J THEOR BIOL, V201, P13, DOI 10.1006/jtbi.1999.1009; Boulinier T, 1997…	41	73	0003-0147		OCT	2004	164	4	E90	E102		10.1086/423713	13	856XR	WOS:000224079900002	15459887	Univ Paris 07, UMR 7103, CNRS, Lab Parasitol Evolut, F-75252 Paris 05, France	7.3	ecol	14	1	Univ Paris 07, UMR 7103, CNRS, Lab Parasitol Evolut, F-75252 Paris 05, France	restif o
237	Boots, M; Sasaki, A	Parasite-driven extinction in spatially explicit host-parasite systems	AMERICAN NATURALIST	Am Nat	1	General host-parasite theory suggests that parasites may be implicated in the extinction of their hosts by causing instability that leads to increased risk of stochastic extinction. In contrast, spatially explicit models suggest that the parasite may directly drive the host population to extinction. Here we examine the ecological characteristics of host-parasite interactions that favor parasite-d…	Anderson R., 1991, INFECT DIS HUMANS DY; ANDERSON RM, 1981, PHILOS T ROY SOC B, V291, P451, DOI 10.1098/rstb.1981.0005; ANDERSON RM, 1979, NATURE, V280, P361, DOI 10.1038/280361a0; Boots M, 2000, J ANIM ECOL, V69, P517, DOI 10.1046/j.1365-2656.2000.00417.x; BURROWS R, 1995, P ROY SOC B-BIOL SCI, V262, P235, DOI 10.1098/rspb.1995.0201; Daszak P, 1999, TRENDS ECOL EVOL, V14, P279, DOI 10.1016/S0169…	23	24	0003-0147		JUN	2002	159	6	706	713		10.1086/339996	8	558AF	WOS:000175941300009	18707391	Univ Stirling, Dept Biol Sci, Stirling FK9 4LA, Scotland; Kyushu Univ, Dept Biol, Math Biol Lab, Higashi Ku, Fukuoka 81281, Japan	2	biol	14	1	Univ Stirling, Dept Biol Sci, Stirling FK9 4LA, Scotland; Kyushu Univ, Dept Biol, Math Biol Lab, Higashi Ku, Fukuoka 81281, Japan	boots m
777	Greenman, JV; Hoyle, AS	Pathogen Exclusion from Eco-Epidemiological Systems	AMERICAN NATURALIST	Am Nat	1	Increasing concerns about the changing environment and the emergence of pathogens that cross species boundaries have added to the urgency of understanding the dynamics of complex ecological systems infected by pathogens. Of particular interest is the often counterintuitive way in which infection and predation interact and the consequent difficulties in designing control strategies to manage the s…	ABRAMS PA, 1993, AM NAT, V141, P351, DOI 10.1086/285478; Adams B, 2006, P NATL ACAD SCI USA, V103, P14234, DOI 10.1073/pnas.0602768103; Allison A. C., 1982, Population biology of infectious diseases. (Report of the Dahlem Workshop on Population Biology of Infectious Disease Agents, Berlin, 1982, March 14-19.) (Life Sciences Research Report, 25), P245; Anderson R., 1991, INFECT DIS HUMANS DY; ANDE…	37	7	0003-0147		AUG	2010	176	2	149	158		10.1086/653669	10	621SJ	WOS:000279602900007	20504229	[Greenman, J. V.; Hoyle, A. S.] Univ Stirling, Dept Math & Comp Sci, Stirling FK9 4LA, Scotland	1.75	math	14	1	Univ Stirling, Dept Math & Comp Sci, Stirling FK9 4LA, Scotland	greenman j
268	Brooks, CP; Antonovics, J; Keitt, TH	Spatial and temporal heterogeneity explain disease dynamics in a spatially explicit network model	AMERICAN NATURALIST	Am Nat	1	There is an increasing recognition that individual-level spatial and temporal heterogeneity may play an important role in metapopulation dynamics and persistence. In particular, the patterns of contact within and between aggregates (e. g., demes) at different spatial and temporal scales may reveal important mechanisms governing metapopulation dynamics. Using 7 years of data on the interaction bet…	ALEXANDER HM, 1990, J ECOL, V78, P166, DOI 10.2307/2261043; Altizer SM, 1998, AM MIDL NAT, V139, P147, DOI 10.1674/0003-0031(1998)139[0147:VBATTO]2.0.CO;2; Anderson R, 1992, INFECT DIS HUMANS DY; Antonovics J, 1996, AM MIDL NAT, V135, P130, DOI 10.2307/2426879; ANTONOVICS J, 2003, AM J BOT, V91, P1522; ANTONOVICS J, 1992, P ROY SOC B-BIOL SCI, V250, P157, DOI 10.1098/rspb.1992.0144; BAKER HG, 194…	39	28	0003-0147		AUG	2008	172	2	149	159		10.1086/589451	11	331AX	WOS:000257986200003	18662121	[Brooks, Christopher P.; Keitt, Timothy H.] Univ Texas Austin, Sect Integrat Biol, Austin, TX 78712 USA; [Antonovics, Janis] Univ Virginia, Dept Biol, Charlottesville, VA 22904 USA	4.6666666667	biol	22	1	Univ Texas Austin, Sect Integrat Biol, Austin, TX 78712 USA	brooks c
866	Hartemink, NA; Randolph, SE; Davis, SA; Heesterbeek, JAP	The basic reproduction number for complex disease systems: Defining R-0 for tick-borne infections	AMERICAN NATURALIST	Am Nat	1	Characterizing the basic reproduction number, R-0, for many wildlife disease systems can seem a complex problem because several species are involved, because there are different epidemiological reactions to the infectious agent at different life-history stages, or because there are multiple transmission routes. Tick-borne diseases are an important example where all these complexities are brought …	ANDERSON RM, 1990, LANCET, V335, P641, DOI 10.1016/0140-6736(90)90420-A; Caraco T, 2002, AM NAT, V160, P348, DOI 10.1086/341518; Caswell H., 2001, MATRIX POPULATION MO; Danielova V, 2002, FOLIA PARASIT, V49, P323; de Kroon H, 2000, ECOLOGY, V81, P607, DOI 10.1890/0012-9658(2000)081[0607:EAROMA]2.0.CO;2; DEKROON H, 1986, ECOLOGY, V67, P1427, DOI 10.2307/1938700; DIEKMANN O, 2000, MATH EPIDEMIOLOGY…	43	52	0003-0147		JUN	2008	171	6	743	754		10.1086/587530	12	297GV	WOS:000255606000006	18462128	[Hartemink, N. A.; Davis, S. A.; Heesterbeek, J. A. P.] Univ Utrecht, Fac Vet Med, Utrecht, Netherlands; [Randolph, S. E.] Univ Oxford, Dept Zool, Oxford OX1 3PS, England	8.6666666667	vet	25	1	Univ Utrecht, Fac Vet Med, Utrecht, Netherlands	hartemink n
2195	Yan, GY	Parasite-mediated competition: A model of directly transmitted macroparasites	AMERICAN NATURALIST	Am Nat	1	There is growing interest in host-parasite ecology, particularly with regard to the effect of parasites on host community structure, but few studies have explored the theory of parasite mediation of host competition. I developed a model to examine the impact of directly transmitted macroparasites on the competition and population dynamics of two sympatric host species. Several important features …	ABRAMS PA, 1977, AM NAT, V111, P539, DOI 10.1086/283183; Anderson R. M., 1981, Theoretical ecology. Principles and application., P318; ANDERSON RM, 1982, PARASITOLOGY, V84, P3; ANDERSON RM, 1981, PHILOS T ROY SOC B, V291, P451, DOI 10.1098/rstb.1981.0005; ANDERSON RM, 1978, J ANIM ECOL, V47, P219, DOI 10.2307/3933; Anderson R. M., 1979, Population dynamics. (20th Symposium of the British Ecologic…	50	23	0003-0147		DEC	1996	148	6	1089	1112		10.1086/285973	24	VV534	WOS:A1996VV53400008	NA	UNIV VERMONT,DEPT BIOL,BURLINGTON,VT 05405	1.2777777778	biol	3	1	UNIV VERMONT,DEPT BIOL,BURLINGTON,VT 05405	yan g
589	Eames, KTD; Keeling, MJ	Coexistence and specialization of pathogen strains on contact networks	AMERICAN NATURALIST	Am Nat	1	The coexistence of different pathogen strains has implications for pathogen variability and disease control and has been explained in a number of different ways. We use contact networks, which represent interactions between individuals through which infection could be transmitted, to investigate strain coexistence. For sexually transmitted diseases the structure of contact networks has received d…	ALTMANN M, 1995, J MATH BIOL, V33, P661, DOI 10.1007/BF00298647; Amarasekare P, 2004, AM NAT, V164, P310, DOI 10.1086/422858; Anderson R. M., 1992, INFECT DIS HUMANS; Baba T, 2002, LANCET, V359, P1819, DOI 10.1016/S0140-6736(02)08713-5; Bearman PS, 2004, AM J SOCIOL, V110, P44, DOI 10.1086/386272; Berglund T, 2002, INT J STD AIDS, V13, P109, DOI 10.1258/0956462021924730; Bolker BM, 1999, B MATH B…	53	11	0003-0147		AUG	2006	168	2	230	241		10.1086/505760	12	074SD	WOS:000239831200010	16874632	Univ Warwick, Dept Biol Sci, Coventry CV4 7AL, W Midlands, England; Univ Warwick, Inst Math, Coventry CV4 7AL, W Midlands, England; Univ Cambridge, Dept Zool, Cambridge CB2 3EJ, England	1.375	biol	14	1	Univ Warwick, Dept Biol Sci, Coventry CV4 7AL, W Midlands, England; Univ Warwick, Inst Math, Coventry CV4 7AL, W Midlands, England; Univ Cambridge, Dept Zool, Cambridge CB2 3EJ, England	eames k
580	DWYER, G	DENSITY-DEPENDENCE AND SPATIAL STRUCTURE IN THE DYNAMICS OF INSECT PATHOGENS	AMERICAN NATURALIST	Am Nat	1	Many forest-defoliating Lepidoptera exhibit long-term cyclic fluctuations in density that span several orders of magnitude. One hypothesis to explain these fluctuations is that they are driven by pathogens with long-lived infectious stages capable of surviving outside the host. The basis of the argument is that, for realistic parameter values, a mathematical disease model incorporating such an in…	ANDERSON RM, 1981, PHILOS T ROY SOC B, V291, P451, DOI 10.1098/rstb.1981.0005; ANDERSON RM, 1979, NATURE, V280, P361, DOI 10.1038/280361a0; ANDREASEN V, 1989, THEOR POPUL BIOL, V36, P214, DOI 10.1016/0040-5809(89)90031-2; BAILEY NTJ, 1975, MATH THEORY INFECTIO; Begon M., 1986, ECOLOGY INDIVIDUALS; BIRD F. T., 1957, CANADIAN ENT, V89, P371; Brown G.C., 1987, P43; BROWN GC, 1984, B MATH BIOL, V46, …	65	57	0003-0147		APR	1994	143	4	533	562		10.1086/285619	30	NG839	WOS:A1994NG83900001	NA	UNIV WASHINGTON,DEPT ZOOL,SEATTLE,WA 98195	2.85	ecol	3	1	UNIV WASHINGTON,DEPT ZOOL,SEATTLE,WA 98195	dwyer g
584	Dybdahl, MF; Jenkins, CE; Nuismer, SL	Identifying the Molecular Basis of Host-Parasite Coevolution: Merging Models and Mechanisms	AMERICAN NATURALIST	Am Nat	1	Mathematical models of the coevolutionary process have uncovered consequences of host-parasite interactions that go well beyond the traditional realm of the Red Queen, potentially explaining several important evolutionary transitions. However, these models also demonstrate that the specific consequences of coevolution are sensitive to the structure of the infection matrix, which is embedded in mo…	Acevedo A, 2014, NATURE, V505, P686, DOI 10.1038/nature12861; Agrawal A, 2002, EVOL ECOL RES, V4, P79; Agrawal AF, 2006, PLOS BIOL, V4, P1364, DOI 10.1371/journal.pbio.0040265; Agrawal AF, 2001, EVOLUTION, V55, P869, DOI 10.1554/0014-3820(2001)055[0869:PATEOS]2.0.CO;2; Agrawal AF, 2003, P ROY SOC B-BIOL SCI, V270, P323, DOI 10.1098/rspb.2002.2193; Auld SKJR, 2010, P ROY SOC B-BIOL SCI, V277, P329…	92	0	0003-0147	1537-5323	JUL	2014	184	1	1	13		10.1086/676591	13	AJ5PH	WOS:000337736700002	24921596	[Dybdahl, Mark F.; Jenkins, Christina E.] Washington State Univ, Sch Biol Sci, Pullman, WA 99164 USA; [Nuismer, Scott L.] Univ Idaho, Dept Biol Sci, Moscow, ID 83844 USA	NA	biol	22	1	Washington State Univ, Sch Biol Sci, Pullman, WA 99164 USA	dybdahl m
1258	Lurette, A; Belloc, C; Touzeau, S; Hoch, T; Seegers, H; Fourichon, C	Modelling batch farrowing management within a farrow-to-finish pig herd: influence of management on contact structure and pig delivery to the slaughterhouse	ANIMAL	Animal	1	Pathogen spread within pig host populations can vary depending on within-herd interactions among pigs also called the contact structure. The recommended batch farrowing management, allowing for a fixed-interval mating for groups of sows of equal size, called batches, leads to an all-in/all-out management of pigs in which animals in different batches have no contact. To maintain a profitable pig d…	ALLEN MA, 1983, AGR SYST, V10, P193, DOI 10.1016/0308-521X(83)90045-8; Berends BR, 1996, INT J FOOD MICROBIOL, V30, P37, DOI 10.1016/0168-1605(96)00990-7; BROWN P, 2006, FARM ANIMAL PRACTICE, V28, P94; Dahl J, 1997, VET REC, V140, P679; Eble P, 2006, VET RES, V37, P647, DOI 10.1051/vetres:2006026; HEBERT H, 2007, COMPTES RENDUS JOURN, V39, P345; *I TECHN PORC, 2000, PORC CHIFFR 2005; Ivanek R, 20…	23	5	1751-7311		JAN	2008	2	1	105	116		10.1017/S1751731107000997	12	263NH	WOS:000253223300013	22444969	[Lurette, A.; Belloc, C.; Hoch, T.; Seegers, H.; Fourichon, C.] INRA, ENVN, Sch Vet, Unit Anim Hlth Management,UMR 708, F-44000 Nantes, France; [Touzeau, S.] INRA, Unit Appl Math & Comp Sci, UR 341, F-78350 Jouy En Josas, France	0.8333333333	vet	27	4	INRA, ENVN, Sch Vet, Unit Anim Hlth Management,UMR 708, F-44000 Nantes, France	lurette a
2152	Woelders, H; Pas, MFWT; Bannink, A; Veerkamp, RF; Smits, MA	Systems biology in animal sciences	ANIMAL	Animal	1	Systems biology is a rapidly expanding field of research and is applied in a number of biological disciplines. In animal sciences, omics approaches are increasingly used, yielding vast amounts of data, but systems biology approaches to extract understanding from these data of biological processes and animal traits are not yet frequently used. This paper aims to explain what systems biology is and…	Aksenov SV, 2005, FEBS LETT, V579, P1878, DOI 10.1016/j.febslet.2005.02.012; Amit I, 2009, SCIENCE, V326, P257, DOI 10.1126/science.1179050; Arakelyan L., 2002, Angiogenesis, V5, P203, DOI 10.1023/A:1023841921971; Asslaber Martin, 2007, Briefings in Functional Genomics & Proteomics, V6, P193, DOI 10.1093/bfgp/elm023; Bannink A, 2006, J THEOR BIOL, V238, P36, DOI 10.1016/j.jtbi.2005.05.026; Bionaz…	51	7	1751-7311		JUL	2011	5	7	1036	1047		10.1017/S1751731111000036	12	770TO	WOS:000291111600006	22440099	[Woelders, H.; Pas, M. F. W. Te; Veerkamp, R. F.; Smits, M. A.] Wageningen UR Livestock Res, Anim Breeding & Genom Ctr, NL-8200 AB Lelystad, Netherlands; [Bannink, A.] Wageningen UR Livestock Res, Anim Nutr, NL-8200 AB Lelystad, Netherlands	2.3333333333	vet	26	4	Wageningen UR Livestock Res, Anim Breeding & Genom Ctr, NL-8200 AB Lelystad, Netherlands	woelders h
701	Gage, KL; Kosoy, MY	Natural history of plague: Perspectives from more than a century of research	ANNUAL REVIEW OF ENTOMOLOGY	Annu Rev Entomol	1	For more than a century, scientists have investigated the natural history of plague, a highly fatal disease caused by infection with the gram-negative bacterium Yersinia pestis. Among their most important discoveries were the zoonotic nature of the disease and that plague exists in natural cycles involving transmission between rodent hosts and flea vectors. Other significant findings include thos…	Achtman M, 1999, P NATL ACAD SCI USA, V96, P14043, DOI 10.1073/pnas.96.24.14043; Adair DM, 2000, J CLIN MICROBIOL, V38, P1516; AKIMBAEV AM, 1990, MAT REGIONALNOGO SOV, P10; ALEKSEEV EV, 1992, EKOLOGIYA, V6, P45; Anisimov A. P., 2002, MOL GENET MIKROBIOL, V4, P3; Anisimov AP, 2004, CLIN MICROBIOL REV, V17, P434, DOI 10.1128/CMR.17.2.434-464.2004; ATSHABAR B, 1999, PROBLEMY OSOBO OPASN, V79, P36; B…	144	246	0066-4170			2005	50		505	528		10.1146/annurev.ento.50.071803.130337	24	893GT	WOS:000226708000022	15471529	Ctr Dis Control & Prevent, Bacterial Zoonoses Branch, Div Vector Borne Infect Dis, Ft Collins, CO 80523 USA	27.3333333333	govt_epi	14	1	Ctr Dis Control & Prevent, Bacterial Zoonoses Branch, Div Vector Borne Infect Dis, Ft Collins, CO 80523 USA	gage k
1664	Ribiere, M; Lallemand, P; Iscache, AL; Schurr, F; Celle, O; Blanchard, P; Olivier, V; Faucon, JP	Spread of infectious chronic bee paralysis virus by honeybee (Apis mellifera L.) feces	APPLIED AND ENVIRONMENTAL MICROBIOLOGY	Appl Environ Microb	1	Knowledge of the spreading mechanism of honeybee pathogens within the hive is crucial to our understanding of bee disease dynamics. The aim of this study was to assess the presence of infectious chronic bee paralysis virus (CBPV) in bee excreta and evaluate its possible role as an indirect route of infection. Samples of paralyzed bees were (i) produced by experimental inoculation with purified vi…	Allen M, 1996, BEE WORLD, V77, P141; Bailey L, 1976, Adv Virus Res, V20, P271, DOI 10.1016/S0065-3527(08)60507-2; BAILEY L, 1965, J INVERTEBR PATHOL, V7, P132, DOI 10.1016/0022-2011(65)90024-8; BAILEY L, 1979, J GEN VIROL, V43, P641, DOI 10.1099/0022-1317-43-3-641; BAILEY L, 1991, HONEEYBEE PATHOLOGY; BAILEY L, 1967, ANN APPL BIOL, V60, P43, DOI 10.1111/j.1744-7348.1967.tb05920.x; BAILEY L, 1983,…	36	9	0099-2240		DEC	2007	73	23	7711	7716		10.1128/AEM.01053-07	6	238UY	WOS:000251474400027	17933946	AFSSA, LERPPRA, Unit Pathol Abeille, F-06902 Sophia, France	1.2857142857	govt	29	1	AFSSA, LERPPRA, Unit Pathol Abeille, F-06902 Sophia, France	ribiere m
474	Darrasse, A; Darsonval, A; Boureau, T; Brisset, MN; Durand, K; Jacques, MA	Transmission of Plant-Pathogenic Bacteria by Nonhost Seeds without Induction of an Associated Defense Reaction at Emergence	APPLIED AND ENVIRONMENTAL MICROBIOLOGY	Appl Environ Microb	1	An understanding of the mechanisms involved in the different steps of bacterial disease epidemiology is essential to develop new control strategies. Seeds are the passive carriers of a diversified microbial cohort likely to affect seedling physiology. Among seed-borne plant-pathogenic bacteria, seed carriage in compatible situations is well evidenced. The aims of our work are to determine the eff…	Ah-You N, 2009, INT J SYST EVOL MICR, V59, P306, DOI 10.1099/ijs.0.65453-0; ARLAT M, 1991, MOL PLANT MICROBE IN, V4, P593, DOI 10.1094/MPMI-4-593; Boureau T, 2006, MOL PLANT MICROBE IN, V19, P16, DOI 10.1094/MPMI-19-0016; BRADFORD MM, 1976, ANAL BIOCHEM, V72, P248, DOI 10.1006/abio.1976.9999; Brunings AM, 2003, MOL PLANT PATHOL, V4, P141, DOI 10.1046/j.1364-3703.2003.00163.x; Buzi A, 2004, J PHYT…	64	9	0099-2240		OCT	2010	76	20	6787	6796		10.1128/AEM.01098-10	10	659VM	WOS:000282595100010	20729326	[Darrasse, Armelle; Darsonval, Arnaud; Brisset, Marie-Noelle; Durand, Karine; Jacques, Marie-Agnes] INRA, PaVe UMR077, F-49071 Beaucouze, France; [Boureau, Tristan] Univ Angers, PaVe UMR077, F-49071 Beaucouze, France	2.25	ag	27	1	INRA, PaVe UMR077, F-49071 Beaucouze, France	darrasse a
2155	Wolyniak, EA; Hargreaves, BR; Jellison, KL	Seasonal Retention and Release of Cryptosporidium parvum Oocysts by Environmental Biofilms in the Laboratory	APPLIED AND ENVIRONMENTAL MICROBIOLOGY	Appl Environ Microb	1	Cryptosporidium is a genus of waterborne protozoan parasites that causes significant gastrointestinal disease in humans. These parasites can accumulate in environmental biofilms and be subsequently released to contaminate water supplies. Natural microbial assemblages were collected each season from an eastern Pennsylvania stream and used to grow biofilms in laboratory microcosms in which influx, …	ABUVAKAR I, 2007, BR J CLIN PHARM, V63, P387; Christensen BB, 1999, METHOD ENZYMOL, V310, P20; Dai XJ, 2002, WATER RES, V36, P3523, DOI 10.1016/S0043-1354(02)00045-3; Donlan RM, 2002, EMERG INFECT DIS, V8, P881; DRURY WJ, 1993, WATER RES, V27, P1119, DOI 10.1016/0043-1354(93)90003-Z; Flemming HC, 2002, WA SCI TECHNOL, V2, P271; Flemming HC, 1995, WATER SCI TECHNOL, V32, P27, DOI 10.1016/0273-1223…	27	9	0099-2240		FEB	2010	76	4	1021	1027		10.1128/AEM.01804-09	7	552XS	WOS:000274328900006	20023100	[Wolyniak, E. A.; Hargreaves, B. R.] Lehigh Univ, Dept Earth & Environm Sci, Bethlehem, PA 18015 USA; [Jellison, K. L.] Lehigh Univ, Dept Civil & Environm Engn, Bethlehem, PA 18015 USA	2.25	ecol	22	1	Lehigh Univ, Dept Earth & Environm Sci, Bethlehem, PA 18015 USA	wolyniak e
1029	Judge, J; Kyriazakis, I; Greig, A; Davidson, RS; Hutchings, MR	Routes of intraspecies transmission of Mycobacterium avium subsp Paratuberculosis in rabbits (Oryctolagus cuniculus): a field study	APPLIED AND ENVIRONMENTAL MICROBIOLOGY	Appl Environ Microb	1	Rabbits have been increasingly linked to the persistence of paratuberculosis (Johne's disease) in domestic ruminants in the United Kingdom. The aims of this study were to determine the routes of intraspecies transmission of Mycobacterium avium subspecies paratuberculosis (MAP) in rabbits and to estimate the probability of transmission via each route, in order to gain understanding of the dynamics…	Ayele WY, 2004, VET MICROBIOL, V103, P209, DOI 10.1016/j.vetmic.2004.07.011; Beard PM, 2001, J CLIN MICROBIOL, V39, P1517, DOI 10.1128/JCM.39.4.1517-1521.2001; Beard PM, 2001, J CLIN MICROBIOL, V39, P3080, DOI 10.1128/JCM.39.9.3080-3084.2001; Beard PM, 2001, J COMP PATHOL, V124, P290, DOI 10.1053/jcpa.2001.0466; CHIODINI RJ, 1984, CORNELL VET, V74, P218; Clarke CJ, 1997, J COMP PATHOL, V116, P217…	36	19	0099-2240		JAN	2006	72	1	398	403		10.1128/AEM.72.1.398-403.2006	6	003DW	WOS:000234662800051	16391070	Scottish Agr Coll, Anim Hlth Grp, Anim Nutr & Hlth Dept, Edinburgh EH9 3JG, Midlothian, Scotland; Univ Thessaly, Fac Vet Med, Karditia, Greece	2.375	anim_sci	26	1	Scottish Agr Coll, Anim Hlth Grp, Anim Nutr & Hlth Dept, Edinburgh EH9 3JG, Midlothian, Scotland; Univ Thessaly, Fac Vet Med, Karditia, Greece	judge j
1950	Thomas, ME; Klinkenberg, D; Ejeta, G; Van Knapen, F; Bergwerff, AA; Stegeman, JA; Bouma, A	Quantification of Horizontal Transmission of Salmonella enterica Serovar Enteritidis Bacteria in Pair-Housed Groups of Laying Hens	APPLIED AND ENVIRONMENTAL MICROBIOLOGY	Appl Environ Microb	1	An important source of human salmonellosis is the consumption of table eggs contaminated with Salmonella enterica serovar Enteritidis. Optimization of the various surveillance programs currently implemented to reduce human exposure requires knowledge of the dynamics of S. Enteritidis infection within flocks. The aim of this study was to provide parameter estimates for a transmission model of S. E…	Anderson R., 1991, INFECT DIS HUMANS DY; BARROW PA, 1991, AVIAN PATHOL, V20, P335, DOI 10.1080/03079459108418769; BARROW PA, 1991, AVIAN PATHOL, V20, P145, DOI 10.1080/03079459108418749; Burnham K.P., 2002, MODEL SELECTION MULT; DIEKMANN O, 2000, MATH EPIDEMIOLOGY IN; DOHOO I, 2003, VET EPIDEMIOLOGIE RE; *EUR FOOD SAF AUTH, 2007, COMM SUMM REP TRENDS; Fine PEM, 2003, AM J EPIDEMIOL, V158, P1039, …	25	17	0099-2240		OCT 1	2009	75	19	6361	6366		10.1128/AEM.00961-09	6	498CE	WOS:000270113200038	19666725	[Klinkenberg, D.; Ejeta, G.; Stegeman, J. A.; Bouma, A.] Univ Utrecht, Fac Vet Med, Dept Farm Anim Hlth, NL-3584 CL Utrecht, Netherlands; [Thomas, M. E.; Van Knapen, F.; Bergwerff, A. A.] Univ Utrecht, Inst Risk Assessment Sci, Vet Publ Hlth Div, NL-3584 CM Utrecht, Netherlands	3.4	vet	28	1	Univ Utrecht, Fac Vet Med, Dept Farm Anim Hlth, NL-3584 CL Utrecht, Netherlands	klinkenberg d
27	Alam, U; Hyseni, C; Symula, RE; Brelsfoard, C; Wu, YN; Kruglov, O; Wang, JW; Echodu, R; Alioni, V; Okedi, LM; Caccone, A; Aksoy, S	Implications of Microfauna-Host Interactions for Trypanosome Transmission Dynamics in Glossina fuscipes fuscipes in Uganda	APPLIED AND ENVIRONMENTAL MICROBIOLOGY	Appl Environ Microb	1	Tsetse flies (Diptera: Glossinidae) are vectors for African trypanosomes (Euglenozoa: kinetoplastida), protozoan parasites that cause African trypanosomiasis in humans (HAT) and nagana in livestock. In addition to trypanosomes, two symbiotic bacteria (Wigglesworthia glossinidia and Sodalis glossinidius) and two parasitic microbes, Wolbachia and a salivary gland hypertrophy virus (SGHV), have been…	Abbot P, 2007, APPL ENVIRON MICROB, V73, P6045, DOI 10.1128/AEM.00228-07; Abd-Alla A, 2007, J VIROL METHODS, V139, P143, DOI 10.1016/j.jviroment.2006.09.018; Abd-Alla AMM, 2009, VIRUS RES, V139, P48, DOI 10.1016/j.virusres.2008.10.006; Abd-Alla AMM, 2010, VIRUS RES, V150, P103, DOI 10.1016/j.virusres.2010.03.001; Abila PP, 2008, PLOS NEGLECT TROP D, V2, DOI 10.1371/journal.pntd.0000242; Aksoy S, …	61	11	0099-2240		JUL	2012	78	13	4627	4637		10.1128/AEM.00806-12	11	960GS	WOS:000305376600011	22544247	[Alam, Uzma; Brelsfoard, Corey; Wu, Yineng; Kruglov, Oleg; Wang, Jingwen; Aksoy, Serap] Yale Univ, Sch Publ Hlth, New Haven, CT 06520 USA; [Hyseni, Chaz; Symula, Rebecca E.; Caccone, Adalgisa] Yale Univ, Dept Ecol & Evolutionary Biol, New Haven, CT USA; [Echodu, Richard; Alioni, Victor; Okedi, Loyce M.] Natl Livestock Resources Res Inst, Tororo, Uganda	5.5	epi	6	1	Yale Univ, Sch Publ Hlth, New Haven, CT 06520 USA	alam u
1334	Meile, RJ; Lacy, RC; Vargas, FH; Parker, PG	MODELING PLASMODIUM PARASITE ARRIVAL IN THE GALAPAGOS PENGUIN (SPHENISCUS MENDICULUS)	AUK	Auk	1	The recent discovery of a Plasmodium parasite in the endangered Galapagos Penguin (Spheniscus mendiculus) poses a threat to the long-term persistence of this endangered species and, potentially, much of the endemic avifauna of the Galapagos Islands. However, little information is available on the transmission dynamics or pathogenicity of Plasmodium in the Galapagos. We added a simple model of inf…	Atkinson CT, 1995, PARASITOLOGY, V111, pS59; Atkinson CT, 1991, BIRD PARASITE INTERA, P19; Bollmer JL, 2007, IMMUNOGENETICS, V59, P593, DOI 10.1007/s00251-007-0221-y; Brook BW, 2000, NATURE, V404, P385, DOI 10.1038/35006050; Coulson T, 2001, TRENDS ECOL EVOL, V16, P219, DOI 10.1016/S0169-5347(01)02137-1; CRANFIELD M. R., 1990, P AM ASS ZOO VET, P234; de Castro F, 2005, ECOL LETT, V8, P117, DOI 10…	30	0	0004-8038		JUL	2013	130	3	440	448		10.1525/auk.2013.12147	9	200RB	WOS:000323085500005	NA	[Meile, Robert J.; Parker, Patricia G.] Univ Missouri, Dept Biol, St Louis, MO 63121 USA; [Lacy, Robert C.] Chicago Zool Soc, Brookfield, IL 60513 USA; [Vargas, F. Hernan] Peregrine Fund, Boise, ID 83709 USA; [Vargas, F. Hernan; Parker, Patricia G.] Charles Darwin Fdn, Santa Cruz, Galapagos, Ecuador; [Parker, Patricia G.] St Louis Zoo, WildCare Inst, St Louis, MO 63110 USA	0	biol	28	4	Univ Missouri, Dept Biol, St Louis, MO 63121 USA	meile r
745	Godfrey, SS; Bull, CM; James, R; Murray, K	Network structure and parasite transmission in a group living lizard, the gidgee skink, Egernia stokesii	BEHAVIORAL ECOLOGY AND SOCIOBIOLOGY	Behav Ecol Sociobiol	1	Gidgee skinks (Egernia stokesii) form large social aggregations in rocky outcrops across the Flinders Ranges in South Australia. Group members share refuges (rock crevices), which may promote parasite transmission. We measured connectivity of individuals in networks constructed from patterns of common crevice use and observed patterns of parasitism by three blood parasites (Hemolivia, Schellackia…	Alexander R.D., 1974, Annual Rev Ecol Syst, V5, P325, DOI 10.1146/annurev.es.05.110174.001545; Altizer S, 2003, ANNU REV ECOL EVOL S, V34, P517, DOI 10.1146/annurev.ecolsys.34.030102.151725; ANDERSON RM, 1991, NATURE, V352, P581, DOI 10.1038/352581a0; ARIDA EA, 2005, THESIS FLINDERS U; ARNOLD W, 1993, BEHAV ECOL, V4, P36, DOI 10.1093/beheco/4.1.36; Bell DC, 1999, SOC NETWORKS, V21, P1, DOI 10.101…	61	51	0340-5443		MAY	2009	63	7	1045	1056		10.1007/s00265-009-0730-9	12	433OV	WOS:000265215700009	NA	[Godfrey, Stephanie S.; Bull, C. Michael; Murray, Kris] Flinders Univ S Australia, Sch Biol Sci, Adelaide, SA 5001, Australia; [James, Richard] Univ Bath, Dept Phys, Bath BA2 7AY, Avon, England	10.2	biol	25	2	Flinders Univ S Australia, Sch Biol Sci, Adelaide, SA 5001, Australia	godfrey s
2037	VanderWaal, KL; Atwill, ER; Hooper, S; Buckle, K; McCowan, B	Network structure and prevalence of Cryptosporidium in Belding's ground squirrels	BEHAVIORAL ECOLOGY AND SOCIOBIOLOGY	Behav Ecol Sociobiol	1	Although pathogen transmission dynamics are profoundly affected by population social and spatial structure, few studies have empirically demonstrated the population-level implications of such structure in wildlife. In particular, epidemiological models predict that the extent to which contact patterns are clustered decreases a pathogen's ability to spread throughout an entire population, but this…	Ames GM, 2011, P ROY SOC B-BIOL SCI, V278, P3544, DOI 10.1098/rspb.2011.0290; Anderson R. M., 1992, INFECT DIS HUMANS; Atwill ER, 2004, APPL ENVIRON MICROB, V70, P6748, DOI 10.1128/AEM.70.11.6748-6752.2004; Atwill ER, 2001, APPL ENVIRON MICROB, V67, P2840, DOI 10.1128/AEM.67.6.2840-2843.2001; Badham J, 2010, THEOR POPUL BIOL, V77, P71, DOI 10.1016/j.tpb.2009.11.003; Bansal S, 2007, J R SOC INTERF…	40	2	0340-5443	1432-0762	DEC	2013	67	12	1951	1959		10.1007/s00265-013-1602-x	9	253HF	WOS:000327074200006	NA	[VanderWaal, Kimberly L.] Univ Calif Davis, Anim Behav Grad Grp, Davis, CA 95616 USA; [VanderWaal, Kimberly L.; McCowan, Brenda] Univ Calif Davis, Int Inst Human Anim Networks, Davis, CA 95616 USA; [Atwill, Edward R.; McCowan, Brenda] Univ Calif Davis, Dept Populat Hlth & Reprod, Sch Vet Med, Davis, CA 95616 USA; [Atwill, Edward R.] Univ Calif Davis, Western Inst Food Safety & Secur, Davis, CA 95…	2	ecol	29	2	Univ Calif Davis, Anim Behav Grad Grp, Davis, CA 95616 USA	vanderwaal k
773	Gray, M; Roy, J; Vigilant, L; Fawcett, K; Basabose, A; Cranfield, M; Uwingeli, P; Mburanumwe, I; Kagoda, E; Robbins, MM	Genetic census reveals increased but uneven growth of a critically endangered mountain gorilla population	BIOLOGICAL CONSERVATION	Biol Conserv	1	Monitoring changes in the population dynamics of endangered species is crucial to effective conservation strategies. The mountain gorilla population of the Virunga Massif has been the subject of intensive conservation efforts, research and several censuses over the last 40 years, but the region has also been affected by political instability and war. Here we present results from the 2010 census, …	Arandjelovic M, 2009, MOL ECOL RESOUR, V9, P28, DOI 10.1111/j.1755-0998.2008.02387.x; Arandjelovic M, 2010, BIOL CONSERV, V143, P1780, DOI 10.1016/j.biocon.2010.04.030; Arandjelovic M, 2011, PLOS ONE, V6, DOI 10.1371/journal.pone.0014761; Arrendal J, 2007, CONSERV GENET, V8, P1097, DOI 10.1007/s10592-006-9266-y; Aveling C., 1984, Oryx, V18, P8; Bradley BJ, 2001, CONSERV GENET, V2, P179, DOI 10.10…	33	4	0006-3207	1873-2917	FEB	2013	158		230	238		10.1016/j.biocon.2012.09.018	9	133HA	WOS:000318128300025	NA	[Gray, Maryke; Basabose, Augustin] Int Gorilla Conservat Program, Kigali, Rwanda; [Roy, Justin; Vigilant, Linda; Robbins, Martha M.] Max Planck Inst Evolutionary Anthropol, D-04103 Leipzig, Germany; [Fawcett, Katie] Dian Fossey Gorilla Fund Int, Atlanta, GA 30315 USA; [Cranfield, Mike] Univ Calif Davis, Sch Vet Med, Mt Gorilla Vet Project, Davis, CA 95616 USA; [Uwingeli, Prosper] Rwanda Dev Board…	4	private	4	1	Int Gorilla Conservat Program, Kigali, Rwanda	gray m
1389	Morgan, ER; Lundervold, M; Medley, GF; Shaikenov, BS; Torgerson, P; Milner-Gulland, EJ	Assessing risks of disease transmission between wildlife and livestock: The Saiga antelope as a case study	BIOLOGICAL CONSERVATION	Biol Conserv	1	Disease transmission between wildlife and livestock can undermine conservation efforts, either by challenging the viability of threatened populations, or by eroding public tolerance of actual or potential wildlife disease reservoirs. This paper describes the use of transmission models to assess the risk of disease transfer across the wildlife-livestock boundary, and to target control strategies a…	Anderson R., 1991, INFECT DIS HUMANS DY; Bastos ADS, 2000, EPIDEMIOL INFECT, V124, P591, DOI 10.1017/S0950268899004008; Bekenov AB, 1998, MAMMAL REV, V28, P1, DOI 10.1046/j.1365-2907.1998.281024.x; BERKINBAEV O, 1994, 4937KA94 KAZ STAT I; Caley P, 2004, J APPL ECOL, V41, P94, DOI 10.1111/j.1365-2664.2004.00867.x; Cornell S, 2005, TRENDS PARASITOL, V21, P542, DOI 10.1016/j.pt.2005.08.019; Courtena…	47	17	0006-3207		AUG	2006	131	2	244	254		10.1016/j.biocon.2006.04.012	11	064DP	WOS:000239069700009	NA	Univ Bristol, Sch Biol Sci, Bristol BS8 1UG, Avon, England; Univ Warwick, Dept Sci Biol, Ecol & Epidemiol Grp, Coventry CV4 7AL, W Midlands, England; Minist Environm, Inst Zool, Alma Ata, Kazakhstan; Univ Zurich, Inst Parasitol, CH-8057 Zurich, Switzerland; Univ London Imperial Coll Sci Technol & Med, Div Biol, Ascot SL5 7PY, Berks, England	2.125	biol	27	1	Univ Bristol, Sch Biol Sci, Bristol BS8 1UG, Avon, England; Univ Warwick, Dept Sci Biol, Ecol & Epidemiol Grp, Coventry CV4 7AL, W Midlands, England; Minist Environm, Inst Zool, Alma Ata, Kazakhstan; Univ Zurich, Inst Parasitol, CH-8057 Zurich, Switzerland; Univ London Imperial Coll Sci Technol & Med, Div Biol, Ascot SL5 7PY, Berks, England	morgan e
1949	Thogmartin, WE; Sanders-Reed, CA; Szymanski, JA; McKann, PC; Pruitt, L; King, RA; Runge, MC; Russell, RE	White-nose syndrome is likely to extirpate the endangered Indiana bat over large parts of its range	BIOLOGICAL CONSERVATION	Biol Conserv	1	White-nose syndrome, a novel fungal pathogen spreading quickly through cave-hibernating bat species in east and central North America, is responsible for killing millions of bats. We developed a stochastic, stage-based population model to forecast the population dynamics of the endangered Indiana bat (Myotis sodalis) subject to white-nose syndrome. Our population model explicitly incorporated env…	Allee W. C., 1949, PRINCIPLES ANIMAL EC; Arroyo-Cabrales J., 2008, IUCN 2010 IUCN RED L; Barbour R. W., 1969, BATS AM; BIERZYCHUDEK P, 1982, ECOL MONOGR, V52, P335, DOI 10.2307/2937350; Blehert DS, 2009, SCIENCE, V323, P227, DOI 10.1126/science.1163874; Blehert D.S., 2011, MICROBE, V6, P267; Boyles JG, 2009, J MAMMAL, V90, P9, DOI 10.1644/08-MAMM-A-205.1; Cariboni J, 2007, ECOL MODEL, V203, P167,…	100	5	0006-3207		APR	2013	160		162	172		10.1016/j.biocon.2013.01.010	11	168DA	WOS:000320684700018	NA	[Thogmartin, Wayne E.] US Geol Survey, Upper Midwest Environm Sci Ctr, La Crosse, WI 54603 USA; [Sanders-Reed, Carol A.; McKann, Patrick C.] IAP World Serv, Upper Midwest Environm Sci Ctr, La Crosse, WI 54603 USA; [Szymanski, Jennifer A.] US Fish & Wildlife Serv, Endangered Species Program, US Fish & Wildlife Resource Ctr, Onalaska, WI 54650 USA; [Pruitt, Lori; King, R. Andrew] US Fish & Wildlife…	5	govt_ecol	29	1	US Geol Survey, Upper Midwest Environm Sci Ctr, La Crosse, WI 54603 USA	thogmartin w
252	Brearley, G; Rhodes, J; Bradley, A; Baxter, G; Seabrook, L; Lunney, D; Liu, Y; McAlpine, C	Wildlife disease prevalence in human-modified landscapes	BIOLOGICAL REVIEWS	Biol Rev	1	Human-induced landscape change associated with habitat loss and fragmentation places wildlife populations at risk. One issue in these landscapes is a change in the prevalence of disease which may result in increased mortality and reduced fecundity. Our understanding of the influence of habitat loss and fragmentation on the prevalence of wildlife diseases is still in its infancy. What is evident i…	Ahlering MA, 2011, ANIM CONSERV, V14, P124, DOI 10.1111/j.1469-1795.2010.00400.x; Allan BF, 2003, CONSERV BIOL, V17, P267, DOI 10.1046/j.1523-1739.2003.01260.x; Altizer S, 2003, ANNU REV ECOL EVOL S, V34, P517, DOI 10.1146/annurev.ecolsys.34.030102.151725; ANTONOVICS J, 1995, AM NAT, V145, P661, DOI 10.1086/285761; Armien AG, 2009, AM J TROP MED HYG, V81, P59; Augustine DJ, 1998, J APPL ECOL, V35…	136	6	1464-7931		MAY	2013	88	2	427	442		10.1111/brv.12009	16	119AD	WOS:000317067900010	23279314	[Brearley, Grant; Rhodes, Jonathan; Baxter, Greg; Liu, Yan; McAlpine, Clive] Univ Queensland, Sch Geog Planning & Environm Management, Landscape Ecol & Conservat Grp, Ctr Spatial Environm Res, Brisbane, Qld 4072, Australia; [Bradley, Adrian] Univ Queensland, Sch Biomed Sci, Brisbane, Qld 4072, Australia; [Lunney, Daniel] Off Environm & Heritage NSW, Hurstville, NSW 2220, Australia; [Lunney, Danie…	6	geog	29	1	Univ Queensland, Sch Geog Planning & Environm Management, Landscape Ecol & Conservat Grp, Ctr Spatial Environm Res, Brisbane, Qld 4072, Australia	brearley g
153	Becker, NG; Hasofer, AM	Estimating the transmission rate for a highly infectious disease	BIOMETRICS	Biometrics	1	It is pointed out that estimates of disease transmission parameters based on the final size of an epidemic are unsatisfactory when all susceptibles are infected and that this is an event with a substantial probability for communities of practical interest. We propose a method for estimating the transmission rate for such highly infectious diseases under the assumptions that the removal process of…	Anderson R., 1991, INFECT DIS HUMANS DY; Bailey N. T. J., 1975, MATH THEORY INFECT D; BALL F, 1986, ADV APPL PROBAB, V18, P289, DOI 10.2307/1427301; BECKER N., 1989, AUSTR J STATIST, V31, P42; BECKER N. G., 1989, ANAL INFECT DIS DATA; Becker NG, 1997, J ROY STAT SOC B MET, V59, P415, DOI 10.1111/1467-9868.00076; Benenson A. S., 1990, CONTROL COMMUNICABLE; DOWNTON F, 1972, J APPL PROBAB, V9, P873,…	11	5	0006-341X		JUN	1998	54	2	730	738		10.2307/3109779	9	ZU099	WOS:000074161600029	9629653	La Trobe Univ, Sch Stat Sci, Bundoora, Vic 3083, Australia	0.3125	stat	14	2	La Trobe Univ, Sch Stat Sci, Bundoora, Vic 3083, Australia	becker n
1561	Perez-Heydrich, C; Hudgens, MG; Halloran, ME; Clemens, JD; Ali, M; Emch, ME	Assessing Effects of Cholera Vaccination in the Presence of Interference	BIOMETRICS	Biometrics	1	Interference occurs when the treatment of one person affects the outcome of another. For example, in infectious diseases, whether one individual is vaccinated may affect whether another individual becomes infected or develops disease. Quantifying such indirect (or spillover) effects of vaccination could have important public health or policy implications. In this article we use recently developed…	Ali M, 2009, VACCINE, V27, P3724, DOI 10.1016/j.vaccine.2009.03.085; Ali M, 2005, LANCET, V366, P44, DOI 10.1016/S0140-6736(05)66550-6; Austin PC, 2010, J CLIN EPIDEMIOL, V63, P2, DOI 10.1016/j.jclinepi.2008.11.004; Bates D, 2011, LME4 LINEAR MIXED EF; CLEMENS JD, 1988, J INFECT DIS, V158, P60; Everitt B. S., 2011, CLUSTER ANAL; HALLORAN ME, 1995, EPIDEMIOLOGY, V6, P142, DOI 10.1097/00001648-1995…	17	0	0006-341X	1541-0420	SEP	2014	70	3	734	744		10.1111/biom.12184	11	AQ3AI	WOS:000342660700030	NA	[Perez-Heydrich, Carolina] Meredith Coll, Dept Biol Sci, Raleigh, NC 27607 USA; [Hudgens, Michael G.] Univ N Carolina, Dept Biostat, Chapel Hill, NC USA; [Halloran, M. Elizabeth] Univ Washington, Dept Biostat, Seattle, WA 98195 USA; [Halloran, M. Elizabeth] Fred Hutchinson Canc Res Ctr, Seattle, WA 98104 USA; [Clemens, John D.] Univ Calif Los Angeles, Dept Epidemiol, Los Angeles, CA USA; [Ali, Mo…	NA	biol	28	2	Meredith Coll, Dept Biol Sci, Raleigh, NC 27607 USA	perez-heydrich c
337	CHADOEUF, J; NANDRIS, D; GEIGER, JP; NICOLE, M; PIERRAT, JC	GIBBS MODELS HAVE BEEN INTRODUCED IN ORDER TO DESCRIBE THE SPATIAL SEPARATION OF EPIDEMIOLOGIC DISEASES IN PLANTS	BIOMETRICS	Biometrics	1	Gibbs models have been introduced in order to describe the spatial separation of epidemiological diseases in plants (Besag, 1974, Journal of the Royal Statistical Society, Series B 76, 192-236) when the individuals are located on a regular lattice of point sites. Besag (1977, Bulletin of the International Statistical Institute 47, 77-92) extended these models to the spatio-temporal case. In this …	Besag J., 1977, B INT STAT I, V47, P77; BESAG JE, 1974, J ROY STAT SOC B MET, V76, P192; BILLINGSLEY P, 1983, CONVERGENCE PROBABIL; CHADOEUF J, 1988, FOREST SCI, V34, P831; DACUNHACASTELLE D, 1983, PROBABILITIES STATIS; GEMAN S, 1986, P INT C MATH PROVIDE; GUYON X, 1985, 6EME RENC FRANC BELG; JOLIVET E, 1977, THESIS U PARIS 11; KARLIN S, 1969, INITIATION PROCESSUS; KRICKEBERG K, 1975, SPRINGER LE…	16	10	0006-341X		DEC	1992	48	4	1165	1175		10.2307/2532707	11	KH704	WOS:A1992KH70400015	NA	ORSTOM,CTR ADIOPODOUME,PHYTOPATHOL LAB,ABIDJAN,COTE IVOIRE; INRA,CNRF,BIOMET LAB,F-54280 SEICHAMPS,FRANCE	0.4545454545	govt_ag	26	2	ORSTOM,CTR ADIOPODOUME,PHYTOPATHOL LAB,ABIDJAN,COTE IVOIRE; INRA,CNRF,BIOMET LAB,F-54280 SEICHAMPS,FRANCE	chadoeuf j
2203	Yang, Y; Longini, IM; Halloran, ME; Obenchain, V	A Hybrid EM and Monte Carlo EM Algorithm and Its Application to Analysis of Transmission of Infectious Diseases	BIOMETRICS	Biometrics	1	In epidemics of infectious diseases such as influenza, an individual may have one of four possible final states: prior immune, escaped from infection, infected with symptoms, and infected asymptomatically. The exact state is often not observed. In addition, the unobserved transmission times of asymptomatic infections further complicate analysis. Under the assumption of missing at random, data-aug…	Auranen K, 2000, J AM STAT ASSOC, V95, P1044, DOI 10.2307/2669741; Booth JG, 1999, J ROY STAT SOC B, V61, P265, DOI 10.1111/1467-9868.00176; Cauchemez S, 2004, STAT MED, V23, P3469, DOI 10.1002/sim.1912; ELVEBACK LR, 1976, AM J EPIDEMIOL, V103, P152; FOX JP, 1982, AM J EPIDEMIOL, V116, P228; FOX JP, 1982, AM J EPIDEMIOL, V116, P212; GIBSON GJ, 1997, J ROY STAT SOC C-APP, V46, P215, DOI 10.1111/14…	24	0	0006-341X		DEC	2012	68	4	1238	1249		10.1111/j.1541-0420.2012.01757.x	12	080IX	WOS:000314236200025	22506893	[Yang, Yang; Longini, Ira M., Jr.] Univ Florida, Dept Biostat, Gainesville, FL 32611 USA; [Yang, Yang; Longini, Ira M., Jr.] Univ Florida, Emerging Pathogens Inst, Gainesville, FL USA; [Halloran, M. Elizabeth; Obenchain, Valerie] Fred Hutchinson Canc Res Ctr, Seattle, WA 98109 USA; [Halloran, M. Elizabeth] Univ Washington, Dept Biostat, Seattle, WA 98195 USA	0	stat	28	2	Univ Florida, Dept Biostat, Gainesville, FL 32611 USA	yang y
1138	Lam, KF; Deshpande, JV; Lau, EHY; Naik-Nimbalkar, UV; Yip, PSF; Xu, Y	A test for constant fatality rate of an emerging epidemic: With applications to severe acute respiratory syndrome in Hong Kong and Beijing	BIOMETRICS	Biometrics	1	The etiology, pathogenesis, and prognosis for a newly emerging disease are generally unknown to clinicians. Effective interventions and treatments at the earliest possible times are warranted to suppress the fatality of the disease to a minimum, and inappropriate treatments should be abolished. In this situation, the ability to extract most information out of the data available is critical so tha…	Andersen PK, 1993, STAT MODELS BASED CO; ARMITAGE P, 1969, J R STAT SOC SER A-G, V132, P235, DOI 10.2307/2343787; *BEIJ CDCP, 2003, LAT FIG SEV AC RESP; Billingsley P., 1999, CONVERGENCE PROBABIL; *DEP HLTH HONG KON, 2003, LAT FIG SEV AC RESP; Kalbfleisch JD, 2002, STAT ANAL FAILURE TI; LAN KKG, 1983, BIOMETRIKA, V70, P659, DOI 10.2307/2336502; Last JM, 1995, DICT EPIDEMIOLOGY; Pang XH, 2003, JAM…	14	2	0006-341X		SEP	2008	64	3	869	876		10.1111/j.1541-0420.2007.00935.x	8	337YE	WOS:000258470600023	18047531	[Lam, K. F.; Lau, E. H. Y.; Yip, P. S. F.; Xu, Ying] Univ Hong Kong, Dept Stat & Actuarial Sci, Hong Kong, Hong Kong, Peoples R China; [Deshpande, J. V.; Naik-Nimbalkar, U. V.] Univ Poona, Dept Stat, Pune 411007, Maharashtra, India; [Deshpande, J. V.; Naik-Nimbalkar, U. V.] Univ Poona, Ctr Adv Studies, Pune 411007, Maharashtra, India	0.3333333333	stat	29	2	Univ Hong Kong, Dept Stat & Actuarial Sci, Hong Kong, Hong Kong, Peoples R China	lam k
1644	Reich, NG; Lessler, J; Cummings, DAT; Brookmeyer, R	Estimating Absolute and Relative Case Fatality Ratios from Infectious Disease Surveillance Data	BIOMETRICS	Biometrics	1	Knowing which populations are most at risk for severe outcomes from an emerging infectious disease is crucial in deciding the optimal allocation of resources during an outbreak response. The case fatality ratio (CFR) is the fraction of cases that die after contracting a disease. The relative CFR is the factor by which the case fatality in one group is greater or less than that in a second group. …	[Anonymous], 1921, JAMA, V76, P1083; de Silva UC, 2009, EURO SURVEILL, V14; DEMPSTER AP, 1977, J ROY STAT SOC B MET, V39, P1; Department of Commerce USA, 1924, 14 CENS US STAT COMP; Donaldson LJ, 2009, BRIT MED J, V339, DOI 10.1136/bmj.b5213; Donnelly CA, 2009, BMJ-BRIT MED J, V339, P220, DOI [DOI 10.1136/BMJ.B2840, 10.1136/bmj.b2840]; FROME EL, 1985, AM J EPIDEMIOL, V121, P309; Ghani AC, 2005, A…	19	1	0006-341X		JUN	2012	68	2	598	606		10.1111/j.1541-0420.2011.01709.x	9	964KA	WOS:000305691900029	22276951	[Reich, Nicholas G.] Univ Massachusetts, Div Biostat & Epidemiol, Amherst, MA 01002 USA; [Reich, Nicholas G.] Johns Hopkins Univ, Dept Biostat, Baltimore, MD 21205 USA; [Lessler, Justin; Cummings, Derek A. T.] Johns Hopkins Univ, Dept Epidemiol, Baltimore, MD 21205 USA; [Brookmeyer, Ron] Univ Calif Los Angeles, Dept Biostat, Los Angeles, CA 90095 USA	0.5	stat	26	2	Univ Massachusetts, Div Biostat & Epidemiol, Amherst, MA 01002 USA	reich n
1596	Porter, AT; Oleson, JJ	A Path-Specific SEIR Model for use with General Latent and Infectious Time Distributions	BIOMETRICS	Biometrics	1	Most current Bayesian SEIR (Susceptible, Exposed, Infectious, Removed (or Recovered)) models either use exponentially distributed latent and infectious periods, allow for a single distribution on the latent and infectious period, or make strong assumptions regarding the quantity of information available regarding time distributions, particularly the time spent in the exposed compartment. Many inf…	Anderson R., 1991, INFECT DIS HUMANS DY; Boys RJ, 2007, J MATH BIOL, V55, P223, DOI 10.1007/s00285-007-0081-y; CDC, 2006, MUMPS EP; CDC, 2009, MUMPS CLIN QUEST ANS; CDC, 2009, UPD REC IS PERS MUMP; Elderd D., 2006, PNAS, V103, P15693; Farley-Kim R., 1985, AM J EPIDEMIOL, V121, P593; Gelman A, 1996, STAT SINICA, V6, P733; Geweke J, 1992, BAYESIAN STAT, V4; Jewell CP, 2009, BAYESIAN ANAL, V4, P465,…	22	0	0006-341X		MAR	2013	69	1	101	108		10.1111/j.1541-0420.2012.01809.x	8	122FM	WOS:000317303500011	23323602	[Porter, Aaron T.] Univ Missouri, Dept Stat, Columbia, MO 65211 USA; [Oleson, Jacob J.] Univ Iowa, Dept Biostat, Iowa City, IA 52242 USA	0	stat	14	2	Univ Missouri, Dept Stat, Columbia, MO 65211 USA	porter a
1348	Meyer, S; Elias, J; Hohle, M	A Space-Time Conditional Intensity Model for Invasive Meningococcal Disease Occurrence	BIOMETRICS	Biometrics	1	A novel point process model continuous in spacetime is proposed for quantifying the transmission dynamics of the two most common meningococcal antigenic sequence types observed in Germany 20022008. Modeling is based on the conditional intensity function (CIF), which is described by a superposition of additive and multiplicative components. As an epidemiological interesting finding, spread behavio…	Assuncao R, 2009, COMPUT STAT DATA AN, V53, P2817, DOI 10.1016/j.csda.2008.10.032; Daley D. J., 2003, INTRO THEORY POINT P, VI; Diggle P, 2005, ENVIRONMETRICS, V16, P423, DOI 10.1002/env.712; Diggle P. J., 2009, BIOMETRICS, V66, P347; Diggle PJ, 2006, STAT METHODS MED RES, V15, P325, DOI 10.1191/0962280206sm454oa; Elias Johannes, 2010, Emerg Infect Dis, V16, P465, DOI 10.3201/eid1603.091102; Fede…	30	5	0006-341X		JUN	2012	68	2	607	616		10.1111/j.1541-0420.2011.01684.x	10	964KA	WOS:000305691900030	21981412	[Meyer, Sebastian] Univ Munich, Dept Psychiat & Psychotherapy, D-80336 Munich, Germany; [Meyer, Sebastian; Hoehle, Michael] Univ Munich, Dept Stat, D-80539 Munich, Germany; [Elias, Johannes] Univ Wurzburg, German Reference Ctr Meningococci, D-97080 Wurzburg, Germany; [Hoehle, Michael] Robert Koch Inst, Dept Infect Dis Epidemiol, D-13086 Berlin, Germany	2.5	med	26	2	Univ Munich, Dept Psychiat & Psychotherapy, D-80336 Munich, Germany	meyer s
1909	Sun, YQ; Hyun, SG; Gilbert, P	Testing and Estimation of Time-Varying Cause-Specific Hazard Ratios with Covariate Adjustment	BIOMETRICS	Biometrics	1	In the evaluation of efficacy of a vaccine to protect against disease caused by a genetically diverse infectious pathogen, it is often important to assess whether vaccine protection depends on variations of the exposing pathogen. This problem can be viewed within the framework of a K-competing risks model where the endpoint event is pathogen-specific infection and the cause of failure is the stra…	AALEN OO, 1978, SCAND J STAT, V5, P141; ALY EEAA, 1994, J AM STAT ASSOC, V89, P994, DOI 10.2307/2290925; Cai ZW, 2003, SCAND J STAT, V30, P93, DOI 10.1111/1467-9469.00320; CLEMENS JD, 1990, LANCET, V335, P270, DOI 10.1016/0140-6736(90)90080-O; Durham LK, 1998, AM J EPIDEMIOL, V147, P948; Fleming T. R., 1991, COUNTING PROCESSES S; GRAY RJ, 1988, ANN STAT, V16, P1141, DOI 10.1214/aos/1176350951; HA…	21	1	0006-341X		DEC	2008	64	4	1070	1079		10.1111/j.1541-0420.2008.01012.x	10	374OV	WOS:000261054500008	18355384	[Sun, Yanqing] Univ N Carolina, Dept Math & Stat, Charlotte, NC 28223 USA; [Hyun, Seunggeun] Univ S Carolina Upstate, Div Math & Comp Sci, Spartanburg, SC 29303 USA; [Gilbert, Peter] Univ Washington, Dept Biostat, Seattle, WA 98109 USA; [Gilbert, Peter] Univ Washington, Fred Hutchinson Canc Res Ctr, Seattle, WA 98109 USA	0.1666666667	math	25	2	Univ N Carolina, Dept Math & Stat, Charlotte, NC 28223 USA	sun y
1175	Lekone, PE; Finkenstadt, BF	Statistical inference in a stochastic epidemic SEIR model with control intervention: Ebola as a case study	BIOMETRICS	Biometrics	1	A stochastic discrete-time susceptible-exposed-infectious-recovered (SEIR) model for infectious diseases is developed with the aim of estimating parameters from daily incidence and mortality time series for an outbreak of Ebola in the Democratic Republic of Congo in 1995. The incidence time series exhibit many low integers as well as zero counts requiring an intrinsically stochastic modeling appr…	Anderson R., 1991, INFECT DIS HUMANS DY; Andersson H., 2000, STOCHASTIC EPIDEMIC; Andersson Hakan, 1999, MATH SCI, V24, P128; Bailey N. T. J., 1975, MATH THEORY INFECT D; Ball F, 1997, ANN APPL PROBAB, V7, P46, DOI 10.1214/aoap/1034625252; BECKER NG, 1976, THEORETICAL POPULATI, V11, P23; BREMAN JG, 1977, P INT C EB VIR INF A, P103; CHIB S, 1994, J ECONOMETRICS, V64, P183, DOI 10.1016/0304-4076(94…	26	28	0006-341X		DEC	2006	62	4	1170	1177		10.1111/j.1541-0420.2006.00609.x	8	115ZH	WOS:000242771800024	17156292	Univ Warwick, Dept Stat, Coventry CV4 7AL, W Midlands, England	3.5	stat	14	2	Univ Warwick, Dept Stat, Coventry CV4 7AL, W Midlands, England	lekone p
2163	Woods, A; Coates, KD; Hamann, A	Is an unprecedented dothistroma needle blight epidemic related to climate change?	BIOSCIENCE	Bioscience	1	Dothistroma needle blight, caused by the fungus Dothistroma septosporum, is a major past of pine plantations in the Southern Hemisphere, where both the host and the pathogen have been introduced. In northern temperate forests where the pest and host trees are native, damage levels have historically been low; however, Dothistroma is currently causing extensive defoliation and mortality in plantati…	Aber J, 2001, BIOSCIENCE, V51, P735, DOI 10.1641/0006-3568(2001)051[0735:FPAGEC]2.0.CO;2; Ayres MP, 2000, SCI TOTAL ENVIRON, V262, P263, DOI 10.1016/S0048-9697(00)00528-3; Banner A., 1993, BRIT COLUMBIA MINIST, V26; BARNES I, 2004, STUDIES MYCOLOGY, V50, P551; BARRON EJ, 1995, CONSEQUENCES, V1, P17; Bradshaw RE, 2004, FOREST PATHOL, V34, P163, DOI 10.1111/j.1439-0329.2004.00356.x; Brasier C. M., …	56	130	0006-3568		SEP	2005	55	9	761	769		10.1641/0006-3568(2005)055[0761:IAUDNB]2.0.CO	2 9	959NM	WOS:000231524700008	NA	British Columbia Forest Serv, Smithers, BC V0J 2N0, Canada; Univ British Columbia, Dept Forestry, Vancouver, BC V5Z 1M9, Canada; Univ Alberta, Dept Renewable Resources, Edmonton, AB T6G 2H1, Canada	14.4444444444	govt_ecol	22	1	British Columbia Forest Serv, Smithers, BC V0J 2N0, Canada	woods a
844	Hall, SR; Smyth, R; Becker, CR; Duffy, MA; Knight, CJ; MacIntyre, S; Tessier, AJ; Caceres, CE	Why Are Daphnia in Some Lakes Sicker? Disease Ecology, Habitat Structure, and the Plankton	BIOSCIENCE	Bioscience	1	Some aspects of habitat seem to enhance the spread of disease whereas others inhibit it. Here, we illustrate and identify mechanisms that connect habitat to epidemiology using a case study of disease in plankton. We see a pronounced relationship between the basin shapes of lakes and fungal (Metschnikowia bicuspidata) disease in the zooplankton grazer Daphnia dentifera. As we work through seven me…	Allan BF, 2003, CONSERV BIOL, V17, P267, DOI 10.1046/j.1523-1739.2003.01260.x; BROOKS JL, 1965, SCIENCE, V150, P28, DOI 10.1126/science.150.3692.28; Brownstein JS, 2003, ENVIRON HEALTH PERSP, V111, P1152, DOI 10.1289/ehp.6052; Caceres CE, 2009, ECOLOGY, V90, P2850, DOI 10.1890/08-2154.1; Caceres CE, 2006, ECOLOGY, V87, P1438, DOI 10.1890/0012-9658(2006)87[1438:PSOLCE]2.0.CO;2; Carius HJ, 2001, EV…	62	19	0006-3568		MAY	2010	60	5	363	375		10.1525/bio.2010.60.5.6	13	594OZ	WOS:000277548300006	NA	[Hall, Spencer R.] Indiana Univ, Dept Biol, Bloomington, IN 47405 USA; [Smyth, Robyn; MacIntyre, Sally] Univ Calif Santa Barbara, Dept Ecol Evolut & Marine Biol, Santa Barbara, CA 93106 USA; [Duffy, Meghan A.] Georgia Inst Technol, Sch Biol, Atlanta, GA 30332 USA; [Knight, Christine J.; Caceres, Carla E.] Univ Illinois, Sch Integrat Biol, Urbana, IL 61801 USA; [Tessier, Alan J.] Natl Sci Fdn, Div…	4.75	ecol	28	1	Indiana Univ, Dept Biol, Bloomington, IN 47405 USA	hall s
704	Gambhir, M; Bockarie, M; Tisch, D; Kazura, J; Remais, J; Spear, R; Michael, E	Geographic and ecologic heterogeneity in elimination thresholds for the major vector-borne helminthic disease, lymphatic filariasis	BMC BIOLOGY	BMC Biol	1	Background: Large-scale intervention programmes to control or eliminate several infectious diseases are currently underway worldwide. However, a major unresolved question remains: what are reasonable stopping points for these programmes? Recent theoretical work has highlighted how the ecological complexity and heterogeneity inherent in the transmission dynamics of macroparasites can result in eli…	Alkema L, 2008, SEX TRANSM INFECT S1, V84, pi11; Brockarie M, 1996, AM J TROP MED HYG, V54, P577; Bockarie MJ, 2002, NEW ENGL J MED, V347, P1841, DOI 10.1056/NEJMoa021309; Bockarie MJ, 2009, ANNU REV ENTOMOL, V54, P469, DOI 10.1146/annurev.ento.54.110807.090626; Bolker B. J., 2008, ECOLOGICAL MODELS DA; Breiman L, 1984, CLASSIFICATION REGRE; Chan MS, 1999, EPIDEMIOL INFECT, V123, P487, DOI 10.101…	43	14	1741-7007		MAR 17	2010	8				22	10.1186/1741-7007-8-22	13	578MT	WOS:000276298600001	20236528	[Gambhir, Manoj; Michael, Edwin] Univ London Imperial Coll Sci Technol & Med, Dept Infect Dis Epidemiol, London SW7 2AZ, England; [Bockarie, Moses] Univ Liverpool, Liverpool Sch Trop Med & Hyg, Liverpool L69 3BX, Merseyside, England; [Tisch, Daniel; Kazura, James] Case Western Reserve Univ, Ctr Global Hlth & Dis, Cleveland, OH 44106 USA; [Remais, Justin] Emory Univ, Rollins Sch Publ Hlth, Atlanta…	3.5	epi	28	1	Univ London Imperial Coll Sci Technol & Med, Dept Infect Dis Epidemiol, London SW7 2AZ, England	gambhir m
1042	Kausrud, KL; Begon, M; Ben Ari, T; Viljugrein, H; Esper, J; Buntgen, U; Leirs, H; Junge, C; Yang, B; Yang, MX; Xu, L; Stenseth, NC	Modeling the epidemiological history of plague in Central Asia: Palaeoclimatic forcing on a disease system over the past millennium	BMC BIOLOGY	BMC Biol	1	Background: Human cases of plague (Yersinia pestis) infection originate, ultimately, in the bacterium's wildlife host populations. The epidemiological dynamics of the wildlife reservoir therefore determine the abundance, distribution and evolution of the pathogen, which in turn shape the frequency, distribution and virulence of human cases. Earlier studies have shown clear evidence of climatic fo…	Achtman M, 1999, P NATL ACAD SCI USA, V96, P14043, DOI 10.1073/pnas.96.24.14043; Achtman M, 2004, P NATL ACAD SCI USA, V101, P17837, DOI 10.1073/pnas.0408026101; Agar SL, 2008, MICROBIOL-SGM, V154, P1939, DOI 10.1099/mic.0.2008/017335-0; Altizer S, 2006, ECOL LETT, V9, P467, DOI 10.1111/j.1461-0248.2005.00879.x; Antolin MF, 2008, ANNU REV ECOL EVOL S, V39, P415, DOI 10.1146/annurev.ecolsys.37.091…	51	12	1741-7007		AUG 27	2010	8				112	10.1186/1741-7007-8-112	14	672IP	WOS:000283576700001	20799946	[Kausrud, Kyrre Linne; Ben Ari, Tamara; Viljugrein, Hildegunn; Junge, Claudia; Xu, Lei; Stenseth, Nils Chr] Univ Oslo, Dept Biol, CEES, N-0316 Oslo, Norway; [Begon, Mike] Univ Liverpool, Sch Biol Sci, Liverpool L69 7ZB, Merseyside, England; [Esper, Jan] Johannes Gutenberg Univ Mainz, Dept Geog, D-55099 Mainz, Germany; [Buentgen, Ulf] Swiss Fed Res Inst WSL, Dendro Sci Unit, Zurich, Switzerland; […	3	ecol	8	1	Univ Oslo, Dept Biol, CEES, N-0316 Oslo, Norway	kausrud k
1812	Shi, YL	Stochastic dynamic model of SARS spreading	CHINESE SCIENCE BULLETIN	Chinese Sci Bull	1	Based upon the simulation of the stochastic process of infection, onset and spreading of each SARS patient, a system dynamic model of SRAS spreading is constructed. Data from Vietnam is taken as an example for Monte Carlo test. The preliminary results indicate that the time-dependent infection rate is the most important control factor for SARS spreading. The model can be applied to prediction of …	Anderson R., 1991, INFECT DIS HUMANS DY; Ball F, 2002, MATH BIOSCI, V180, P73, DOI 10.1016/S0025-5564(02)00125-6; Daley D. J., 1999, EPIDEMIC MODELLING I; DONOFRIO A, 2003, IN PRESS APPL MATH C; Dye C, 2003, SCIENCE, V300, P1884, DOI 10.1126/science.1086925; [æ¨çˆ±å†› Fan Aijun], 2002, [å››å·å¸ˆèŒƒå¤§å­¦å­¦æ¥. è‡ªç„¶ç§‘å­¦ç‰ˆ, Journal of Sichuan Normal University.Natural science ed.], V25, P26…	26	11	1001-6538		JUL	2003	48	13	1287	1292		10.1360/03wc0292	6	706PX	WOS:000184463200002	NA	Chinese Acad Sci, Grad Sch, Computat Geodynam Lab, Beijing 100039, Peoples R China	1	health_informatics	3	2	Chinese Acad Sci, Grad Sch, Computat Geodynam Lab, Beijing 100039, Peoples R China	shi y
1284	Majowicz, SE; Musto, J; Scallan, E; Angulo, FJ; Kirk, M; O'Brien, SJ; Jones, TF; Fazil, A; Hoekstra, RM	The Global Burden of Nontyphoidal Salmonella Gastroenteritis	CLINICAL INFECTIOUS DISEASES	Clin Infect Dis	1	To estimate the global burden of nontyphoidal Salmonella gastroenteritis, we synthesized existing data from laboratory-based surveillance and special studies, with a hierarchical preference to (1) prospective population-based studies, (2) "multiplier studies," (3) disease notifications, (4) returning traveler data, and (5) extrapolation. We applied incidence estimates to population projections fo…	Adak GK, 2002, GUT, V51, P832, DOI 10.1136/gut.51.6.832; [Anonymous], 2006, EFSA J, V94, P2; [Anonymous], 2004, MORBIDITE MORTALITE; BERN C, 1992, B WORLD HEALTH ORGAN, V70, P705; Crump JA, 2004, B WORLD HEALTH ORGAN, V82, P346; de Wit MAS, 2001, AM J EPIDEMIOL, V154, P666, DOI 10.1093/aje/154.7.666; Ekdahl K, 2005, CLIN MICROBIOL INFEC, V11, P138, DOI 10.1111/j.1469-0691.2004.01045.x; Flint JA, …	29	206	1058-4838		MAR 15	2010	50	6	882	889		10.1086/650733	8	557FW	WOS:000274656000014	20158401	[Majowicz, Shannon E.] Publ Hlth Agcy Canada, Ctr Food Borne Environm & Zoonot Infect Dis, Guelph, ON, Canada; [Fazil, Aamir] Publ Hlth Agcy Canada, Lab Food Borne Zoonoses, Guelph, ON, Canada; [Musto, Jennie] New S Wales Dept Hlth, Communicable Dis Branch, Canberra, ACT, Australia; [Kirk, Martyn] Dept Hlth & Ageing, Canberra, ACT, Australia; [Kirk, Martyn] Australian Natl Univ, Canberra, ACT, Au…	51.5	govt_epi	4	4	Publ Hlth Agcy Canada, Ctr Food Borne Environm & Zoonot Infect Dis, Guelph, ON, Canada	majowicz s
968	Huppert, A; Katriel, G	Mathematical modelling and prediction in infectious disease epidemiology	CLINICAL MICROBIOLOGY AND INFECTION	Clin Microbiol Infec	1	We discuss to what extent disease transmission models provide reliable predictions. The concept of prediction is delineated as it is understood by modellers, and illustrated by some classic and recent examples. A precondition for a model to provide valid predictions is that the assumptions underlying it correspond to the reality, but such correspondence is always limitedall models are simplificat…	Al-arydah M, 2011, MATH COMPUT SIMULAT, V82, P629, DOI 10.1016/j.matcom.2011.10.006; Anderson R, 1992, INFECT DIS HUMANS DY; Arino J, 2011, MATH BIOSCI ENG, V8, P1, DOI 10.3934/mbe.2011.8.1; Arino J, 2008, J THEOR BIOL, V253, P118, DOI 10.1016/j.jtbi.2008.02.026; Atchison C, 2010, VACCINE, V28, P3118, DOI 10.1016/j.vaccine.2010.02.060; Atkins KE, 2012, VACCINE, V30, P552, DOI 10.1016/j.vaccine.20…	44	1	1198-743X	1469-0691	NOV	2013	19	11	999	1005		10.1111/1469-0691.12308	7	233JK	WOS:000325564400011	24266045	[Huppert, A.] Chaim Sheba Med Ctr, Gertner Inst, Biostat Unit, IL-52621 Tel Hashomer, Israel; [Katriel, G.] ORT Braude Coll, Dept Math, Karmiel, Israel	1	epi	14	2	Chaim Sheba Med Ctr, Gertner Inst, Biostat Unit, IL-52621 Tel Hashomer, Israel	huppert a
869	Hartskeerl, RA; Collares-Pereira, M; Ellis, WA	Emergence, control and re-emerging leptospirosis: dynamics of infection in the changing world	CLINICAL MICROBIOLOGY AND INFECTION	Clin Microbiol Infec	1	P>Globally, leptospirosis poses an increasing public health problem, as evidenced by markedly increasing incidence rates and multiple outbreaks in all continents. Yet, the disease is severely neglected and hence, its global burden is largely unknown. The estimated incidence of about half a million severe human cases annually is probably an underestimation while the burden for animal health is unk…	ABELARIDDER B, 2010, INT J ANTIMICROB S1, V36, P5; Agampodi S, 2009, LANCET INFECT DIS, V9, P524, DOI 10.1016/S1473-3099(09)70211-7; AHMED A, 2009, PLOS ONE, V9, pE7093; Bharti AR, 2003, LANCET INFECT DIS, V3, P757, DOI 10.1016/S1473-3099(03)00830-2; BOLIN CA, 1989, AM J VET RES, V50, P161; Bolin CA, 2001, AM J VET RES, V62, P995, DOI 10.2460/ajvr.2001.62.995; Brown RA, 2003, VACCINE, V21, P4448,…	57	54	1198-743X		APR	2011	17	4	494	501		10.1111/j.1469-0691.2011.03474.x	8	736NP	WOS:000288501700005	21414083	[Hartskeerl, R. A.] KIT Biomed Res, WHO FAO OIE, NL-1105 AZ Amsterdam, Netherlands; [Collares-Pereira, M.] KIT Biomed Res, Natl Leptospirosis Reference Ctr, NL-1105 AZ Amsterdam, Netherlands; [Collares-Pereira, M.] Univ Nova Lisboa, Inst Higiene & Med Trop, ULBL, P-1200 Lisbon, Portugal; [Ellis, W. A.] AFBI Vet Res Labs, OIE Leptospira Reference Lab, Belfast, Antrim, North Ireland	18	govt	25	2	KIT Biomed Res, WHO FAO OIE, NL-1105 AZ Amsterdam, Netherlands	hartskeerl r
1874	Starr, JM; Campbell, A	Mathematical, modeling of Clostridium difficile infection	CLINICAL MICROBIOLOGY AND INFECTION	Clin Microbiol Infec	1	Clostridium difficile diarrhea is a major cause of morbidity and mortality in hospitals. However, the number of cases, in an outbreak is: usually relatively small. This precludes many traditional statistical methods of modeling epidemics. Stochastic models are designed to deal with small numbers and are promising methods of understanding C difficile epidemiology. This is illustrated by a reversib…	ANDERSON RM, 1990, LANCET, V335, P641, DOI 10.1016/0140-6736(90)90420-A; BESAG J, 1977, J R STAT SOC B, V39, P315; BUCKLAND ST, 1993, J APPL ECOL, V30, P478, DOI 10.2307/2404188; Clostridium difficile infection, 1994, CLOSTR DIFF INF PREV; Crabtree TD, 1999, AM SURGEON, V65, P507; Diggle P.J., 1983, STAT ANAL SPATIAL PO; Djuretic T, 1999, J HOSP INFECT, V41, P213, DOI 10.1016/S0195-6701(99)90018-…	26	11	1198-743X		AUG	2001	7	8	432	437		10.1046/j.1198-743x.2001.00291.x	6	477YW	WOS:000171315000008	11591207	Univ Edinburgh, Geriatr Med Unit, Edinburgh, Midlothian, Scotland; Univ Strathclyde, Glasgow, Lanark, Scotland	0.8461538462	med	14	2	Univ Edinburgh, Geriatr Med Unit, Edinburgh, Midlothian, Scotland; Univ Strathclyde, Glasgow, Lanark, Scotland	starr j
1325	McGlone, SM; Bailey, RR; Zimmer, SM; Popovich, MJ; Tian, Y; Ufberg, P; Muder, RR; Lee, BY	The economic burden of Clostridium difficile	CLINICAL MICROBIOLOGY AND INFECTION	Clin Microbiol Infec	1	lthough Clostridium difficile (C. difficile) is the leading cause of infectious diarrhoea in hospitalized patients, the economic burden of this major nosocomial pathogen for hospitals, third-party payers and society remains unclear. We developed an economic computer simulation model to determine the costs attributable to healthcare-acquired C. difficile infection (CDI) from the hospital, third-pa…	American Medical Association, 2010, CPT COD REL VAL SEAR; Ananthakrishnan AN, 2008, GUT, V57, P205, DOI 10.1136/gut.2007.128231; [Anonymous], 2008, HUM MORT DAT; Barbut F, 2007, INFECT CONT HOSP EP, V28, P131, DOI 10.1086/511794; Barbut F, 2000, J CLIN MICROBIOL, V38, P2386; Belmares J, 2007, J INFECTION, V55, P495, DOI 10.1016/j.jinf.2007.09.015; Bureau of Labor Statistics, 2010, OCC EMPL STAT M…	45	46	1198-743X		MAR	2012	18	3	282	289		10.1111/j.1469-0691.2011.03571.x	8	899SX	WOS:000300837600019	21668576	[McGlone, S. M.; Bailey, R. R.; Popovich, M. J.; Tian, Y.; Ufberg, P.; Lee, B. Y.] Univ Pittsburgh, Sch Med, Dept Biomed Informat, Pittsburgh, PA 15213 USA; [McGlone, S. M.; Bailey, R. R.; Popovich, M. J.; Tian, Y.; Ufberg, P.; Lee, B. Y.] Univ Pittsburgh, Grad Sch Publ Hlth, Dept Epidemiol, Pittsburgh, PA 15213 USA; [Zimmer, S. M.] Univ Pittsburgh, Sch Med, Dept Med, Pittsburgh, PA 15213 USA; [M…	23	med	8	2	Univ Pittsburgh, Sch Med, Dept Biomed Informat, Pittsburgh, PA 15213 USA	mcglone s
1828	Simon, F; Siles-Lucas, M; Morchon, R; Gonzalez-Miguel, J; Mellado, I; Carreton, E; Montoya-Alonso, JA	Human and Animal Dirofilariasis: the Emergence of a Zoonotic Mosaic	CLINICAL MICROBIOLOGY REVIEWS	Clin Microbiol Rev	1	Dirofilariasis represents a zoonotic mosaic, which includes two main filarial species (Dirofilaria immitis and D. repens) that have adapted to canine, feline, and human hosts with distinct biological and clinical implications. At the same time, both D. immitis and D. repens are themselves hosts to symbiotic bacteria of the genus Wolbachia, the study of which has resulted in a profound shift in th…	ABRAHAM D, 1990, EXP PARASITOL, V70, P314, DOI 10.1016/0014-4894(90)90113-Q; ABRAMOWSKY CR, 1981, AM J PATHOL, V104, P1; Adhami J, 1998, J AM MOSQUITO CONTR, V14, P340; Ahid SMM, 1999, REV SAUDE PUBL, V33, P560, DOI 10.1590/S0034-89101999000600007; Aiello A, 2005, EUR J OPHTHALMOL, V15, P407; Alves LC, 1999, MEM I OSWALDO CRUZ, V94, P587, DOI 10.1590/S0074-02761999000500004; American Heartworm So…	460	39	0893-8512		JUL	2012	25	3	507	+		10.1128/CMR.00012-12	39	016OG	WOS:000309528000006	22763636	[Simon, Fernando; Morchon, Rodrigo] Univ Salamanca, Fac Pharm, Parasitol Lab, Dept Anim Biol & Parasitol, E-37008 Salamanca, Spain; [Simon, Fernando; Morchon, Rodrigo; Gonzalez-Miguel, Javier; Mellado, Isabel] Univ Salamanca, IBSAL, E-37008 Salamanca, Spain; [Siles-Lucas, Mar] IRNASA CSIC, Parasitol Lab, Salamanca, Spain; [Carreton, Elena; Alberto Montoya-Alonso, Jose] Univ Las Palmas Gran Canari…	19.5	pharm	4	NA	Univ Salamanca, Fac Pharm, Parasitol Lab, Dept Anim Biol & Parasitol, E-37008 Salamanca, Spain	simon f
300	Calvete, C	Modeling the effect of population dynamics on the impact of rabbit hemorrhagic disease	CONSERVATION BIOLOGY	Conserv Biol	1	The European wild rabbit (Oryctolagus cuniculus) is a staple prey species in Mediterranean ecosystems. The arrival and subsequent spread of rabbit hemorrhagic disease throughout southwestern Europe, however, has caused a decline in rabbit numbers, leading to considerable efforts to enhance wild rabbit populations, especially through habitat management. Because rabbit population dynamics depend on…	ANGULO E, 2004, 2 WORLD LAG C RES CT; Angulo E, 2003, THESIS COMPLUTENSE U; Arguello JL, 1988, MED VET, V5, P645; Barlow ND, 2002, WILDLIFE RES, V29, P649, DOI 10.1071/WR00091; Barlow ND, 1998, ECOL MODEL, V109, P225, DOI 10.1016/S0304-3800(98)00009-X; Calvete C, 2002, VET REC, V150, P776; Calvete C, 2005, BIOL CONSERV, V121, P623, DOI 10.1016/j.biocon.2004.06.013; Calvete C, 2004, LANDSCAPE ECOL…	50	28	0888-8892		AUG	2006	20	4	1232	1241		10.1111/j.1523-1739.2006.00371.x	10	070SX	WOS:000239545500034	16922239	CITA, Zaragoza 50058, Spain	3.5	govt	3	1	CITA, Zaragoza 50058, Spain	calvete c
673	Foley, J; Clifford, D; Castle, K; Cryan, P; Ostfeld, RS	Investigating and Managing the Rapid Emergence of White-Nose Syndrome, a Novel, Fatal, Infectious Disease of Hibernating Bats	CONSERVATION BIOLOGY	Conserv Biol	1	White-nose syndrome (WNS) is a fatal disease of bats that hibernate. The etiologic agent of WNS is the fungus Geomyces destructans, which infects the skin and wing membranes. Over 1 million bats in six species in eastern North America have died from WNS since 2006, and as a result several species of bats may become endangered or extinct. Information is lacking on the pathogenesis of G. destructan…	Adjemian JZ, 2007, AM J TROP MED HYG, V76, P365; Alexander F.E., 1996, METHODS INVESTIGATIN; Bailey N, 1982, BIOMATHEMATICS MALAR; Barbour R. W., 1969, BATS AM; Blehert DS, 2009, SCIENCE, V323, P227, DOI 10.1126/science.1163874; Bolker BM, 1996, P NATL ACAD SCI USA, V93, P12648, DOI 10.1073/pnas.93.22.12648; Boyles JG, 2010, FRONT ECOL ENVIRON, V8, P92, DOI 10.1890/080187; Casadevall A, 2007, EUK…	48	33	0888-8892		APR	2011	25	2	223	231		10.1111/j.1523-1739.2010.01638.x	9	735ZT	WOS:000288460000005	21284732	[Foley, Janet] Univ Calif Davis, Sch Vet Med, Dept Med & Epidemiol, Davis, CA 95616 USA; [Clifford, Deana] Calif Dept Fish & Game, Wildlife Invest Lab, Rancho Cordova, CA 95670 USA; [Clifford, Deana] Univ Calif Davis, Wildlife Hlth Ctr, Davis, CA 95616 USA; [Castle, Kevin] Natl Pk Serv, Biol Resource Management Div, Ft Collins, CO 80525 USA; [Cryan, Paul] US Geol Survey, Ft Collins Sci Ctr, Ft Co…	11	vet	27	1	Univ Calif Davis, Sch Vet Med, Dept Med & Epidemiol, Davis, CA 95616 USA	foley j
889	Haydon, DT; Laurenson, MK; Sillero-Zubiri, C	Integrating epidemiology into population viability analysis: Managing the risk posed by rabies and canine distemper to the Ethiopian wolf	CONSERVATION BIOLOGY	Conserv Biol	1	Infectious disease constitutes a substantial threat to the viability of endangered species. Population viability analysis (PVA) can be a useful tool for directing conservation management when decisions must be made and information is absent or incomplete. Incorporating epidemiological dynamics explicitly into a PVA framework is technically challenging, but here we make a first attempt to integrat…	Alexander KA, 1996, J ZOO WILDLIFE MED, V27, P426; ALEXANDER KA, 1994, J WILDLIFE DIS, V30, P481; ANDERSON RM, 1991, POPULATION BIOL INF; Beissinger SR, 1998, J WILDLIFE MANAGE, V62, P821, DOI 10.2307/3802534; BLIXENKRONEMOLLER M, 1993, VET MICROBIOL, V37, P163, DOI 10.1016/0378-1135(93)90190-I; BOYCE MS, 1992, ANNU REV ECOL SYST, V23, P481, DOI 10.1146/annurev.es.23.110192.002405; Brook BW, 2000…	46	55	0888-8892		OCT	2002	16	5	1372	1385		10.1046/j.1523-1739.2002.00559.x	14	596UC	WOS:000178183600024	NA	Univ Edinburgh, Ctr Trop Vet Med, Roslin EH25 9RG, Midlothian, Scotland; Univ Oxford, Dept Zool, Wildlife Conservat Res Unit, Oxford OX1 3PS, England	4.5833333333	vet	22	1	Univ Edinburgh, Ctr Trop Vet Med, Roslin EH25 9RG, Midlothian, Scotland; Univ Oxford, Dept Zool, Wildlife Conservat Res Unit, Oxford OX1 3PS, England	haydon d
1230	Lohr, CA; Cox, LJ; Lepczyk, CA	Costs and Benefits of Trap-Neuter-Release and Euthanasia for Removal of Urban Cats in Oahu, Hawaii	CONSERVATION BIOLOGY	Conserv Biol	1	Our goal was to determine whether it is more cost-effective to control feral cat abundance with trap-neuter-release programs or trap and euthanize programs. Using STELLA 7, systems modeling software, we modeled changes over 30 years in abundance of cats in a feral colony in response to each management method and the costs and benefits associated with each method . We included costs associated wit…	Andersen MC, 2004, JAVMA-J AM VET MED A, V225, P1871, DOI 10.2460/javma.2004.225.1871; Bonnaud E., 2011, ISLAND INVASIVES ERA, P395; Case JB, 2006, J FELINE MED SURG, V8, P111, DOI 10.1016/j.jfms.2005.10.004; Castillo D, 2003, NAT AREA J, V23, P247; City and County of Honolulu, 2009, REV ORD HON; Clarke AL, 2002, NAT AREA J, V22, P154; Conrad PA, 2005, INT J PARASITOL, V35, P1155, DOI 10.1016/j.i…	50	4	0888-8892		FEB	2013	27	1	64	73		10.1111/j.1523-1739.2012.01935.x	10	073ZM	WOS:000313781600008	23009077	[Lohr, Cheryl A.; Cox, Linda J.; Lepczyk, Christopher A.] Univ Hawaii Manoa, Dept Nat Resources & Environm Management, Sherman Lab, Honolulu, HI 96822 USA	4	ecol	22	1	Univ Hawaii Manoa, Dept Nat Resources & Environm Management, Sherman Lab, Honolulu, HI 96822 USA	lohr c
1414	Murray, KA; Skerratt, LF; Speare, R; McCallum, H	Impact and Dynamics of Disease in Species Threatened by the Amphibian Chytrid Fungus, Batrachochytrium dendrobatidis	CONSERVATION BIOLOGY	Conserv Biol	1	Estimating disease-associated mortality and transmission processes is difficult in free-ranging wildlife but important for understanding disease impacts and dynamics and for informing management decisions. In a capture-mark-recapture study, we used a PCR-based diagnostic test in combination with multistate models to provide the first estimates of disease-associated mortality and detection, infect…	Alford RA, 2007, NATURE, V447, pE3, DOI 10.1038/nature05940; Anderson DR, 2002, J WILDLIFE MANAGE, V66, P912, DOI 10.2307/3803155; Berger L, 1998, P NATL ACAD SCI USA, V95, P9031, DOI 10.1073/pnas.95.15.9031; Berger L, 2004, AUST VET J, V82, P434, DOI 10.1111/j.1751-0813.2004.tb11137.x; Boyle DG, 2004, DIS AQUAT ORGAN, V60, P141, DOI 10.3354/dao060141; Briggs CJ, 2005, ECOLOGY, V86, P3149, DOI 10…	49	59	0888-8892		OCT	2009	23	5	1242	1252		10.1111/j.1523-1739.2009.01211.x	11	494HJ	WOS:000269802200027	19774709	[Murray, Kris A.] Univ Queensland, Ctr Ecol, Sch Integrat Biol, Brisbane, Qld 4072, Australia; [Skerratt, Lee F.; Speare, Rick] James Cook Univ, Amphibian Dis Ecol Grp, Sch Publ Hlth Trop Med & Rehabil Sci, Townsville, Qld, Australia; [McCallum, Hamish] Univ Tasmania, Sch Zool, Hobart, Tas, Australia	11.8	ecol	25	1	Univ Queensland, Ctr Ecol, Sch Integrat Biol, Brisbane, Qld 4072, Australia	murray k
1498	Opatowski, L; Guillemot, D; Boelle, PY; Temime, L	Contribution of mathematical modeling to the fight against bacterial antibiotic resistance	CURRENT OPINION IN INFECTIOUS DISEASES	Curr Opin Infect Dis	1	Purpose of review Modeling of antibiotic resistance in pathogenic bacteria responsible for human disease has developed considerably over the last decade. Herein, we summarize the main published studies to illustrate the contribution of models for understanding both within-host and population-based phenomena. We then suggest possible topics for future studies. Recent findings Model building of bac…	Andersson DI, 2006, CURR OPIN MICROBIOL, V9, P461, DOI 10.1016/j.mib.2006.07.002; Andersson M, 2005, STAT MED, V24, P3593, DOI 10.1002/sim.2199; Armeanu E, 2005, CLIN INFECT DIS, V41, P210, DOI 10.1086/431206; Auranen K, 2000, J AM STAT ASSOC, V95, P1044, DOI 10.2307/2669741; Austin DJ, 1999, PHILOS T ROY SOC B, V354, P721, DOI 10.1098/rstb.1999.0425; Austin DJ, 1997, P ROY SOC B-BIOL SCI, V264, …	106	11	0951-7375		JUN	2011	24	3	279	287		10.1097/QCO.0b013e3283462362	9	753KZ	WOS:000289773600017	21467930	[Opatowski, Lulla; Guillemot, Didier] Inst Pasteur, Unite Pharmacoepidemiol & Malad Infect, F-75724 Paris 15, France; [Opatowski, Lulla] Inst Pasteur, Pharmacoepidemiol & Infect Dis Unit, INSERM, U657, F-75724 Paris 15, France; [Opatowski, Lulla] Univ London Imperial Coll Sci Technol & Med, Dept Infect Dis Epidemiol, MRC, Ctr Outbreak Anal & Modelling, London, England; [Guillemot, Didier] Univ Ve…	3.6666666667	pharm	4	2	Inst Pasteur, Unite Pharmacoepidemiol & Malad Infect, F-75724 Paris 15, France	opatowski l
593	Ebert, D	Host-parasite coevolution: Insights from the Daphnia-parasite model system	CURRENT OPINION IN MICROBIOLOGY	Curr Opin Microbiol	1	Daphnia and its parasites have become recognized as a model system for studying the epidemiological, evolutionary and genetic interactions between hosts and parasites. The key advantages of the Daphnia-parasite system are the propagation of the host as iso-female lines, that is clonal, but at the same time the possibility to cross lines. Furthermore, Daphnia have diverse parasites, including bact…	Agrawal AF, 2006, PLOS BIOL, V4, P1364, DOI 10.1371/journal.pbio.0040265; Altermatt F, 2007, EVOL ECOL, V21, P561, DOI 10.1007/s10682-006-9136-6; ALTERMATT F, 2008, ECOLOGY LET IN PRESS; Baer B, 1999, NATURE, V397, P151, DOI 10.1038/16451; BARRETT JA, 1988, PHILOS T ROY SOC B, V319, P473, DOI 10.1098/rstb.1988.0060; Bell G., 1982, MASTERPIECE NATURE E; Ben-Ami F, 2008, P R SOC B, V275, P853, DOI …	68	53	1369-5274		JUN	2008	11	3	290	301		10.1016/j.mib.2008.05.012	12	330XA	WOS:000257974900016	18556238	UNIV LONDON IMPERIAL COLL SCI TECHNOL & MED,NERC,CTR POPULAT BIOL,ASCOT SL5 7PY,BERKS,ENGLAND	8.8333333333	epi	3	1	UNIV LONDON IMPERIAL COLL SCI TECHNOL & MED,NERC,CTR POPULAT BIOL,ASCOT SL5 7PY,BERKS,ENGLAND	ebert d
727	Gerber, LR; McCallum, H; Lafferty, KD; Sabo, JL; Dobson, A	Exposing extinction risk analysis to pathogens: Is disease just another form of density dependence?	ECOLOGICAL APPLICATIONS	Ecol Apps	1	In the United States and several other countries., the development of population viability analyses (PVA) is a legal requirement of any species survival plan developed for threatened and endangered species. Despite the importance of pathogens in natural populations, little attention has been given to host-pathogen dynamics in PVA. To study the effect of infectious pathogens on extinction risk est…	ANDERSON RM, 1986, PHILOS T ROY SOC B, V314, P533, DOI 10.1098/rstb.1986.0072; Anderson R. M., 1991, INFECT DIS HUMANS; ANDERSON RM, 1979, NATURE, V280, P361, DOI 10.1038/280361a0; Augustine DJ, 1998, J APPL ECOL, V35, P261, DOI 10.1046/j.1365-2664.1998.00307.x; Daszak P, 1999, EMERG INFECT DIS, V5, P735; Dennis B, 2001, ECOL MONOGR, V71, P277, DOI 10.1890/0012-9615(2001)071[0277:ECACDI]2.0.CO;2;…	56	27	1051-0761		AUG	2005	15	4	1402	1414		10.1890/04-0880	13	950SE	WOS:000230876900027	NA	Arizona State Univ, Sch Life Sci, Tempe, AZ 85287 USA; Univ Queensland, Dept Zool & Entomol, Brisbane, Qld 4072, Australia; Univ Calif Santa Barbara, Inst Marine Sci, USGS, Santa Barbara, CA 93106 USA; Princeton Univ, Princeton, NJ 08544 USA	3	biol	26	1	Arizona State Univ, Sch Life Sci	gerber l
1133	LaDeau, SL; Glass, GE; Hobbs, NT; Latimer, A; Ostfeld, RS	Data-model fusion to better understand emerging pathogens and improve infectious disease forecasting	ECOLOGICAL APPLICATIONS	Ecol Apps	1	Ecologists worldwide are challenged to contribute solutions to urgent and pressing environmental problems by forecasting how populations, communities, and ecosystems will respond to global change. Rising to this challenge requires organizing ecological information derived from diverse sources and formally assimilating data with models of ecological processes. The study of infectious disease has d…	Ailes MC, 1998, J MED ENTOMOL, V35, P200; Anderson R, 1992, INFECT DIS HUMANS DY; ANDERSON RM, 1985, NATURE, V318, P323, DOI 10.1038/318323a0; Anderson RM, 2004, PHILOS T ROY SOC B, V359, P1091, DOI 10.1098/rstb.2004.1490; Andreadis TG, 2004, VECTOR-BORNE ZOONOT, V4, P360, DOI 10.1089/vbz.2004.4.360; Antolin MF, 2008, ANNU REV ECOL EVOL S, V39, P415, DOI 10.1146/annurev.ecolsys.37.091305.110119; …	162	10	1051-0761		JUL	2011	21	5	1443	1460			18	792RF	WOS:000292766100003	21830694	[LaDeau, Shannon L.; Ostfeld, Richard S.] Cary Inst Ecosyst Studies, Millbrook, NY 12545 USA; [Glass, Gregory E.] Johns Hopkins Sch Publ Hlth, Dept Mol Microbiol & Immunol, Baltimore, MD 21205 USA; [Hobbs, N. Thompson] Colorado State Univ, Nat Resource Ecol Lab, Ft Collins, CO 80524 USA; [Hobbs, N. Thompson] Colorado State Univ, Grad Degree Program Ecol, Ft Collins, CO 80524 USA; [Latimer, Andrew…	3.3333333333	ecol	27	1	Cary Inst Ecosyst Studies, Millbrook, NY 12545 USA	ladeau s
1360	Miller, MW; Hobbs, NT; Tavener, SJ	Dynamics of prion disease transmission in mule deer	ECOLOGICAL APPLICATIONS	Ecol Apps	1	Chronic wasting disease (CWD), a contagious prion disease of the, deer family, has the potential to severely harm deer populations and disrupt ecosystems where deer occur in abundance. Consequently, understanding the dynamics of this emerging infectious disease, and particularly the dynamics of its transmission, has emerged as an important challenge for contemporary ecologists and wildlife manage…	Anderson RM, 1996, NATURE, V382, P779, DOI 10.1038/382779a0; ANDERSON RM, 1979, NATURE, V280, P361, DOI 10.1038/280361a0; Baylis M, 2004, NATURE, V432, P810, DOI 10.1038/432810a; Begon M, 2002, EPIDEMIOL INFECT, V129, P147, DOI 10.1017/S0950268802007148; Burnham K.P., 2002, MODEL SELECTION MULT; Conner MM, 2004, ECOL APPL, V14, P1870, DOI 10.1890/03-5309; de Jong M. C. M., 1995, EPIDEMIC MODELS T…	33	50	1051-0761		DEC	2006	16	6	2208	2214		10.1890/1051-0761(2006)016[2208:DOPDTI]2.0.CO	2 7	117CC	WOS:000242849300012	17205898	Colorado Div Wildlife, Wildlife Res Ctr, Ft Collins, CO 80526 USA; Colorado State Univ, Dept Forest Rangeland & Watershed Stewardship, Ft Collins, CO 80523 USA; Colorado State Univ, Nat Resource Ecol Lab, Ft Collins, CO 80523 USA; Colorado State Univ, Dept Math, Ft Collins, CO 80523 USA	6.25	govt	22	1	Colorado Div Wildlife, Wildlife Res Ctr, Ft Collins, CO 80526 USA	miller m
658	Field, SG; Schoettle, AW; Klutsch, JG; Tavener, SJ; Antolin, MF	Demographic projection of high-elevation white pines infected with white pine blister rust: a nonlinear disease model	ECOLOGICAL APPLICATIONS	Ecol Apps	1	Matrix population models have long been used to examine and predict the fate of threatened populations. However, the majority of these efforts concentrate on long-term equilibrium dynamics of linear systems and their underlying assumptions and, therefore, omit the analysis of transience. Since management decisions are typically concerned with the short term (<100 years), asymptotic analyses could…	ANDERSON RM, 1986, PHILOS T ROY SOC B, V314, P533, DOI 10.1098/rstb.1986.0072; ANDERSON RM, 1979, NATURE, V280, P361, DOI 10.1038/280361a0; Brown D. G., 2001, GIS REMOTE SENSING A, P7; Burns K. S., 2006, R20605 USDA FOR SERV; Burns K. S., 2011, FUTURE HIGH ELEVATIO, P47; Callaway RM, 2000, ECOSYSTEMS, V3, P254, DOI 10.1007/s100210000024; Caswell H., 2001, MATRIX POPULATION MO; Caswell H, 2008, DE…	52	3	1051-0761		JAN	2012	22	1	166	183			18	903DG	WOS:000301095600013	22471082	[Field, S. G.; Antolin, M. F.] Colorado State Univ, Dept Biol, Ft Collins, CO 80523 USA; [Schoettle, A. W.; Klutsch, J. G.] US Forest Serv, Rocky Mt Res Stn, USDA, Ft Collins, CO 80526 USA; [Klutsch, J. G.] Colorado State Univ, Dept Agr & Resource Econ, Ft Collins, CO 80523 USA; [Tavener, S. J.] Colorado State Univ, Dept Math, Ft Collins, CO 80523 USA	1.5	biol	27	1	Colorado State Univ, Dept Biol, Ft Collins, CO 80523 USA	field s
1382	Moore, JL; Liang, S; Akullian, A; Remais, JV	Cautioning the use of degree-day models for climate change projections in the presence of parametric uncertainty	ECOLOGICAL APPLICATIONS	Ecol Apps	1	Developmental models, such as degree-day models, are commonly used to predict the impact of future climate change on the intensity, distribution, and timing of the transmission of infectious diseases, particularly those caused by pathogens carried by vectors or intermediate hosts. Resulting projections can be useful in policy discussions concerning regional or national responses to future distrib…	BECK SD, 1983, ANNU REV ENTOMOL, V28, P91, DOI 10.1146/annurev.en.28.010183.000515; Bergant K, 2006, ENTOMOL EXP APPL, V120, P251, DOI 10.1111/j.1570-7458.2006.00433.x; Bergant K, 2006, ECOL MODEL, V194, P244, DOI 10.1016/j.ecolmodel.2005.10.019; Bonhomme R, 2000, EUR J AGRON, V13, P1, DOI 10.1016/S1161-0301(00)00058-7; CAMPBELL A, 1974, J APPL ECOL, V11, P431, DOI 10.2307/2402197; Craig MH, 1999…	35	3	1051-0761		DEC	2012	22	8	2237	2247			11	057TQ	WOS:000312587300015	23387122	[Moore, Julia L.; Remais, Justin V.] Emory Univ, Program Populat Biol Ecol & Evolut, Grad Div Biol & Biomed Sci, Atlanta, GA 30322 USA; [Liang, Song] Univ Florida, Dept Environm & Global Hlth, Coll Publ Hlth & Hlth Profess, Gainesville, FL 32610 USA; [Liang, Song] Univ Florida, Emerging Pathogens Inst, Gainesville, FL 32610 USA; [Akullian, Adam] Univ Washington, Sch Publ Hlth & Community Med, Dep…	1.5	ecol	27	1	Emory Univ, Program Populat Biol Ecol & Evolut, Grad Div Biol & Biomed Sci, Atlanta, GA 30322 USA	moore j
595	Ebinger, M; Cross, P; Wallen, R; White, PJ; Treanor, J	Simulating sterilization, vaccination, and test-and-remove as brucellosis control measures in bison	ECOLOGICAL APPLICATIONS	Ecol Apps	1	Brucella abortus, the causative agent of bovine brucellosis, infects wildlife, cattle, and humans worldwide, but management of the disease is often hindered by the logistics of controlling its prevalence in wildlife reservoirs. We used an individually based epidemiological model to assess the relative efficacies of three management interventions (sterilization, vaccination, and test-and-remove). …	Anderson R., 1991, INFECT DIS HUMANS DY; Beja-Pereira A, 2009, J WILDLIFE DIS, V45, P1174; Bengis RG, 2002, REV SCI TECH OIE, V21, P53; Berger J, 1999, CONSERV BIOL, V13, P357, DOI 10.1046/j.1523-1739.1999.013002357.x; Bienen L, 2006, FRONT ECOL ENVIRON, V4, P319, DOI 10.1890/1540-9295(2006)4[319:AAEATB]2.0.CO;2; Bonabeau E, 1999, P NATL ACAD SCI USA, V96, P4472, DOI 10.1073/pnas.96.8.4472; Brugg…	67	3	1051-0761		DEC	2011	21	8	2944	2959			16	877GU	WOS:000299166300009	NA	[Ebinger, Mike] Montana State Univ, Big Sky Inst, Bozeman, MT 59715 USA; [Cross, Paul] US Geol Survey, No Rocky Mt Sci Ctr, Bozeman, MT 59715 USA; [Wallen, Rick; White, P. J.; Treanor, John] Natl Pk Serv, Yellowstone Natl Pk, WY 82190 USA	1	ecol	26	1	Montana State Univ, Big Sky Inst, Bozeman, MT 59715 USA	ebinger m
621	Estep, LK; Sackett, KE; Mundt, CC	Influential disease foci in epidemics and underlying mechanisms: a field experiment and simulations	ECOLOGICAL APPLICATIONS	Ecol Apps	1	Pathogen invasions pose a growing threat to ecosystem stability and public health. Guidelines for the timing and spatial extent of control measures for pathogen invasions are currently limited, however. We conducted a field experiment using wheat (Triticum aestivum) stripe rust, caused by the wind-dispersed fungus puccinia striiformis, to study the extent to which host heterogeneity in an initial…	AYLOR DE, 1990, PHYTOPATHOLOGY, V80, P1469, DOI 10.1094/Phyto-80-1469; Aylor DE, 2003, ECOLOGY, V84, P1989, DOI 10.1890/01-0619; Brasier CM, 2008, PLANT PATHOL, V57, P792, DOI 10.1111/j.1365-3059.2008.01886.x; Brown JKM, 2002, SCIENCE, V297, P537, DOI 10.1126/science.1072678; Chen XM, 2005, CAN J PLANT PATHOL, V27, P314; Christiano RSC, 2007, PHYTOPATHOLOGY, V97, P1428, DOI 10.1094/PHYTO-97-11-14…	54	0	1051-0761	1939-5582	OCT	2014	24	7	1854	1862			9	AQ5OZ	WOS:000342859800022	NA	[Estep, Laura K.; Sackett, Kathryn E.; Mundt, Christopher C.] Oregon State Univ, Dept Bot & Plant Pathol, Corvallis, OR 97331 USA	NA	ecol	22	1	Oregon State Univ, Dept Bot & Plant Pathol, Corvallis, OR 97331 USA	estep l
239	Borer, ET; Adams, VT; Engler, GA; Adams, AL; Schumann, CB; Seabloom, EW	Aphid fecundity and grassland invasion: Invader life history is the key	ECOLOGICAL APPLICATIONS	Ecol Apps	1	Loss or gain of pathogens can determine the trajectory of biological invasions, and invasion by novel hosts also can alter pathogen dynamics to facilitate invasion. Recent empirical and theoretical work has implicated infection by barley and cereal yellow dwarf viruses (B/CYDV), a group of generalist pathogens of the Poaceae family (grasses), as a necessary precursor to the invasion of over 9 mil…	Agrawal AA, 2005, ECOLOGY, V86, P2979, DOI 10.1890/05-0219; Anderson PK, 2004, TRENDS ECOL EVOL, V19, P535, DOI 10.1016/j.tree.2004.07.021; ANDERSON RM, 1986, PHILOS T ROY SOC B, V314, P533, DOI 10.1098/rstb.1986.0072; Awmack CS, 2002, ANNU REV ENTOMOL, V47, P817, DOI 10.1146/annurev.ento.47.091201.145300; BAILEY SM, 1995, ENVIRON ENTOMOL, V24, P24; Barbehenn RV, 2004, OECOLOGIA, V140, P96, DOI 1…	71	19	1051-0761		JUL	2009	19	5	1187	1196		10.1890/08-1205.1	10	458KW	WOS:000267020200010	19688926	[Borer, Elizabeth T.; Adams, Vincent T.; Engler, Gareth A.; Adams, Autumn L.; Schumann, Canan B.; Seabloom, Eric W.] Oregon State Univ, Dept Zool, Corvallis, OR 97331 USA	3.8	ecol	27	1	Oregon State Univ, Dept Zool, Corvallis, OR 97331 USA	borer e
245	BOUDREAU, MA; MUNDT, CC	MECHANISMS OF ALTERATION IN BEAN RUST DEVELOPMENT DUE TO INTERCROPPING, IN COMPUTER-SIMULATED EPIDEMICS	ECOLOGICAL APPLICATIONS	Ecol Apps	1	Computer simulations were performed to study the dynamics of disease in species mixtures. Input variables for the simulator EPIMUL were manipulated to reflect factors evaluated in 1989-1990 field experiments using a bean-maize intercrop and the bean rust pathogen. The variables were maize interference effects on spore dispersal, maize-bean competition as it affected spore dispersal, and effects o…	ALEXANDER HM, 1984, OECOLOGIA, V62, P141, DOI 10.1007/BF00377388; Altieri M. A., 1986, Multiple cropping systems, P183; AYLOR DE, 1989, PHYTOPATHOLOGY, V79, P146, DOI 10.1094/Phyto-79-146; BARRETT JA, 1981, PHYTOPATHOL Z, V100, P361; BOUDREAU MA, 1992, PHYTOPATHOLOGY, V82, P1051, DOI 10.1094/Phyto-82-1051; BOUDREAU MA, 1993, PLANT PATHOL, V42, P16, DOI 10.1111/j.1365-3059.1993.tb01467.x; BROWN DL…	38	8	1051-0761		NOV	1994	4	4	729	740		10.2307/1942003	12	PR154	WOS:A1994PR15400008	NA	OREGON STATE UNIV,DEPT BOT & PLANT PATHOL,CORVALLIS,OR 97331	0.4	ecol	14	1	OREGON STATE UNIV,DEPT BOT & PLANT PATHOL,CORVALLIS,OR 97331	boudreau m
1776	SCHMITZ, OJ; NUDDS, TD	PARASITE-MEDIATED COMPETITION IN DEER AND MOOSE - HOW STRONG IS THE EFFECT OF MENINGEAL WORM ON MOOSE	ECOLOGICAL APPLICATIONS	Ecol Apps	1	It is widely acknowledged(l) that meningeal helminths (Parelaphostrongylus tenuis) carried by white-tailed deer (Odocoileus virginianus) but fatal to moose (Alces alces) and other cervids, have caused widespread population declines where deer have invaded the ranges of other cervids, (2) that meningeal worms can alter the outcome of interspecific competition between cervid hosts, and (3) that moo…	AHO RW, 1989, ALCES-N AM MOOSE CON, V25, P75; ANDERSON R C, 1972, Journal of Wildlife Diseases, V8, P304; ANDERSON R C, 1974, Naturaliste Canadien (Quebec), V101, P23; ANDERSON RC, 1963, CAN J ZOOLOG, V41, P775, DOI 10.1139/z63-049; ANDERSON RM, 1978, J ANIM ECOL, V47, P219, DOI 10.2307/3933; ANDERSON RM, 1980, J THEOR BIOL, V82, P283, DOI 10.1016/0022-5193(80)90104-6; Bartmann R. M., 1992, WILDL…	48	35	1051-0761		FEB	1994	4	1	91	103		10.2307/1942118	13	MU605	WOS:A1994MU60500010	NA	UNIV BRITISH COLUMBIA,DEPT ZOOL,ECOL GRP,VANCOUVER VGT 1Z4,BC,CANADA; UNIV GUELPH,DEPT ZOOL,GUELPH N1G 2W1,ON,CANADA	1.75	ecol	14	1	UNIV BRITISH COLUMBIA,DEPT ZOOL,ECOL GRP,VANCOUVER VGT 1Z4,BC,CANADA; UNIV GUELPH,DEPT ZOOL,GUELPH N1G 2W1,ON,CANADA	schmitz o
877	Hatala, JA; Dietze, MC; Crabtree, RL; Kendall, K; Six, D; Moorcroft, PR	An ecosystem-scale model for the spread of a host-specific forest pathogen in the Greater Yellowstone Ecosystem	ECOLOGICAL APPLICATIONS	Ecol Apps	1	The introduction of nonnative pathogens is altering the scale, magnitude, and persistence of forest disturbance regimes in the western United States. In the high-altitude whitebark pine (Pinus albicaulis) forests of the Greater Yellowstone Ecosystem (GYE), white pine blister rust (Cronartium ribicola) is an introduced fungal pathogen that is now the principal cause of tree mortality in many locat…	Arthur JC, 1934, MANUAL RUSTS US CANA; Brown JKM, 2002, SCIENCE, V297, P537, DOI 10.1126/science.1072678; Campbell EM, 2000, CAN J FOREST RES, V30, P1051, DOI 10.1139/cjfr-30-7-1051; CASTELLO JD, 1995, BIOSCIENCE, V45, P16, DOI 10.2307/1312531; Clark J. S., 2007, MODELS ECOLOGICAL DA; Ellison AM, 2005, FRONT ECOL ENVIRON, V3, P479, DOI 10.1890/1540-9295(2005)003[0479:LOFSCF]2.0.CO;2; Frelich LE, …	35	6	1051-0761		JUN	2011	21	4	1138	1153		10.1890/09-2118.1	16	776LE	WOS:000291535500013	21774419	[Hatala, Jaclyn A.] Univ Calif Berkeley, Dept Environm Sci Policy & Management, Berkeley, CA 94720 USA; [Dietze, Michael C.] Univ Illinois, Dept Plant Sci, Urbana, IL 61801 USA; [Crabtree, Robert L.] Yellowstone Ecol Res Ctr, Bozeman, MT 59718 USA; [Kendall, Katherine] US Geol Survey, No Rocky Mt Sci Ctr, W Glacier, MT 59936 USA; [Six, Diana] Univ Montana, Coll Forestry & Conservat, Missoula, MT …	2	ecol	27	1	Univ Calif Berkeley, Dept Environm Sci Policy & Management, Berkeley, CA 94720 USA	hatala j
1513	Ozgul, A; Oli, MK; Bolker, BM; Perez-Heydrich, C	Upper respiratory tract disease, force of infection, and effects on survival of gopher tortoises	ECOLOGICAL APPLICATIONS	Ecol Apps	1	Upper respiratory tract disease (URTD) caused by Mycoplasma agassizii has been hypothesized to contribute to the decline of some wild populations of gopher tortoises (Gopherus polyphemus). However, the force of infection (FOI) and the effect of URTD on survival in free-ranging tortoise populations remain unknown. Using four years (2003-2006) of mark-recapture and epidemiological data collected fr…	Anderson R., 1991, INFECT DIS HUMANS DY; Auffenberg W, 1982, N AM TORTOISES CONSE, P95; Berish JED, 2000, J HERPETOL, V34, P5, DOI 10.2307/1565232; Berry Kristin H., 1997, P91; BROWN DR, 1995, INT J SYST BACTERIOL, V45, P348; Brown MB, 1999, J CLIN MICROBIOL, V37, P2262; Browne WJ, 2006, BAYESIAN ANAL, V1, P473; BROWNIE C, 1993, BIOMETRICS, V49, P1173, DOI 10.2307/2532259; BURNHAM K. P., 2002, MO…	81	9	1051-0761		APR	2009	19	3	786	798		10.1890/08-0219.1	13	420SM	WOS:000264309500025	19425439	[Ozgul, Arpat; Oli, Madan K.] Univ Florida, Dept Wildlife Ecol & Conservat, Gainesville, FL 32611 USA; [Bolker, Benjamin M.] Univ Florida, Dept Zool, Gainesville, FL 32611 USA; [Perez-Heydrich, Carolina] Univ Florida, Dept Infect Dis & Pathol, Gainesville, FL 32610 USA	1.8	ecol	25	1	Univ Florida, Dept Wildlife Ecol & Conservat, Gainesville, FL 32611 USA	ozgul a
446	Cross, PC; Cole, EK; Dobson, AP; Edwards, WH; Hamlin, KL; Luikart, G; Middleton, AD; Scurlock, BM; White, PJ	Probable causes of increasing brucellosis in free-ranging elk of the Greater Yellowstone Ecosystem	ECOLOGICAL APPLICATIONS	Ecol Apps	1	While many wildlife species Lire threatened, sonic populations have recovered from previous overexploitation, and data linking these Population increases with disease dynamics are limited. We present data suggesting that free-ranging elk (Cervus elaphus) are a maintenance host for Brucella abortus in new areas of the Greater Yellowstone Ecosystem (GYE). Brucellosis seroprevalence in free-ranging …	*AN PLANT HLTH INS, 2003, 9145013 USDA; [Anonymous], 2007, MATLAB; Barber-Meyer SM, 2007, AM MIDL NAT, V158, P369, DOI 10.1674/0003-0031(2007)158[369:SOSPAB]2.0.CO;2; Barber-Meyer SM, 2008, WILDLIFE MONOGR, P1, DOI 10.2193/2008-004; BENDKEN H. C., 1947, VET JOUR, V103, P337; Burnham K.P., 2002, MODEL SELECTION MULT; CAROFF M, 1984, EUR J BIOCHEM, V139, P195, DOI 10.1111/j.1432-1033.1984.tb07994.x…	54	34	1051-0761		JAN	2010	20	1	278	288		10.1890/08-2062.1	11	566GM	WOS:000275358100022	20349847	[Cross, P. C.] US Geol Survey, No Rocky Mt Sci Ctr, Bozeman, MT 59717 USA; [Cole, E. K.] US Fish & Wildlife Serv, Jackson, WY 83001 USA; [Dobson, A. P.] Princeton Univ, Princeton, NJ 08544 USA; [Edwards, W. H.] Wyoming Game & Fish Dept, Laramie, WY 82070 USA; [Hamlin, K. L.] Montana Fish Wildlife & Parks, Bozeman, MT 59718 USA; [Luikart, G.] Univ Portugal, Ctr Invest Biodiversidade & Recursos Gen…	8.5	govt_ecol	5	1	US Geol Survey, No Rocky Mt Sci Ctr, Bozeman, MT 59717 USA	cross p
1242	Lou, YJ; Wu, JH	Tick seeking assumptions and their implications for Lyme disease predictions	ECOLOGICAL COMPLEXITY	Ecol Complex	1	In vector-borne disease modeling, a key assumption is the host vector interaction pattern encapsulated in the host seeking rate. Here, a model for Lyme disease dynamics with different host seeking rates is used to investigate how different patterns of tick host interaction affect the model predictions in the context of tick-borne disease control. Three different host seeking behaviors (the freque…	Anderson R., 1991, INFECT DIS HUMANS DY; Bolzoni L, 2012, INT J PARASITOL, V42, P373, DOI 10.1016/j.ijpara.2012.02.006; Caraco T, 1998, J THEOR BIOL, V193, P561, DOI 10.1006/jtbi.1998.0722; Bacon R. M., 2007, Morbidity and Mortality Weekly Report, V56, P573; Diekmann O., 2000, MATH EPIDEMIOLOGY IN; Gaff HD, 2007, B MATH BIOL, V69, P265, DOI 10.1007/s11538-006-9125-5; Guo H., 2004, CAN APPL MATH Q…	33	0	1476-945X	1476-9840	MAR	2014	17		99	106		10.1016/j.ecocom.2013.11.003	8	AB3GJ	WOS:000331679000010	NA	[Lou, Yijun] Hong Kong Polytech Univ, Dept Appl Math, Kowloon, Hong Kong, Peoples R China; [Wu, Jianhong] York Inst Hlth Res, Mprime Ctr Dis Modelling, Toronto, ON M3J 1P3, Canada; [Wu, Jianhong] York Univ, Dept Math & Stat, Toronto, ON M3J 1P3, Canada	NA	math	22	2	Hong Kong Polytech Univ, Dept Appl Math, Kowloon, Hong Kong, Peoples R China	lou y
1597	Postnikov, EB; Tatarenkov, DV	Prediction of flu epidemic activity with dynamical model based on weather forecast	ECOLOGICAL COMPLEXITY	Ecol Complex	1	The seasonality of respiratory diseases (common cold, influenza, etc.) is a well-known phenomenon studied from ancient times. The development of predictive models is still not only an actual unsolved problem of mathematical epidemiology but also is very important for safety of public health. Here we show that SIRS (Susceptible-Infected-Recovered-Susceptible) model accurately enough reproduces rea…	Altizer S, 2006, ECOL LETT, V9, P467, DOI 10.1111/j.1461-0248.2005.00879.x; Black AJ, 2010, J THEOR BIOL, V267, P85, DOI 10.1016/j.jtbi.2010.08.014; Dietz K., 1976, LECTURE NOTES BIOMAT, V11, P1; Dushoff J, 2004, P NATL ACAD SCI USA, V101, P16915, DOI 10.1073/pnas.0407293101; Fisman DN, 2007, ANNU REV PUBL HEALTH, V28, P127, DOI 10.1146/annurev.publhealth.28.021406.144128; Ginsberg J, 2009, NATUR…	17	0	1476-945X		SEP	2013	15		109	113		10.1016/j.ecocom.2013.06.001	5	220TH	WOS:000324609300011	NA	[Postnikov, Eugene B.; Tatarenkov, Dmitry V.] Kursk State Univ, Dept Theoret Phys, Kursk 305000, Russia	0	math	14	2	Kursk State Univ, Dept Theoret Phys, Kursk 305000, Russia	postnikov e
1390	Morozov, A; Ruan, S; Li, BL	Patterns of patchy spread in multi-species reaction-diffusion models	ECOLOGICAL COMPLEXITY	Ecol Complex	1	Spread of populations in space often takes place via formation, interaction and propagation of separated patches of high species density, without formation of continuous fronts. This type of spread is called a 'patchy spread'. in earlier models, this phenomenon was considered to be a result of a pronounced environmental or/and demographic stochasticity. Recently, it was found that a patchy spread…	Allee W. C., 1938, SOCIAL LIFE ANIMALS; ALVERSON WS, 1988, CONSERV BIOL, V2, P348, DOI 10.1111/j.1523-1739.1988.tb00199.x; Anderson D.M., 1989, P11; ANDERSON RC, 1979, J APPL ECOL, V16, P855, DOI 10.2307/2402859; BAZYKIN AD, 1998, SERIES NONLINEAR S A, V11; BERRYMAN AA, 1978, INSECT OUTBREAKS, P3; BULL JJ, 1991, J THEOR BIOL, V149, P63, DOI 10.1016/S0022-5193(05)80072-4; CASTI J, 1982, ECOL MODEL…	61	12	1476-945X		DEC	2008	5	4	313	328		10.1016/j.ecocom.2008.05.002	16	387GT	WOS:000261940400004	NA	[Morozov, Andrew] Russian Acad Sci, Shirshov Inst Oceanol, Moscow 117997, Russia; [Morozov, Andrew; Li, Bai-Lian] Univ Calif Riverside, Ecol Complex & Modeling Lab, Riverside, CA 92521 USA; [Morozov, Andrew] Univ Leicester, Dept Math, Leicester LE1 7RH, Leics, England; [Ruan, Shiqui] Univ Miami, Dept Math, Coral Gables, FL 33124 USA; [Li, Bai-Lian] Univ Calif Riverside, CAU UCR Int Ctr Ecol & Sus…	2	ecol	27	2	Russian Acad Sci, Shirshov Inst Oceanol, Moscow 117997, Russia	morozov a
920	Hock, K; Fefferman, NH	Social organization patterns can lower disease risk without associated disease avoidance or immunity	ECOLOGICAL COMPLEXITY	Ecol Complex	1	Increasing levels of social contact are often linked with increased risks of horizontal disease transmission. However, it is not immediately apparent whether particular social organization strategies could act as effective endogenous mechanisms to offset these increased risks. Patterns of a contact network structure could therefore convey dual evolutionary benefits, providing individuals with wel…	Altizer S, 2003, ANNU REV ECOL EVOL S, V34, P517, DOI 10.1146/annurev.ecolsys.34.030102.151725; Archer J, 1988, BEHAV BIOL AGGRESSIO; Bansal Shweta, 2010, Journal of Biological Dynamics, V4, P478, DOI 10.1080/17513758.2010.503376; Behringer DC, 2006, NATURE, V441, P421, DOI 10.1038/441421; Borgatti SP, 2005, SOC NETWORKS, V27, P55, DOI 10.1016/j.socnet.2004.11.008; Britton T, 2008, J APPL PROBAB,…	90	1	1476-945X	1476-9840	DEC	2012	12		34	42		10.1016/j.ecocom.2012.09.003	9	055KQ	WOS:000312415400004	NA	[Hock, Karlo; Fefferman, Nina H.] Rutgers State Univ, Dept Ecol Evolut & Nat Resources, New Brunswick, NJ 08901 USA; [Fefferman, Nina H.] Rutgers State Univ, DIMACS, Piscataway, NJ 08854 USA	0.5	ecol	22	2	Rutgers State Univ, Dept Ecol Evolut & Nat Resources, New Brunswick, NJ 08901 USA	hock k
21	Aguiar, M; Kooi, BW; Rocha, F; Ghaffari, P; Stollenwerk, N	How much complexity is needed to describe the fluctuations observed in dengue hemorrhagic fever incidence data?	ECOLOGICAL COMPLEXITY	Ecol Complex	1	Different extensions of the classical single-strain SIR model for the host population, motivated by modeling dengue fever epidemiology, have reported a rich dynamic structure including deterministic chaos which was able to mimic the large fluctuations of disease incidences. A comparison between the basic two-strain dengue model, which already captures differences between primary and secondary inf…	Aguiar M., 2012, EPIDEMIOLOGY INSIGHT; Aguiar M, 2011, J THEOR BIOL, V289, P181, DOI 10.1016/j.jtbi.2011.08.043; Aguiar M, 2009, INT J COMPUT MATH, V86, P1867, DOI 10.1080/00207160902783532; Aguiar M, 2008, MATH MODEL NAT PHENO, V3, P48, DOI 10.1051/mmnp:2008070; Billings L, 2007, J THEOR BIOL, V246, P18, DOI 10.1016/j.jtbi.2006.12.023; Centers for Disease Control and Prevention, 2011, DENGUE; Ch…	33	2	1476-945X	1476-9840	DEC	2013	16		31	40		10.1016/j.ecocom.2012.09.001	10	271ZZ	WOS:000328431400004	NA	[Aguiar, Maira; Rocha, Filipe; Ghaffari, Peyman; Stollenwerk, Nico] Univ Lisbon, Ctr Matemat & Aplicaoes Fundamentais, P-1649003 Lisbon, Portugal; [Aguiar, Maira] Fundacao Ezequiel Dias, Serv Virol & Riquetisioses, Lab Dengue & Febre Amarela, BR-30510010 Belo Horizonte, MG, Brazil; [Kooi, Bob W.] Vrije Univ Amsterdam, Fac Earth & Life Sci, Dept Theoret Biol, NL-1081 HV Amsterdam, Netherlands	2	mathbio	27	2	Univ Lisbon, Ctr Matemat & Aplicaoes Fundamentais, P-1649003 Lisbon, Portugal	aguiar m
1531	Parisi, A; Lopes, JS; Nunes, A; Gomes, MGM	Heterogeneity in antibody range and the antigenic drift of influenza A viruses	ECOLOGICAL COMPLEXITY	Ecol Complex	1	In this paper we explore the consequences of a heterogeneous immune response in individuals on the evolution of a rapidly mutating virus. We show that several features of the incidence and phylogenetic patterns typical of influenza A may be understood in this framework. In our model, limited diversity and rapid drift of the circulating viral strains result from the interplay of two interacting su…	Andreasen V, 1997, J MATH BIOL, V35, P825, DOI 10.1007/s002850050079; Boni MF, 2004, THEOR POPUL BIOL, V65, P179, DOI 10.1016/j.tpb.2003.10.002; Boni MF, 2006, P R SOC B, V273, P1307, DOI 10.1098/rspb.2006.3466; BOTH GW, 1981, J VIROL, V39, P663; BOTH GW, 1983, J VIROL, V48, P52; Frank SA, 2007, BMC EVOL BIOL, V7, DOI 10.1186/1471-2148-7-229; CATON AJ, 1982, CELL, V31, P417, DOI 10.1016/0092-8674…	44	0	1476-945X		JUN	2013	14		157	165		10.1016/j.ecocom.2012.12.001	9	153YR	WOS:000319639200016	NA	[Parisi, Andrea; Nunes, Ana] Univ Lisbon, Fac Ciencias, Ctr Fis Mat Condensada, P-1649003 Lisbon, Portugal; [Parisi, Andrea; Nunes, Ana] Univ Lisbon, Fac Ciencias, Dept Fis, P-1649003 Lisbon, Portugal; [Lopes, Joao S.; Gomes, M. Gabriela M.] Inst Gulbenkian Ciencias, P-2781901 Oeiras, Portugal	0	math	27	2	Univ Lisbon, Fac Ciencias, Ctr Fis Mat Condensada, P-1649003 Lisbon, Portugal	parisi a
1720	Rozhnova, G; Nunes, A; McKane, AJ	Impact of commuting on disease persistence in heterogeneous metapopulations	ECOLOGICAL COMPLEXITY	Ecol Complex	1	We use a stochastic metapopulation model to study the combined effects of seasonality and spatial heterogeneity on disease persistence. We find a pronounced effect of enhanced persistence associated with strong heterogeneity, intermediate coupling strength and moderate seasonal forcing. Analytic calculations show that this effect is not related to the phase lag between epidemic bursts in differen…	Balcan D, 2009, P NATL ACAD SCI USA, V106, P21484, DOI 10.1073/pnas.0906910106; BARTLETT MS, 1957, J R STAT SOC SER A-G, V120, P48, DOI 10.2307/2342553; Blasius B, 1999, NATURE, V399, P354, DOI 10.1038/20676; BOLKER B, 1995, PHILOS T ROY SOC B, V348, P309, DOI 10.1098/rstb.1995.0070; Conlan AJK, 2007, P R SOC B, V274, P1133, DOI 10.1098/rspb.2006.0030; Earn DJD, 1998, P ROY SOC B-BIOL SCI, V265, …	33	0	1476-945X	1476-9840	SEP	2014	19		124	129		10.1016/j.ecocom.2014.06.001	6	AO0IF	WOS:000340991600013	NA	[Rozhnova, G.; Nunes, A.] Univ Lisbon, Fac Ciencias, Ctr Fis Mat Condensada, P-1649003 Lisbon, Portugal; [Rozhnova, G.; Nunes, A.] Univ Lisbon, Fac Ciencias, Dept Fis, P-1649003 Lisbon, Portugal; [Rozhnova, G.; McKane, A. J.] Univ Manchester, Sch Phys & Astron, Div Theoret Phys, Manchester M13 9PL, Lancs, England	NA	math	27	2	Univ Lisbon, Fac Ciencias, Ctr Fis Mat Condensada, P-1649003 Lisbon, Portugal	rozhnova g
1714	Roy, M; Pascual, M	On representing network heterogeneities in the incidence rate of simple epidemic models	ECOLOGICAL COMPLEXITY	Ecol Complex	1	Mean-field ecological models ignore space and other forms of contact structure. At the opposite extreme, high-dimensional models that are both individual-based and stochastic incorporate the distributed nature of ecological interactions. In between, moment approximations have been proposed that represent the effect of correlations on the dynamics of mean quantities. As an alternative closer to th…	Albert R, 2002, REV MOD PHYS, V74, P47, DOI 10.1103/RevModPhys.74.47; ANDERSON RM, 1992, INFECT DIS HUM DYN C; Bailey N. T. J., 1975, MATH THEORY INFECT D; Bjornstad ON, 2002, ECOL MONOGR, V72, P169, DOI 10.2307/3100023; BOLKER B, 1995, PHILOS T ROY SOC B, V348, P309, DOI 10.1098/rstb.1995.0070; Bolker BM, 1999, B MATH BIOL, V61, P849, DOI 10.1006/bulm.1999.0115; Brown DH, 2004, B MATH BIOL, V66,…	52	29	1476-945X		MAR	2006	3	1	80	90		10.1016/j.ecocom.2005.09.001	11	022YT	WOS:000236092800009	NA	Univ Michigan, Dept Ecol & Evolutionary Biol, Ann Arbor, MI 48109 USA	3.625	ecol	14	2	Univ Michigan, Dept Ecol & Evolutionary Biol, Ann Arbor, MI 48109 USA	roy m
1815	Shirley, MDF; Rushton, SP	The impacts of network topology on disease spread	ECOLOGICAL COMPLEXITY	Ecol Complex	1	Individuals in a population susceptible to a disease may be represented as vertices in a network, with the edges that connect vertices representing social and/or spatial contact between individuals. Networks, which explicitly included six different patterns of connection between vertices, were created. Both scale-free networks and random graphs showed a different response in path level to increas…	Albert R, 2002, REV MOD PHYS, V74, P47, DOI 10.1103/RevModPhys.74.47; ALTMANN M, 1994, STAT MED, V13, P53, DOI 10.1002/sim.4780130107; ANDERSON RM, 1991, J ANIM ECOL, V60, P1, DOI 10.2307/5443; ANDERSON RM, 1982, POPULATION COMMUNITY; Andersson H, 1998, ANN APPL PROBAB, V8, P1331; Andersson H, 1997, MATH BIOSCI, V140, P79, DOI 10.1016/S0025-5564(96)00129-0; Andersson H, 1998, J APPL PROBAB, V35, …	34	50	1476-945X		SEP	2005	2	3	287	299		10.1016/j.ecocom.2005.04.005	13	952MT	WOS:000231008800008	NA	Univ Newcastle Upon Tyne, Inst Res Environm & Sustainabil, Newcastle Upon Tyne NE1 7RU, Tyne & Wear, England	5.5555555556	ecol	14	2	Univ Newcastle Upon Tyne, Inst Res Environm & Sustainabil, Newcastle Upon Tyne NE1 7RU, Tyne & Wear, England	shirley m
339	Chalub, FACC; Souza, MO	Discrete and continuous SIS epidemic models: A unifying approach	ECOLOGICAL COMPLEXITY	Ecol Complex	1	The susceptible-infective-susceptible (SIS) epidemiological scheme is the simplest description of the dynamics of a disease that is contact-transmitted, and that does not lead to immunity. Two by now classical approaches to such a description are: (i) the use of a mass-action compartmental model that leads to a single ordinary differential equation (SIS-ODE); (ii) the use of a discrete-time Marko…	Allen LJS, 2000, MATH BIOSCI, V163, P1, DOI 10.1016/S0025-5564(99)00047-4; Allen LJS, 2008, LECT NOTES MATH, V1945, P81; ALLEN LJS, 1994, MATH BIOSCI, V124, P83, DOI 10.1016/0025-5564(94)90025-6; Anderson R.M., 1995, INFECT DIS HUMANS DY; Bailey N. T. J., 1975, MATH THEORY INFECT D; BAILEY NTJ, 1963, BIOMETRIKA, V50, P235, DOI 10.2307/2333895; Becker N.G., 1989, CRC MONOGRAPHS STAT; Cator E, 2013…	37	0	1476-945X	1476-9840	JUN	2014	18		83	95		10.1016/j.ecocom.2014.01.006	13	AI8WU	WOS:000337208500011	NA	[Chalub, Fabio A. C. C.] Univ Nova Lisboa, Dept Matemat, P-2829516 Quinta Da Torre, Caparica, Portugal; [Chalub, Fabio A. C. C.] Univ Nova Lisboa, Ctr Matemat & Aplicacoes, P-2829516 Quinta Da Torre, Caparica, Portugal; [Souza, Max O.] Univ Fed Fluminense, Dept Matemat Aplicada, BR-22240920 Niteroi, RJ, Brazil	NA	math	22	2	Univ Nova Lisboa, Dept Matemat, P-2829516 Quinta Da Torre, Caparica, Portugal	chalub f
1149	Laperriere, V; Badariotti, D; Banos, A; Muller, JP	Structural validation of an individual-based model for plague epidemics simulation	ECOLOGICAL COMPLEXITY	Ecol Complex	1	Plague remains endemic in many countries in the world and Madagascar is currently the country where the highest number of human plague cases is reported every year. The investigation of causal factors, which command the disease dynamics in rodent populations, is a crucial step to forecast, control and anticipate the infection extension to humans. This paper presents simulation results obtained fr…	AHRWEILER P, 2005, JASSS-J ARTIF SOC S, V8, P9; AMBLARD F, 2006, MODELISATION SIMULAT, P103; Anderson R., 1991, INFECT DIS HUMANS DY; Audouin-Rouzeau F., 2003, CHEMINS PESTE RAT PU; BATTY M, 2001, CASA UCL PAPERS, V36; Bian L, 2004, ENVIRON PLANN B, V31, P381, DOI 10.1068/b2833; Breban R, 2007, PLOS ONE, V2, DOI 10.1371/journal.pone.0000282; BRYGOO ER, 1966, EPIDEMIOLOGIE PESTE; CHANTEAU S, 2004,…	50	4	1476-945X		JUN	2009	6	2	102	112		10.1016/j.ecocom.2008.08.001	11	450QI	WOS:000266415500003	NA	[Laperriere, Vincent] Univ Pau, CNRS, UMR 5603, F-64000 Pau, France; [Badariotti, Dominique; Banos, Arnaud] Univ Strasbourg 1, CNRS, UMR 7011, F-67000 Strasbourg, France; [Mueller, Jean-Pierre] CIRAD, UR GREEN, F-34398 Montpellier, France	0.8	vet	25	2	Univ Pau, CNRS, UMR 5603, F-64000 Pau, France	laperriere v
1824	Silva, HALR; Monteiro, LHA	Self-sustained oscillations in epidemic models with infective immigrants	ECOLOGICAL COMPLEXITY	Ecol Complex	1	A relevant issue related to eco-epidemiological studies concerns the demographic mechanisms that can lead to self-sustained oscillations in the composition of a host population subject to infection. In particular, why does the prevalence of some contagious diseases oscillate over time? Here, we address this question by using susceptible-infective-recovered-empty models including migration of infe…	Ahmed E, 1998, J STAT PHYS, V92, P707, DOI 10.1023/A:1023001007714; Anderson R., 1991, INFECT DIS HUMANS DY; BARTLETT MS, 1957, J R STAT SOC SER A-G, V120, P48, DOI 10.2307/2342553; Bauch CT, 2008, LECT NOTES MATH, V1945, P297; BOCCARA N, 1994, J PHYS A-MATH GEN, V27, P1585, DOI 10.1088/0305-4470/27/5/022; Brauer F, 2001, MATH BIOSCI, V171, P143, DOI 10.1016/S0025-5564(01)00057-8; Breban R., 2009…	47	0	1476-945X	1476-9840	MAR	2014	17		40	45		10.1016/j.ecocom.2013.08.002	6	AB3GJ	WOS:000331679000004	NA	[Silva, H. A. L. R.; Monteiro, L. H. A.] Univ Presbiteriana Mackenzie, Escola Engn, BR-01302907 Sao Paulo, Brazil; [Monteiro, L. H. A.] Univ Sao Paulo, Dept Engn Telecomunicacoes & Controle, BR-05508900 Sao Paulo, Brazil	NA	engin	22	2	Univ Presbiteriana Mackenzie, Escola Engn, BR-01302907 Sao Paulo, Brazil	silva h
2033	van Voom, GAK; Kooi, BW	Smoking epidemic eradication in a eco-epidemiological dynamical model	ECOLOGICAL COMPLEXITY	Ecol Complex	1	Smoking is perceived as a major epidemic with regard to mortality. Modelling is a major tool used to obtain insight in the dynamics and possible solutions to decrease or even eradicate this epidemic. Most models on smoking consider the epidemiological context explicitly, in which smoking is regarded as an 'infectious disease', in which individuals 'infect' each other. However, the population dyna…	ANDERSON RM, 1986, PHILOS T ROY SOC B, V314, P533, DOI 10.1098/rstb.1986.0072; ANDERSON RM, 1979, NATURE, V280, P361, DOI 10.1038/280361a0; [Anonymous], STATLINE EL DAT CBS; Barendregt JJ, 1997, NEW ENGL J MED, V337, P1052, DOI 10.1056/NEJM199710093371506; Bate AM, 2013, J THEOR BIOL, V316, P1, DOI 10.1016/j.jtbi.2012.09.013; Bazykin A., 1998, NONLINEAR DYNAMICS I; Bhunu CP, 2011, B MATH BIOL, V7…	43	0	1476-945X		JUN	2013	14		180	189		10.1016/j.ecocom.2013.01.008	10	153YR	WOS:000319639200018	NA	[van Voom, G. A. K.] Wageningen Univ & Res, Biometris, NL-6700 AC Wageningen, Netherlands; [Kooi, B. W.] Vrije Univ Amsterdam, Fac Earth & Life Sci, Dept Theoret Biol, NL-1081 HV Amsterdam, Netherlands	0	mathbio	14	2	Wageningen Univ & Res, Biometris, NL-6700 AC Wageningen, Netherlands	van voom g
2065	Vincenot, CE; Moriya, K	Impact of the topology of metapopulations on the resurgence of epidemics rendered by a new multiscale hybrid modeling approach	ECOLOGICAL INFORMATICS	Ecol Inform	1	Simulating epidemics in metapopulations is a challenging issue due to the large demographic and geographic scales to incorporate. Traditional epidemiologic models choose to simplify reality by ignoring both the spatial distribution of populations and possible intrapopulation heterogeneities, whereas more recent solutions based on Individual-Based Modeling (IBM) can achieve high precision but are …	Anderson R., 1991, INFECT DIS HUMANS DY; ANDERSON RM, 1979, NATURE, V280, P361, DOI 10.1038/280361a0; Bailey N. T. J., 1975, MATH THEORY INFECT D; Bansal S, 2007, J R SOC INTERFACE, V4, P879, DOI 10.1098/rsif.2007.1100; BARTLETT MS, 1957, J R STAT SOC SER A-G, V120, P48, DOI 10.2307/2342553; Beauchemin C, 2006, J THEOR BIOL, V242, P464, DOI 10.1016/j.jtbi.2006.03.014; de Jong M. C. M., 1995, EPID…	43	2	1574-9541		JUL	2011	6	3-4	177	186		10.1016/j.ecoinf.2011.04.002	10	850XP	WOS:000297233200001	NA	[Vincenot, Christian Ernest; Moriya, Kazuyuki] Kyoto Univ, Grad Sch Informat, Dept Social Informat, Kyoto 6068501, Japan	0.6666666667	health_informatics	14	2	Kyoto Univ, Grad Sch Informat, Dept Social Informat, Kyoto 6068501, Japan	vincenot c
571	Durand, B; Dubois, MA; Sabatier, P; Calavas, D; Ducrot, C; Van de Wielle, A	Multiscale modelling of scrapie epidemiology - II. Geographical level: hierarchical transfer of the herd model to the regional disease spread	ECOLOGICAL MODELLING	Ecol Model	1	Geographical diffusion of scrapic disease is modelled as the outcome of two processes: intra-herd dynamic and regional spreading of genetic and infectious material between herds. The intra-herd dynamic of the disease is represented in this paper by an analytical iterative model with three state variables: the percentage of infected animals, the percentage of resistance alleles, and the percentage…	ARRANZ JM, 1997, CONTROLE LAITIER SIM; AUGER P, 1994, ACTA BIOTHEOR, V42, P11; BROTHERS.JG, 1968, J COMP PATHOL, V78, P9, DOI 10.1016/0021-9975(68)90107-2; BROWN P, 1991, LANCET, V337, P269, DOI 10.1016/0140-6736(91)90873-N; BRUCE ME, 1985, J GEN VIROL, V66, P2517, DOI 10.1099/0022-1317-66-12-2517; CALAVAS D, 1998, B EPIDEMIOL VET, V4; Carp RI, 2000, J NEUROVIROL, V6, P137, DOI 10.3109/1355028000…	37	9	0304-3800		DEC 1	2004	179	4	515	531		10.1016/j.ecolmodel.2004.05.015	17	857UG	WOS:000224143300006	NA	AFSSA Alfort, Unite Epidemiol, F-94703 Maisons Alfort, France; CEN Saclay, SPEC, F-91191 Gif Sur Yvette, France; ENV Lyon, INRA, Unite Biomath, F-69280 Marcy Letoile, France; AFSSA, Unite Epidemiol Bovine, F-69342 Lyon 07, France; INRA, Unit Epidemiol Anim, F-63122 St Genes Champanelle, France; ADMA, F-64000 Pau, France	0.9	govt	27	1	AFSSA Alfort, Unite Epidemiol, F-94703 Maisons Alfort, France	durand b
533	Dion, E; VanSchalkwyk, L; Lambin, EF	The landscape epidemiology of foot-and-mouth disease in South Africa: A spatially explicit multi-agent simulation	ECOLOGICAL MODELLING	Ecol Model	1	This study aimed at understanding how landscape heterogeneity influences outbreaks of contagious diseases in southern Africa. Landscape attributes influence patterns of movement and behaviour of animal hosts, virus spread and survival, as well as land use practices. A multi-agent simulation was developed to represent the spatial and temporal dynamics of pathogens between human-livestock and wildl…	Alexandersen S, 2003, J COMP PATHOL, V129, P268, DOI 10.1016/S0021-9975(03)00045-8; Barrett J., 1992, 32B ODI PAST DEV NET; Bastos ADS, 2000, EPIDEMIOL INFECT, V124, P591, DOI 10.1017/S0950268899004008; Bates TW, 2003, AM J VET RES, V64, P195, DOI 10.2460/ajvr.2003.64.195; Beres DL, 2001, ECOL MODEL, V141, P171, DOI 10.1016/S0304-3800(01)00271-X; Bithell M, 2008, GEOFORUM, V39, P625, DOI 10.1016/…	72	8	0304-3800		JUL 10	2011	222	13	2059	2072		10.1016/j.ecolmodel.2011.03.026	14	790IJ	WOS:000292581400004	NA	[Dion, Elise; Lambin, Eric F.] Catholic Univ Louvain, Georges Lemaitre Ctr Earth & Climate Res, Earth & Life Inst, Louvain, Belgium; [VanSchalkwyk, Louis] Univ Pretoria, Fac Vet Sci, Ctr Vet Wildlife Studies, ZA-0002 Pretoria, South Africa; [Lambin, Eric F.] Stanford Univ, Sch Earth Sci, Stanford, CA 94305 USA; [Lambin, Eric F.] Stanford Univ, Woods Inst, Stanford, CA 94305 USA	2.6666666667	ecol	26	1	Catholic Univ Louvain, Georges Lemaitre Ctr Earth & Climate Res, Earth & Life Inst, Louvain, Belgium	dion e
1708	Rossi, V; Caffi, T; Giosue, S; Bugiani, R	A mechanistic model simulating primary infections of downy mildew in grapevine	ECOLOGICAL MODELLING	Ecol Model	1	A dynamic model for Plasmopara viticola primary infections on grapevine was elaborated according to a mechanistic approach. Development of the sexual stage of the pathogen was split into different state variables, in which changes from one state to another were regulated by rates depending on environmental conditions. The conceptual model was based on the definition of a primary inoculum season, …	AGRIOS GN, 1988, PLANT PATHOL, P313; ARENS KARL, 1929, JAHRB WISS BOT, V70, P57; BALDACCI E., 1947, Atti Ist. hot., V8, P45; BERLESE AN, RIV PATOLOGIA VEGETA, V6, P79; BLAESER M, 1979, Z PFLANZENK PFLANZEN, V86, P489; Blaise P, 1999, ACTA HORTIC, V499, P187; Borgo M., 2004, INFORM AGR, V50, P49; Bottarelli L., 2002, DIVULGATORE, V5, P13; BUCK AL, 1981, J APPL METEOROL, V20, P1527, DOI 10.1175/152…	64	19	0304-3800		APR 10	2008	212	3-4	480	491		10.1016/j.ecolmodel.2007.10.046	12	283WP	WOS:000254667500025	NA	[Rossi, Vittorio; Caffi, Tito; Giosue, Simona] Catholic Univ, Inst Entomol & Plant Pathol, Piacenza, Italy; [Bugiani, Riccardo] Emilia Romagna Reg, Plant Protect Serv, Bologna, Italy	3.1666666667	ecol	25	1	Catholic Univ, Inst Entomol & Plant Pathol, Piacenza, Italy	rossi v
1402	Mukhopadhyay, B; Bhattacharyya, R	Role of predator switching in an eco-epidemiological model with disease in the prey	ECOLOGICAL MODELLING	Ecol Model	1	In the present paper we propose a modification of a basic eco-epidemiological model by incorporating predator switching among susceptible and infected prey population. A local and global study of the basic model is performed around the disease-free boundary equilibrium and the interior equilibrium to estimate important parameter thresholds that control disease eradication and species coexistence.…	ANDERSON RM, 1986, PHILOS T ROY SOC B, V314, P533, DOI 10.1098/rstb.1986.0072; Arino O, 2004, NONLINEARITY, V17, P1101, DOI 10.1088/0951-7715/17/3/018; Bhattacharyya R, 2006, ECOL COMPLEX, V3, P160, DOI 10.1016/j.ecocom.2006.01.001; Chattopadhyay J, 1999, NONLINEAR ANAL-THEOR, V36, P747, DOI 10.1016/S0362-546X(98)00126-6; DOBSON AP, 1988, Q REV BIOL, V63, P139, DOI 10.1086/415837; HADELER KP, 198…	25	14	0304-3800	1872-7026	APR 10	2009	220	7	931	939		10.1016/j.ecolmodel.2009.01.016	9	430TP	WOS:000265011900005	NA	[Mukhopadhyay, B.] Cent Calcutta Polytech, Dept Sci, Kolkata 700014, India; [Bhattacharyya, R.] Calcutta Tech Sch, Dept Sci, Kolkata 700013, India	2.8		14	1	Cent Calcutta Polytech, Dept Sci, Kolkata 700014, India	mukhopadhyay b
1690	Rodriguez, DJ; Delgado, L; Ramos, S; Weinberger, V; Rangel, Y	A model for the dynamics of malaria in Paria Peninsula, Sucre State, Venezuela	ECOLOGICAL MODELLING	Ecol Model	1	Malaria is a serious public health problem, with close to half of the world population at risk of infection. Mathematical models have been useful to guide malaria control. Most models have assumed that vector population density is constant over time. This assumption can introduce serious errors at time scales where mosquito density is variable. In the present work a model is constructed which tak…	Abeku TA, 2004, PARASITOLOGY, V128, P585, DOI 10.1017/S003182004005013; Alonso D, 2011, P ROY SOC B-BIOL SCI, V278, P1661, DOI 10.1098/rspb.2010.2020; Barrera R, 1999, AM J TROP MED HYG, V61, P784; Barrera Roberto, 1998, Boletin de la Direccion de Malariologia y Saneamiento Ambiental, V38, P14; Basanez MG, 2004, ENTOMOTROPICA, V19, P113; BERTI J, 1993, MEM I OSWALDO CRUZ, V88, P353; Bouma MJ, 199…	67	0	0304-3800	1872-7026	JUN	2013	259		1	9		10.1016/j.ecolmodel.2013.03.005	9	151TT	WOS:000319483800001	NA	[Rodriguez, Diego J.; Delgado, Laura; Ramos, Santiago; Weinberger, Vanessa; Rangel, Yadira] Cent Univ Venezuela, Inst Zool & Ecol Trop, Caracas 1041A, Venezuela	0	ecol	26	1	Cent Univ Venezuela, Inst Zool & Ecol Trop, Caracas 1041A, Venezuela	rodriguez d
2243	Zhang, ZB	The outbreak pattern of SARS cases in China as revealed by a mathematical model	ECOLOGICAL MODELLING	Ecol Model	1	Since it first appeared in China's Guangdong Province, Severe Acute Respiratory Syndrome (SARS) has caused serious damages to many parts of the world, especially Asia. Little is known about its epidemiology. We developed a modified discrete SIR model including susceptible individuals, non-hospitalized SARS persons; hospitalized patients, cured hospital patients, and those who have died due to SAR…	Anderson R, 1992, INFECT DIS HUMANS DY; BAILEI NTT, 1975, MATH THEORY DIS; Ball F, 2002, MATH BIOSCI, V180, P73, DOI 10.1016/S0025-5564(02)00125-6; BECKER N. G., 1989, ANAL INFECT DIS DATA; Becker NG, 1999, J ROY STAT SOC B, V61, P287, DOI 10.1111/1467-9868.00177; BECKER NG, 1993, MATH BIOSCI, V117, P239, DOI 10.1016/0025-5564(93)90026-7; CAPASSO V, 1978, MATH BIOSCI, V42, P43, DOI 10.1016/0025-5…	31	6	0304-3800		JUN 16	2007	204	3-4	420	426		10.1016/j.ecolmodel.2007.01.020	7	171PA	WOS:000246746700013	NA	Chinese Acad Sci, Inst Zool, State Key Lab Integrated Management Pests Insects, Beijing 100080, Peoples R China	0.8571428571	ecol	3	1	Chinese Acad Sci, Inst Zool, State Key Lab Integrated Management Pests Insects, Beijing 100080, Peoples R China	zhang z
349	Chaparro, MAE; Canziani, GA; Saumell, CA; Fiel, CA	Estimation of pasture infectivity according to weather conditions through a fuzzy parametrized model for the free-living stage of Ostertagia ostertagi	ECOLOGICAL MODELLING	Ecol Model	1	Gastrointestinal parasitism is one of the diseases that has the highest economic impact on the Argentinian beef production system, rendering it inefficient. In the region of the Humid Pampas, it has been estimated that 22 million dollars are lost annually because of the death of calves and 170 million dollars are lost in sub-clinic costs. A mathematical model with fuzzy parameters was constructed…	Almeria S, 1999, VET PARASITOL, V83, P37, DOI 10.1016/S0304-4017(99)00051-5; ALSAQUR I, 1982, RES VET SCI, V32, P332; CATTO JB, 1982, PESQUI AGROPECU BRAS, V17, P923; CHAPARRO MAE, 2010, ECOL MODEL, V221, P2583; DURIE P, 1961, AUST VET J, V20, P1200; ENTROCASSO P, 1981, REV ARGENT PROD ANIM, V4, P274; FERREYRA DA, 2003, INTA ARG, V31, P25; FIEL CA, VET PARASITOL UNPUB; Fiel C.A., 1994, ENFERMEDAD…	38	1	0304-3800		JUN 10	2011	222	11	1820	1832		10.1016/j.ecolmodel.2011.03.019	13	767EZ	WOS:000290839400004	NA	[Chaparro, M. A. E.] Consejo Nacl Invest Cient & Tecn, Buenos Aires, DF, Argentina; [Chaparro, M. A. E.; Canziani, G. A.] UNCPBA, Fac Ciencias Exactas, Inst Multidisciplinario Ecosistemas & Desarrollo, Tandil, Argentina; [Saumell, C. A.; Fiel, C. A.] UNCPBA, Fac Ciencias Vet, Dpto Sanidad Anim & Med Prevent SAMP, Tandil, Argentina	0.3333333333		26	1	Consejo Nacl Invest Cient & Tecn, Buenos Aires, DF, Argentina	chaparro m
1221	Liu, YC; Durrett, R; Milgroom, MG	A spatially-structured stochastic model to simulate heterogenous transmission of viruses in fungal populations	ECOLOGICAL MODELLING	Ecol Model	1	A spatially explicit, interacting particle system model was developed to simulate the heterogeneous transmission of viruses in fungal populations. This model is based primarily on hypoviruses in the chestnut blight fungus, Cryphonectria parasitica, which debilitate their hosts and function as biological control agents. An important characteristic of this system is that virus transmission occurs f…	ANAGNOSTAKIS SL, 1981, PHYTOPATHOLOGY, V71, P1198, DOI 10.1094/Phyto-71-1198; ANAGNOSTAKIS SL, 1987, MYCOLOGIA, V79, P23, DOI 10.2307/3807741; ANAGNOSTAKIS SL, 1988, ADV PLANT PATHOL, V6, P123; ANAGNOSTAKIS SL, 1987, PHYTOPATHOLOGY, V77, P751, DOI 10.1094/Phyto-77-751; Anagnostakis SL, 1998, PHYTOPATHOLOGY, V88, P598, DOI 10.1094/PHYTO.1998.88.7.598; ANAGNOSTAKIS SL, 1979, PHYTOPATHOLOGY, V69, P1…	85	26	0304-3800		MAR 30	2000	127	2-3	291	308		10.1016/S0304-3800(99)00216-1	18	299DP	WOS:000086180800012	NA	Cornell Univ, Coll Agr & Life Sci, Dept Plant Pathol, Ithaca, NY 14853 USA; Cornell Univ, Dept Math, Ithaca, NY 14853 USA	1.8571428571	ecol	22	1	Cornell Univ, Coll Agr & Life Sci, Dept Plant Pathol, Ithaca, NY 14853 USA	liu y
1736	Sabatier, P; Durand, B; Dubois, MA; Ducrot, C; Calavas, D; de Wielle, AV	Multiscale modelling of scrapie epidemiology - I. Herd level: a discrete model of disease transmission in a sheep flock	ECOLOGICAL MODELLING	Ecol Model	1	A mathematical model of the within-herd transmission dynamics of scrapie is used to explore the phenomenology of the epidemic process in a sheep flock and the potential impact of an outbreak, according to several biological hypotheses and flock management practices. The model incorporates both infectious (horizontal and vertical) transmission and genetic predisposition to infection. It involves t…	AGUERRE X, 1998, CONTRIBUTION ETUDE T; Baylis M, 2000, P ROY SOC B-BIOL SCI, V267, P2029, DOI 10.1098/rspb.2000.1245; Bossers A, 1996, J GEN VIROL, V77, P2669, DOI 10.1099/0022-1317-77-10-2669; BROTHERS.JG, 1968, J COMP PATHOL, V78, P9, DOI 10.1016/0021-9975(68)90107-2; BROWN P, 1991, LANCET, V337, P269, DOI 10.1016/0140-6736(91)90873-N; CHATELAIN J, 1983, VET MICROBIOL, V8, P511, DOI 10.1016/037…	31	9	0304-3800		DEC 25	2004	180	2-3	233	252		10.1016/j.ecolmodel.2004.05.012	20	864LT	WOS:000224635700001	NA	ENV Lyon, INRA, Unite Biomath, F-69280 Lyon, Marcy Etoile, France; AFSSA Alfort, Unite Epidemiol, F-94703 Maisons Alfort, France; CEN Saclay, SPEC, F-91191 Gif Sur Yvette, France; INRA, Unite Epidemiol Anim, F-63122 St Genes Champanelle, France; AFSSA, Unite Epidemiol Bovine, F-69342 Lyon 07, France; ADMA, F-64000 Pau, France	0.9	govt	27	1	ENV Lyon, INRA, Unite Biomath, F-69280 Lyon, Marcy Etoile, France	sabatier p
1684	Robinson, DCE; Geils, BW	Modelling dwarf mistletoe at three scales: life history, ballistics and contagion	ECOLOGICAL MODELLING	Ecol Model	1	The epidemiology of dwarf mistletoe (Arceuthobium) is simulated for the reproduction, dispersal, and spatial patterns of these plant pathogens on conifer trees. A conceptual model for mistletoe spread and intensification is coded as sets of related subprograms that link to either of two individual-tree growth models (FVS and TASS) used by managers to develop silvicultural and land management plan…	Allen T. F. H., 1982, HIERARCHY PERSPECTIV; BAKER FA, 1982, FOREST SCI, V28, P590; Bickford CP, 2005, OECOLOGIA, V146, P179, DOI 10.1007/s00442-005-0215-0; BLOOMBERG WJ, 1980, CAN J FOREST RES, V10, P42, DOI 10.1139/x80-008; Brandt JP, 2005, CAN J FOREST RES, V35, P1914, DOI 10.1139/x05-113; CHEN C, 1993, MAG9310 USDA FOR SER; CROOKSTON NL, 1993, INTERIOR CEDAR HAMLO, P285; DAVID LR, 2006, DWRAF …	56	5	0304-3800		NOV 1	2006	199	1	23	38		10.1016/j.ecomodel.2006.06.007	16	096YP	WOS:000241413200003	NA	ESSA Technol Ltd, Vancouver, BC, Canada; USDA, US Forest Serv, Rocky Mt Res Stn, Flagstaff, AZ USA	0.625	private	14	1	ESSA Technol Ltd, Vancouver, BC, Canada	robinson d
295	Cailly, P; Tran, A; Balenghien, T; L'Ambert, G; Toty, C; Ezanno, P	A climate-driven abundance model to assess mosquito control strategies	ECOLOGICAL MODELLING	Ecol Model	1	As mosquitoes are vectors of major pathogens worldwide, the control of mosquito populations is one way to fight vector-borne diseases. The objectives of our study were to develop a tool to predict mosquito abundance over time, identify the main determinants of mosquito population dynamics, and assess mosquito control strategies. We developed a generic, mechanistic, climate-driven model of seasona…	Ahumada JA, 2004, J MED ENTOMOL, V41, P1157, DOI 10.1603/0022-2585-41.6.1157; Campbell GL, 2002, LANCET INFECT DIS, V2, P519, DOI 10.1016/S1473-3099(02)00368-7; Clements A.N., 2000, BIOL MOSQUITOES DEV; Clements AN, 1999, BIOL MOSQUITOES SENS; Craig MH, 1999, PARASITOL TODAY, V15, P105, DOI 10.1016/S0169-4758(99)01396-4; Depinay JMO, 2004, MALARIA J, V3, DOI 10.1186/1475-2875-3-29; Fillinger U, 2…	31	3	0304-3800		FEB 24	2012	227		7	17		10.1016/j.ecolmodel.2011.10.027	11	902GG	WOS:000301026000002	NA	[Cailly, Priscilla; Ezanno, Pauline] INRA, Bioagress Epidemiol & Anal Risques Sante Anim UMR, F-44307 Nantes, France; [Cailly, Priscilla; Ezanno, Pauline] UNAM Univ Nantes Angers Le Mans, ONIRIS, Nantes, France; [Cailly, Priscilla; Tran, Annelise] CIRAD, UPR AGIRs Anim & Gest Integree Risques, Montpellier, France; [Tran, Annelise] UMR TETIS Terr Environm Teledetect & Informat Spa, F-34093 Montpel…	1.5	ag	5	1	INRA, Bioagress Epidemiol & Anal Risques Sante Anim UMR, F-44307 Nantes, France	cailly p
329	Caubel, J; Launay, M; Lannou, C; Brisson, N	Generic response functions to simulate climate-based processes in models for the development of airborne fungal crop pathogens	ECOLOGICAL MODELLING	Ecol Model	1	Climate variability influences the development of crop diseases, including through an effect on crop structure and hence on the microclimate. In a context of climate change, emerging and/or more aggressive plant diseases are thus expected. It is therefore critical to understand, anticipate and quantify the effects of climate variability and climate change on numerous host plant/pathogen systems. …	Anderson PK, 2004, TRENDS ECOL EVOL, V19, P535, DOI 10.1016/j.tree.2004.07.021; Audsley E, 2005, ANN APPL BIOL, V147, P161, DOI 10.1111/j.1744-7348.2005.00023.x; AYLOR DE, 1993, AGR FOREST METEOROL, V63, P133, DOI 10.1016/0168-1923(93)90057-O; Battilani P., 2003, Bulletin OEPP, V33, P427, DOI 10.1111/j.1365-2338.2003.00668.x; BENIZRI E, 1992, AGRONOMIE, V12, P97, DOI 10.1051/agro:19920109; Biddul…	111	4	0304-3800		SEP 10	2012	242		92	104		10.1016/j.ecolmodel.2012.05.012	13	992SL	WOS:000307799900010	NA	[Launay, M.] INRA, F-84914 Avignon, France; [Caubel, J.] ACTA, F-75595 Paris 12, France; [Lannou, C.] INRA, BIOGER, F-78850 Thiverval Grignon, France	2	ag	22	1	INRA, F-84914 Avignon, France	launay m
1757	Sapoukhina, N; Tyutyunov, Y; Sache, I; Arditi, R	Spatially mixed crops to control the stratified dispersal of airborne fungal diseases	ECOLOGICAL MODELLING	Ecol Model	1	Intraspecific crop diversification is thought to be a possible solution to the disease susceptibility of mono-cultured crops We modelled the stratified dispersal of an airborne pathogen population in order to identify the spatial patterns of cultivar mixtures that could slow epidemic spread driven by dual dispersal mechanisms acting over both short and long distances We developed a model to simul…	ANDOW DA, 1990, LANDSCAPE ECOL, V4, P177, DOI 10.1007/BF00132860; AUBERTOT JN, 2005, 2005 PESTICIDES AGR; Bayles RA, 2000, AGRONOMIE, V20, P805, DOI 10.1051/agro:2000176; Bouws H, 2008, PLANT PATHOL, V57, P916, DOI 10.1111/j.1365-3059.2008.01860.x; Cowger C, 2005, PHYTOPATHOLOGY, V95, P972, DOI [10.1094/PHYTO-95-0972, 10.1094/PHYTO.95-0972]; Desprez Loustau ML, 2007, TRENDS ECOL EVOL, V22, P472; …	42	11	0304-3800		NOV 24	2010	221	23	2793	2800		10.1016/j.ecolmodel.2010.08.020	8	677HU	WOS:000283980500008	NA	[Sapoukhina, Natalia] INRA, UMR INRA AGROCAMPUS OUEST, UA Plant Pathol, F-49071 Beaucouze, France; [Sapoukhina, Natalia] INRA, USC Ecol Populat & Communautes, AgroParisTech, F-75231 Paris 05, France; [Sapoukhina, Natalia] So Fed Univ, Vorovich Res Inst Mech & Appl Math, Dept Math Methods Econ & Ecol, Lab Math Modelling Biol Proc, Rostov Na Donu 344090, Russia; [Tyutyunov, Yuri] Russian Acad Sci, …	2.75	ag	28	1	INRA, UMR INRA AGROCAMPUS OUEST, UA Plant Pathol, F-49071 Beaucouze, France	sapoukhina n
918	Hoch, T; Monnet, Y; Agoulon, A	Influence of host migration between woodland and pasture on the population dynamics of the tick Ixodes ricinus: A modelling approach	ECOLOGICAL MODELLING	Ecol Model	1	Ticks act as vectors of pathogens that can be harmful to animals and/or humans. Epidemiological models can be useful tools to investigate the potential effects of control strategies on diseases such as tick-borne diseases. The modelling of tick population dynamics is a prerequisite to simulating tick-borne diseases and the corresponding spread of the pathogen. We have developed a dynamic model to…	Boisaubert B., 1990, CHEVREUIL; Boyard C, 2007, PARASITOLOGY, V134, P987, DOI 10.1017/S0031182007002351; Caraco T, 2002, AM NAT, V160, P348, DOI 10.1086/341518; CHATELLIER V, 2003, INRA PROD ANIM, V19, P231; Corson MS, 2004, ECOL MODEL, V180, P487, DOI 10.1016/j.ecolmodel.2004.04.034; DANIEL M, 1976, Folia Parasitologica (Ceske Budejovice), V23, P327; Daniels TJ, 2000, J MED ENTOMOL, V37, P357, D…	32	8	0304-3800		JUL 24	2010	221	15	1798	1806		10.1016/j.ecolmodel.2010.04.008	9	621BU	WOS:000279549500004	NA	[Hoch, T.; Monnet, Y.; Agoulon, A.] INRA, UMR1300, Unite Bioagress Epidemiol & Anal Risque, F-44307 Nantes, France; [Hoch, T.; Monnet, Y.; Agoulon, A.] ONIRIS, UMR1300, Unite Bioagress Epidemiol & Anal Risque, F-44307 Nantes, France	2	ag	27	1	INRA, UMR1300, Unite Bioagress Epidemiol & Anal Risque, F-44307 Nantes, France	hoch t
1617	RABINOVICH, JE; HIMSCHOOT, P	A POPULATION-DYNAMICS SIMULATION-MODEL OF THE MAIN VECTORS OF CHAGAS-DISEASE TRANSMISSION, RHODNIUS-PROLIXUS AND TRIATOMA-INFESTANS	ECOLOGICAL MODELLING	Ecol Model	1	A simulation model was developed to represent the population dynamics of two bugs (Triatoma infestans and Rhodnius prolixus), which are the main vector species of Chagas' Disease in some Latin American countries. The model includes the infection process of bugs with the parasite causing the disease (Trypanosoma cruzi). Human and animal hosts for bugs (with a preference factor for each) were consi…	HASTINGS A, 1987, AM NAT, V130, P36, DOI 10.1086/284696; Moncayo-Medina A., 1987, Tropical disease research: a global partnership. UNDP/World Bank/WHO Special Programme for Research and Training in Tropical Diseases 8th Programme Report: the first ten years, with highlights of the 1985-86 biennium.., P87; Rabinovich J.E., 1973, Anales Esc nac cienc Biol, V20, P53; RABINOVICH JE, 1980, INVESTIGACI…	19	24	0304-3800		DEC	1990	52	3-4	249	266		10.1016/0304-3800(90)90019-D	18	EX329	WOS:A1990EX32900006	NA	INST NACL DIAGNOST & INVEST ENFERMEDAD CHAGAS DR MARIO FATALA CHABEN,RA-1063 BUENOS AIRES,ARGENTINA	1	govt_epi	14	1	INST NACL DIAGNOST & INVEST ENFERMEDAD CHAGAS DR MARIO FATALA CHABEN,RA-1063 BUENOS AIRES,ARGENTINA	rabinovich j
663	Fink, M; Kofoet, A	A two-dimensional stochastic model of downy mildew of radish	ECOLOGICAL MODELLING	Ecol Model	1	A two-dimensional stochastic model that simulates the spread of disease over space and time was recently proposed by Xu and Ridout [Xu, X.M., Ridout, M.S., 1998. Effects of initial epidemic conditions, sporulation rate, and spore dispersal gradient on the spatio-temporal dynamics of plant disease epidemics. Phytopathology 88, 1000-1012]. In a theoretical study, the authors showed the ability of t…	Achar PN, 1998, J PHYTOPATHOL, V146, P137, DOI 10.1111/j.1439-0434.1998.tb04670.x; AYLOR DE, 1990, ANNU REV PHYTOPATHOL, V28, P73, DOI 10.1146/annurev.py.28.090190.000445; Aylor DE, 1999, AGR FOREST METEOROL, V97, P275, DOI 10.1016/S0168-1923(99)00072-6; Battilani P., 1996, Bulletin OEPP, V26, P567; BONNET A, 1987, CRUCIFERAE NEWSLETT, V12, P98; CAMPBELL CL, 1985, ANNU REV PHYTOPATHOL, V23, P129;…	40	6	0304-3800		JAN 20	2005	181	2-3	139	148		10.1016/j.ecolmodel.2004.06.027	10	873JD	WOS:000225274900004	NA	Inst Vegetable & Ornamental Crops, Dept Modelling, D-14979 Grossbeeren, Germany; Inst Vegetable & Ornamental Crops, Dept Plant Hlth, D-14979 Grossbeeren, Germany	0.6666666667	ecol	14	1	Inst Vegetable & Ornamental Crops, Dept Modelling, D-14979 Grossbeeren, Germany; Inst Vegetable & Ornamental Crops, Dept Plant Hlth, D-14979 Grossbeeren, Germany	fink m
1898	Su, M; Hui, C; Zhang, YY; Li, ZZ	How does the spatial structure of habitat loss affect the eco-epidemic dynamics?	ECOLOGICAL MODELLING	Ecol Model	1	Habitat loss is considered as one of the primary causes of species extinction, especially for a species that also suffers from an epidemic disease. Little attention has been paid to the combined effect of habitat loss and epidemic transmission on the species spatiotemporal dynamics. Here, a spatial model of the parasite-host/prey-predator eco-epidemiological system with habitat loss was studied. …	ADLER FR, 1994, THEOR POPUL BIOL, V45, P41, DOI 10.1006/tpbi.1994.1003; Bairagi N, 2007, J THEOR BIOL, V248, P10, DOI 10.1016/j.jtbi.2007.05.005; Bascompte J, 1998, J THEOR BIOL, V195, P383, DOI 10.1006/jtbi.1998.0803; Bjornstad ON, 1998, J ANIM ECOL, V67, P127, DOI 10.1046/j.1365-2656.1998.00175.x; Bommarco R, 2007, ECOL MODEL, V201, P163, DOI 10.1016/j.ecolmodel.2006.09.012; Borer ET, 2006, ECO…	53	7	0304-3800		JAN 10	2009	220	1	51	59		10.1016/j.ecolmodel.2008.09.009	9	387HJ	WOS:000261942000006	NA	[Su, Min; Li, Zizhen] Lanzhou Univ, Sch Math & Stat, Lanzhou 730000, Peoples R China; [Hui, Cang] Univ Stellenbosch, Ctr Excellence Invas Biol, Dept Bot & Zool, ZA-7602 Matieland, South Africa; [Zhang, Yanyu; Li, Zizhen] Lanzhou Univ, Key Lab Arid & Grassland Agroecol, Minist Educ, Sch Life Sci, Lanzhou 730000, Peoples R China	1.4	math	26	1	Lanzhou Univ, Sch Math & Stat, Lanzhou 730000, Peoples R China	su m
231	Bonnell, TR; Sengupta, RR; Chapman, CA; Goldberg, TL	An agent-based model of red colobus resources and disease dynamics implicates key resource sites as hot spots of disease transmission	ECOLOGICAL MODELLING	Ecol Model	1	The effect of anthropogenic landscape change on disease in wildlife populations represents a growing conservation and public health concern. Red colobus monkeys (Procolobus rufomitratus), an endangered primate species, are particularly susceptible to habitat alteration and have been the focus of a great deal of disease and ecological research as a result. To infer how landscape changes can affect…	Aureli F, 2008, CURR ANTHROPOL, V49, P627, DOI 10.1086/586708; Bennett DA, 2006, INT J GEOGR INF SCI, V20, P1039, DOI 10.1080/13658810600830806; Bian L, 2004, ENVIRON PLANN B, V31, P381, DOI 10.1068/b2833; Boyer D, 2006, P R SOC B, V273, P1743, DOI 10.1098/rspb.2005.3462; Brown DG, 2005, J GEOGRAPHICAL SYSTE, V7, P25, DOI DOI 10.1007/S10109-005-0148-5; Bryson JJ, 2007, PHILOS T R SOC B, V362, P16…	65	20	0304-3800		OCT 10	2010	221	20	2491	2500		10.1016/j.ecolmodel.2010.07.020	10	657HL	WOS:000282403700008	NA	[Bonnell, Tyler R.; Sengupta, Raja R.] McGill Univ, Dept Geog, Montreal, PQ H3A 2K6, Canada; [Chapman, Colin A.] McGill Univ, Dept Anthropol, Montreal, PQ H3A 2K6, Canada; [Chapman, Colin A.] McGill Univ, McGill Sch Environm, Montreal, PQ H3A 2K6, Canada; [Chapman, Colin A.] Wildlife Conservat Soc, Bronx, NY USA; [Goldberg, Tony L.] Univ Wisconsin, Sch Vet Med, Dept Pathobiol Sci, Madison, WI 537…	5	geog	27	1	McGill Univ, Dept Geog, Montreal, PQ H3A 2K6, Canada	bonnell t
1274	Maddison, AC; Holt, J; Jeger, MJ	Spatial dynamics of a monocyclic disease in a perennial crop	ECOLOGICAL MODELLING	Ecol Model	1	A simple model was developed which represented a rectangular, regularly-spaced planting of host trees divided initially into a diseased area and a healthy area. The purpose of the model was to investigate disease dynamics in a plantation over several years, specifically to evaluate the relative importance of dispersal and infection rates, the effect of inoculum source ageing, the impact of differ…	ANDEBRHAN T, 1993, DIS MANAGEMENT COCOA, P157; CHAN MS, 1994, J APPL ECOL, V31, P413, DOI 10.2307/2404439; FERRANDINO FJ, 1993, PHYTOPATHOLOGY, V83, P795, DOI 10.1094/Phyto-83-795; Fitt B, 1986, PLANT DISEASE EPIDEM, V1, P311; FITZELL RD, 1984, ANN APPL BIOL, V104, P53, DOI 10.1111/j.1744-7348.1984.tb05586.x; Gregory PH, 1973, MICROBIOLOGY ATMOSPH; HOLT J, 1992, BRIGHTON CROP PROTECTION CONFERENC…	23	5	0304-3800		JUL	1996	88	1-3	45	52		10.1016/0304-3800(95)00068-2	8	UR061	WOS:A1996UR06100005	NA	NAT RESOURCES INST,CHATHAM ME4 4TB,KENT,ENGLAND; WAGENINGEN UNIV AGR,DEPT PHYTOPATHOL,6700 EE WAGENINGEN,NETHERLANDS	0.2777777778	ecol	22	1	NAT RESOURCES INST,CHATHAM ME4 4TB,KENT,ENGLAND; WAGENINGEN UNIV AGR,DEPT PHYTOPATHOL,6700 EE WAGENINGEN,NETHERLANDS	maddison a
1196	Liao, CM; Yeh, CH; Chen, SC	Predation affects the susceptibility of hard clam Meretrix lusoria to Hg-stressed birnavirus	ECOLOGICAL MODELLING	Ecol Model	1	Predator-prey interaction in aquatic ecosystem is one of the simplest drivers affecting the species population dynamics. Predation controls are recognized as important aspects of ecosystem husbandry and management. In this paper we investigated how predation control cause an increase in host growth in the abundance of hard clam (Meretrix lusoria) populations subject to mercury (Hg)-stressed birna…	Anderson R., 1991, INFECT DIS HUMANS DY; Beyers DW, 1999, CAN J FISH AQUAT SCI, V56, P814, DOI 10.1139/cjfas-56-5-814; Caswell H., 2001, MATRIX POPULATION MO; Choo K, 2003, ECOL LETT, V6, P310, DOI 10.1046/j.1461-0248.2003.00425.x; Chou HY, 1998, FISH PATHOL, V33, P213; Craig JK, 2006, ECOLOGY, V87, P2366, DOI 10.1890/0012-9658(2006)87[2366:PGASPI]2.0.CO;2; Duffy MA, 2005, LIMNOL OCEANOGR, V50, P…	29	5	0304-3800		JAN 24	2008	210	3	253	262		10.1016/j.ecolmodel.2007.07.027	10	255JR	WOS:000252654800005	NA	[Liao, Chung-Min; Yeh, Ching-Hung; Chen, Szu-Chieh] Natl Taiwan Univ, Dept Bioenvironm Syst Engn, Taipei 10617, Taiwan	0.8333333333	egin	22	1	Natl Taiwan Univ, Dept Bioenvironm Syst Engn, Taipei 10617, Taiwan	liao c
2250	Zhou, X; Hoy, CW; Miller, SA; Nault, LR	Spatially explicit simulation of aster yellows epidemics and control on lettuce	ECOLOGICAL MODELLING	Ecol Model	1	Aster yellows is a sporadic disease of vegetable crops (lettuce, carrot and celery) in the North Central US. The pathogen, a phytoplasma, is transmitted by the aster leafhopper (Macrosteles quadrilineatus Forbes). A simulation model has been developed to study the effects of spatial patterns of fields of host and non-host crops and spatiotemporal pattern of cultural and chemical controls for the …	ALLEN JC, 1989, FLA ENTOMOL, V72, P52, DOI 10.2307/3494967; APELT MR, 1995, THESIS OHIO STATE U; BEIRNE B. P., 1952, CANADIAN ENT, V84, P208; Bormann FH, 1979, PATTERN PROCESS FORE, P253; BUREL F, 1992, LANDSCAPE ECOL, V6, P161; Chiykowski L. N., 1965, WIS AGR EXP STN RES, V261, P21; CIPOLLINI ML, 1994, J ECOL, V82, P621, DOI 10.2307/2261269; COMINS HN, 1992, J ANIM ECOL, V61, P735, DOI 10.2307/5…	44	8	0304-3800		JUN 1	2002	151	2-3	293	307		10.1016/S0304-3800(01)00492-6	15	560KB	WOS:000176080300011	NA	Ohio State Univ, Ohio Agr Res & Dev Ctr, Dept Entomol, Wooster, OH 44691 USA; Ohio State Univ, Ohio Agr Res & Dev Ctr, Dept Plant Pathol, Wooster, OH 44691 USA	0.6666666667	ecol	25	1	Ohio State Univ, Ohio Agr Res & Dev Ctr, Dept Entomol, Wooster, OH 44691 USA; Ohio State Univ, Ohio Agr Res & Dev Ctr, Dept Plant Pathol, Wooster, OH 44691 USA	zhou x
824	Habib, TJ; Merrill, EH; Pybus, MJ; Coltman, DW	Modelling landscape effects on density-contact rate relationships of deer in eastern Alberta: Implications for chronic wasting disease	ECOLOGICAL MODELLING	Ecol Model	1	Managing wildlife diseases requires an understanding of disease transmission, which may be strongly affected by host population density and landscape features. Transmission models are typically fit from time-series disease prevalence data and modelled based on how the contact rate among hosts is affected by density, which is often assumed to be a linear (density-dependent transmission) or constan…	*AGR AGR CAN, 2009, CIRC 2000 LAND COV A; Altizer S, 2003, ANNU REV ECOL EVOL S, V34, P517, DOI 10.1146/annurev.ecolsys.34.030102.151725; Begon M, 2002, EPIDEMIOL INFECT, V129, P147, DOI 10.1017/S0950268802007148; Bird RD, 1961, ECOLOGY ASPEN PARKLA; Bohm M, 2008, J ANIM ECOL, V77, P735, DOI 10.1111/j.1365-2656.2008.01377.x; BOLLINGER T, 2004, EXPERT SCI PANEL CHR; Boyce MS, 2002, ECOL MODEL, V15…	70	14	0304-3800	1872-7026	AUG 10	2011	222	15	2722	2732		10.1016/j.ecolmodel.2011.05.007	11	810DL	WOS:000294105500012	NA	[Habib, Thomas J.; Merrill, Evelyn H.; Coltman, David W.] Univ Alberta, Dept Biol Sci, Edmonton, AB 76G 2E9, Canada; [Pybus, M. J.] Alberta Fish & Wildlife Div, Edmonton, AB T6H 4P2, Canada	4.6666666667	biol	25	1	Univ Alberta, Dept Biol Sci, Edmonton, AB 76G 2E9, Canada	habib t
1598	Potapov, A; Merrill, E; Pybus, M; Coltman, D; Lewis, MA	Chronic wasting disease: Possible transmission mechanisms in deer	ECOLOGICAL MODELLING	Ecol Model	1	We develop a model for the spread of chronic wasting disease (CWD) in a mule deer (Odocoileus hemionus) population to assess possible mechanisms of disease transmission and parameterize it for the mule deer population in Alberta, Canada. We consider seven mechanisms of disease transmission corresponding to direct and indirect contacts that change with seasonal distribution and groupings of deer. …	Aguzzi A, 2003, BRIT MED BULL, V66, P141, DOI 10.1093/bmb/dg66.141; Alberta Fish and Wildlife, CHRON WAST DIS; ALLDREDG.AW, 1974, J WILDLIFE MANAGE, V38, P508, DOI 10.2307/3800882; Almberg ES, 2011, PLOS ONE, V6, DOI 10.1371/journal.pone.0019896; Bartmann R. M., 1992, WILDLIFE MONOGR, V121, P3; Begon M, 2002, EPIDEMIOL INFECT, V129, P147, DOI 10.1017/S0950268802007148; Bishop CJ, 2005, WILDLIFE S…	66	3	0304-3800		FEB 10	2013	250		244	257		10.1016/j.ecolmodel.2012.11.012	14	094EP	WOS:000315246100023	NA	[Potapov, Alex; Merrill, Evelyn; Pybus, Margo; Coltman, David; Lewis, Mark A.] Univ Alberta, Dept Biol Sci, Edmonton, AB T6G 2G1, Canada; [Potapov, Alex; Lewis, Mark A.] Univ Alberta, Ctr Math Biol, Edmonton, AB T6G 2G1, Canada; [Potapov, Alex; Lewis, Mark A.] Univ Alberta, Dept Math & Stat Sci, Edmonton, AB T6G 2G1, Canada; [Pybus, Margo] Alberta Sustainable Resource Dev, Edmonton, AB T6H 4P2, C…	3	biol	4	1	Univ Alberta, Dept Biol Sci, Edmonton, AB T6G 2G1, Canada	potapov a
323	Castanera, MB; Aparicio, JP; Gurtler, RE	A stage-structured stochastic model of the population dynamics of Triatoma infestans, the main vector of Chagas disease	ECOLOGICAL MODELLING	Ecol Model	1	We present a stage-structured mathematical model of the population dynamics of Triatoma infestans in a single house, as part of a more complex model incorporating domestic Trypanosoma cruzi transmission. Novel features of this model are a formulation in continuous time accounting for demographic stochasticity, temperature-dependent female fecundity and developmental times, and insect stage-depend…	BUCHER EH, 1981, NEW SCI, V92, P321; CANALS M, 1992, REV MED CHILE, V120, P1359; CASTANERA MB, 1999, THESIS U BUENOS AIRE; CASWELL H, 1989, MATRIX POPULATION MO, P328; CATALA S, 1992, MEM I OSWALDO CRUZ, V87, P473; CATALA S, 1991, MED VET ENTOMOL, V5, P325, DOI 10.1111/j.1365-2915.1991.tb00558.x; Cecere M.C., 1997, PAN AM J PUBLIC HLTH, V1, P273; Cecere MC, 1998, B WORLD HEALTH ORGAN, V76, P373; …	70	18	0304-3800		APR 1	2003	162	1-2	33	53		10.1016/S0304-3800(02)00388-5	21	671VH	WOS:000182484700003	NA	Univ Buenos Aires, Fac Ciencias Exactas & Nat, Lab Ecol Gen, RA-1428 Buenos Aires, DF, Argentina; Univ Belgrano, CONICET, Dept Invest, Buenos Aires, DF, Argentina; Univ Metropolitana, Dept Sci & Technol, San Juan, PR 00928 USA	1.6363636364	ecol	22	1	Univ Buenos Aires, Fac Ciencias Exactas & Nat, Lab Ecol Gen, RA-1428 Buenos Aires, DF, Argentina; Univ Belgrano, CONICET, Dept Invest, Buenos Aires, DF, Argentina; Univ Metropolitana, Dept Sci & Technol, San Juan, PR 00928 USA	castanera m
1205	Linard, C; Poncon, N; Fontenille, D; Lambin, EF	A multi-agent simulation to assess the risk of malaria re-emergence in southern France	ECOLOGICAL MODELLING	Ecol Model	1	A multi-agent simulation (MAS) was developed to assess the risk of malaria re-emergence in the Camargue in southern France, a non-endemic area where mosquitoes of the genus Anopheles (Culicidae) live. The contact rate between people and potential malaria vectors, or the human biting rate, is one of the key factor to predict the risk of re-emergence of malaria, would the parasite be introduced in …	Alten B, 2007, ECOL CONT VECTOR-BOR, V1, P35; Anderson R., 1991, INFECT DIS HUMANS DY; Booch G., 2004, UNIFIED MODELING LAN; BOUSQUET F, 1999, CYBERGEO, V89; Bousquet F, 2004, ECOL MODEL, V176, P313, DOI 10.1016/j.ecolmodel.2004.01.011; Bousquet F., 1999, ADV ENV ECOLOGICAL M, P113; Chattopadhyay J, 2004, ECOL MODEL, V177, P179, DOI 10.1016/j.ecolmodel.2004.03.001; COOSEMANS M, 1999, MED MAL INFE…	44	16	0304-3800		JAN 24	2009	220	2	160	174		10.1016/j.ecolmodel.2008.09.001	15	389VO	WOS:000262122800007	NA	[Linard, Catherine; Lambin, Eric F.] Univ Catholique Louvain, Dept Geog, B-1348 Louvain, Belgium; [Poncon, Nicolas; Fontenille, Didier] IRD, UR016, F-34394 Montpellier 5, France	3.2	ecol	25	1	Univ Catholique Louvain, Dept Geog, B-1348 Louvain, Belgium	linard c
1492	Oli, MK; Venkataraman, M; Klein, PA; Wendland, LD; Brown, MB	Population dynamics of infectious diseases: A discrete time model	ECOLOGICAL MODELLING	Ecol Model	1	Mathematical models of infectious diseases can provide important insight into our understanding of epidemiological processes, the course of infection within a host, the transmission dynamics in a host population, and formulation or implementation of infection control programs. We present a framework for modeling the dynamics of infectious diseases in discrete time, based on the theory of matrix p…	Allen LJS, 2003, MATH BIOSCI, V186, P191, DOI 10.1016/j.mbs.2003.08.002; Anderson R., 1991, INFECT DIS HUMANS DY; ANDERSON RM, 1991, B MATH BIOL, V53, P3, DOI 10.1016/S0092-8240(05)80039-4; ANDERSON RM, 1994, PHILOS T ROY SOC B, V346, P457, DOI 10.1098/rstb.1994.0162; Anderson RM, 2000, SEX TRANSM DIS, V27, P636, DOI 10.1097/00007435-200011000-00012; ANDERSON RM, 1988, NATURE, V333, P414; ANDERSO…	79	17	0304-3800		SEP 15	2006	198	1-2	183	194		10.1016/j.ecolmodel.2006.04.007	12	088PH	WOS:000240823100014	NA	Univ Florida, Dept Wildlife Ecol & Conservat, Gainesville, FL 32611 USA; Univ Florida, Coll Med, Dept Pathol Immunol & Lab Med, Gainesville, FL 32610 USA; Univ Florida, Coll Vet Med, Dept Infect Dis & Pathol, Gainesville, FL 32610 USA	2.125	ecol	26	1	Univ Florida, Dept Wildlife Ecol & Conservat, Gainesville, FL 32611 USA; Univ Florida, Coll Med, Dept Pathol Immunol & Lab Med, Gainesville, FL 32610 USA; Univ Florida, Coll Vet Med, Dept Infect Dis & Pathol, Gainesville, FL 32610 USA	oli m
737	Gilioli, G; Groppi, M; Vesperoni, MP; Baumgartner, J; Gutierrez, AP	An epidemiological model of East Coast Fever in African livestock	ECOLOGICAL MODELLING	Ecol Model	1	An epidemiological model of the dynamics of East Coast Fever (ECF) in East Africa caused by the protozoan parasite Theileria parva and transmitted by the brown-ear tick Rhipicephalus appendiculatus was developed. In the model, ticks are assigned to either on-host or off-host categories both of which differ in their capacity to receive and transmit the disease. Cattle are assigned to categories of…	Altizer S, 2006, ECOL LETT, V9, P467, DOI 10.1111/j.1461-0248.2005.00879.x; Altizer S, 2003, ANNU REV ECOL EVOL S, V34, P517, DOI 10.1146/annurev.ecolsys.34.030102.151725; ANDERSON RM, 1991, J ANIM ECOL, V60, P1, DOI 10.2307/5443; Anderson R., 1991, INFECT DIS HUMANS DY; ANDERSON RM, 1978, J ANIM ECOL, V47, P219, DOI 10.2307/3933; Baumgartner J, 2008, ECOL ECON, V65, P125, DOI 10.1016/j.ecolecon.…	79	4	0304-3800	1872-7026	JUL 17	2009	220	13-14	1652	1662		10.1016/j.ecolmodel.2009.03.017	11	465LE	WOS:000267585300010	NA	[Gilioli, G.] Univ Mediterranea Reggio Calabria, Dept GESAF, GESAF, I-89122 Reggio Di Calabria, Italy; [Groppi, M.; Vesperoni, M. P.] Univ Parma, Dipartimento Matemat, I-43100 Parma, Italy; [Baumgartner, J.] Univ Milan, Ist Entomol Agr, I-20133 Milan, Italy; [Gutierrez, A. P.] Univ Calif Berkeley, Div Ecosyst Sci, Berkeley, CA 94720 USA; [Gilioli, G.; Baumgartner, J.; Gutierrez, A. P.] CASAS, Ken…	0.8		29	1	Univ Mediterranea Reggio Calabria, Dept GESAF, GESAF, I-89122 Reggio Di Calabria, Italy	gilioli g
254	Bregaglio, S; Cappelli, G; Donatelli, M	Evaluating the suitability of a generic fungal infection model for pest risk assessment studies	ECOLOGICAL MODELLING	Ecol Model	1	Pest risk assessment studies are aimed at evaluating if weather conditions are suitable for the potential entry and establishment of an organism in a new environment. For fungal plant pathogens, the crucial aspect to be explored is the fulfillment of the infection process, that constitutes the first phase of the development of an epidemic as mainly driven by temperature and leaf wetness duration.…	Andersen MC, 2004, RISK ANAL, V24, P787, DOI 10.1111/j.0272-4332.2004.00478.x; BECKER CM, 1994, PHYTOPATHOLOGY, V84, P372, DOI 10.1094/Phyto-84-372; BLOWER SM, 1994, INT STAT REV, V62, P229, DOI 10.2307/1403510; Bregaglio S, 2010, THEOR APPL CLIMATOL, V102, P429, DOI 10.1007/s00704-010-0274-y; Bregaglio S, 2011, AGR FOREST METEOROL, V151, P1163, DOI 10.1016/j.agrformet.2011.04.003; Campbell G.S.,…	40	1	0304-3800		DEC	2012	247		58	63		10.1016/j.ecolmodel.2012.08.004	6	064QD	WOS:000313089600006	NA	[Bregaglio, Simone; Cappelli, Giovanni] Univ Milan, Dept Plant Prod, I-20133 Milan, Italy; [Donatelli, Marcello] Agr Res Council, Res Ctr Ind Crops, Bologna, Italy; [Donatelli, Marcello] European Commiss DG Joint Res Ctr, MARS AGRI4CAST, Inst Environm & Sustainabil, Ispra, VA, Italy	0.5	ecol	25	1	Univ Milan, Dept Plant Prod, I-20133 Milan, Italy	bregaglio s
792	Grilli, MP	An area-wide model approach for the management of a disease vector planthopper in an extensive agricultural system	ECOLOGICAL MODELLING	Ecol Model	1	The "Mal de Rio Cuarto" disease in maize is a viral disease caused by a reovirus (MRCV) and transmitted by the delphacid planthopper Delphacodes kuscheli Fennah in a persistent manner. Although the disease is endemic in only one provincial department, when regional outbreaks occur the losses in maize production are very significant. Actively dispersing D. kuscheli individuals were collected from …	ALEXANDER R, 2000, PATCH PLANET, P339; Beckler A. A., 2005, Transactions in GIS, V9, P109, DOI 10.1111/j.1467-9671.2005.00209.x; Biedermann Robert, 2002, Denisia, V4, P523; Bowman J, 2002, CONSERV ECOL, V6; CHEN JQ, 1995, ECOL APPL, V5, P74, DOI 10.2307/1942053; Collinge SK, 2000, ECOLOGY, V81, P2211; Collinge SK, 1998, OIKOS, V82, P66, DOI 10.2307/3546918; Congalton R., 1999, ASSESSING ACCURACY …	67	4	0304-3800		MAY 24	2008	213	3-4	308	318		10.1016/j.ecolmodel.2007.12.004	11	297OB	WOS:000255624900004	NA	Univ Nacl Cordoba, Fac Ciencias Agropecuarias, Ctr Relevamiento & Evaluac Recursos Agricolas & N, CONICET, RA-5000 Cordoba, Argentina	0.6666666667	ag	3	1	Univ Nacl Cordoba, Fac Ciencias Agropecuarias, Ctr Relevamiento & Evaluac Recursos Agricolas & N, CONICET, RA-5000 Cordoba, Argentina	grilli m
1816	Shirley, MDF; Rushtown, SP; Smith, GC; South, AB; Lurz, PWW	Investigating the spatial dynamics of bovine tuberculosis in badger populations: evaluating an individual-based simulation model	ECOLOGICAL MODELLING	Ecol Model	1	We describe an individual-based spatially-explicit model designed to investigate the dynamics of badger populations and TB epidemiology in a real landscape. We develop a methodology for evaluating the sensitivity of the model to its input parameters through the use of power analysis, partial correlation coefficients and binary logistic regression. This novel approach to sensitivity analysis provi…	ANDERSON RM, 1985, PHILOS T ROY SOC B, V310, P327, DOI 10.1098/rstb.1985.0123; BARLOW ND, 1994, J APPL ECOL, V31, P454, DOI 10.2307/2404442; BART J, 1995, ECOL APPL, V5, P411, DOI 10.2307/1942032; Beissinger SR, 1998, J WILDLIFE MANAGE, V62, P821, DOI 10.2307/3802534; BENTIL DE, 1993, J ANIM ECOL, V62, P239, DOI 10.2307/5355; BROWN JA, 1993, TRANSMISSION BOVINE; CHEESEMAN CL, 1988, MAMMAL REV, V1…	59	25	0304-3800		SEP 1	2003	167	1-2	139	157		10.1016/S0304-3800(03)00167-4	19	721PQ	WOS:000185325100009	NA	Univ Newcastle Upon Tyne, Ctr Life Sci Modelling, Newcastle Upon Tyne NE1 7RU, Tyne & Wear, England; Cent Sci Lab, York YO41 1LZ, N Yorkshire, England	2.2727272727	ecol	26	1	Univ Newcastle Upon Tyne, Ctr Life Sci Modelling, Newcastle Upon Tyne NE1 7RU, Tyne & Wear, England; Cent Sci Lab, York YO41 1LZ, N Yorkshire, England	shirley m
1186	Leung, B; Grenfell, BT	A spatial stochastic model simulating a scabies epidemic and coyote population dynamics	ECOLOGICAL MODELLING	Ecol Model	1	Scabies is an important disease that affects many species and can greatly reduce population sizes in some species, yet have little effect on populations of other species. Here, we develop an exploratory mechanistic model to examine scabies epidemiology in the context of host demographics. As a starting point, we use empirical estimates from a well-studied coyote population to generate realistic p…	ANDELT WF, 1985, WILDLIFE MONOGR, P1; ARLIAN LG, 1994, EXP PARASITOL, V78, P37, DOI 10.1006/expr.1994.1004; ARLIAN LG, 1989, ANNU REV ENTOMOL, V34, P139; Arlian LG, 1996, VET PARASITOL, V62, P133, DOI 10.1016/0304-4017(95)00854-3; Barlow N.D., 1995, ECOLOGY INFECT DIS N; Bornstein S, 1995, ACTA VET SCAND, V36, P509; CHRISTOPHERSEN J, 1978, ARCH DERMATOL, V114, P747, DOI 10.1001/archderm.114.5.747…	25	9	0304-3800		AUG 1	2003	166	1-2	41	52		10.1016/S0304-3800(03)00117-0	12	718TF	WOS:000185162000003	NA	Univ Notre Dame, Dept Biol Sci, Notre Dame, IN 46556 USA; Univ Cambridge, Dept Zool, Cambridge CB2 3EJ, England	0.8181818182	biol	14	1	Univ Notre Dame, Dept Biol Sci, Notre Dame, IN 46556 USA; Univ Cambridge, Dept Zool, Cambridge CB2 3EJ, England	leung b
1771	Schimit, PHT; Monteiro, LHA	On estimating the basic reproduction number in distinct stages of a contagious disease spreading	ECOLOGICAL MODELLING	Ecol Model	1	In epidemiology, the basic reproduction number R-0 is usually defined as the average number of new infections caused by a single infective individual introduced into a completely susceptible population. According to this definition. R-0 is related to the initial stage of the spreading of a contagious disease. However, from epidemiological models based on ordinary differential equations (ODE), R-0…	Ahmed E, 1998, J STAT PHYS, V92, P707, DOI 10.1023/A:1023001007714; Alves D, 2003, J BIOL PHYS, V29, P63, DOI 10.1023/A:1022567418081; Anderson R., 1991, INFECT DIS HUMANS DY; Aparicio JP, 2007, P ROY SOC B-BIOL SCI, V274, P505, DOI 10.1098/rspb.2006.0057; Bettencourt LMA, 2008, PLOS ONE, V3, DOI 10.1371/journal.pone.0002185; Chen SC, 2006, INDOOR AIR, V16, P469, DOI 10.1111/j.1600-0668.2006.0044…	34	3	0304-3800		AUG 10	2012	240		156	160		10.1016/j.ecolmodel.2012.04.026	5	978UB	WOS:000306770200014	NA	[Schimit, P. H. T.; Monteiro, L. H. A.] Univ Presbiteriana Mackenzie, Escola Engn, BR-01302907 Sao Paulo, Brazil; [Schimit, P. H. T.] Univ Nove Julho, Dept Informat, BR-02112000 Sao Paulo, Brazil; [Monteiro, L. H. A.] Univ Sao Paulo, Dept Engn Telecomunicacoes & Controle, BR-05508900 Sao Paulo, Brazil	1.5	engin	25	1	Univ Presbiteriana Mackenzie, Escola Engn, BR-01302907 Sao Paulo, Brazil	schimit p
870	Harwood, TD; Xu, X; Pautasso, M; Jeger, MJ; Shaw, MW	Epidemiological risk assessment using linked network and grid based modelling: Phytophthora ramorum and Phytophthora kernoviae in the UK	ECOLOGICAL MODELLING	Ecol Model	1	We developed a stochastic simulation model incorporating most processes likely to be important in the spread of Phytophthora ramorum and similar diseases across the British landscape (covering Rhododendron ponticum in woodland and nurseries, and Vaccinium myrtillus in heathland). The simulation allows for movements of diseased plants within a realistically modelled trade network and long-distance…	APPIAH AA, 2007, CAB REV, V2; Baker R, 2005, ANN APPL BIOL, V146, P177, DOI 10.1111/j.1744-7348.2005.040071.x; Beales PA, 2009, PLANT PATHOL, V58, P393, DOI 10.1111/j.1365-3059.2008.01961.x; Brasier CM, 2005, MYCOL RES, V109, P853, DOI 10.1017/S0953756205003357; Brasier CM, 2008, PLANT PATHOL, V57, P792, DOI 10.1111/j.1365-3059.2008.01886.x; Brown AV, 2007, PLANT PATHOL, V56, P227, DOI 10.1111/j.…	55	30	0304-3800		DEC 10	2009	220	23	3353	3361		10.1016/j.ecolmodel.2009.08.014	9	527MN	WOS:000272371300011	NA	[Harwood, Thomas D.; Shaw, Michael W.] Univ Reading, Sch Biol Sci, Reading RG6 6AS, Berks, England; [Xu, Xiangming] E Mailing Res, E Malling ME19 6BJ, Kent, England; [Pautasso, Marco; Jeger, Mike J.] Univ London Imperial Coll Sci Technol & Med, Div Biol, Ascot SL5 7PY, Berks, England	6	biol	26	1	Univ Reading, Sch Biol Sci, Reading RG6 6AS, Berks, England	harwood t
2207	Yee, SH; Santavy, DL; Barron, MG	Assessing the effects of disease and bleaching on Florida Keys corals by fitting population models to data	ECOLOGICAL MODELLING	Ecol Model	1	Coral diseases have increased in frequency over the past few decades and have important influences on the structure and composition of coral reef communities. However, there is limited information on the etiologies of many coral diseases, and pathways through which coral diseases are acquired and transmitted are still in question. Furthermore, it is difficult to assess the impacts of disease on c…	Aeby GS, 2006, MAR ECOL PROG SER, V318, P103, DOI 10.3354/meps318103; Alker AP, 2001, HYDROBIOLOGIA, V460, P105, DOI 10.1023/A:1013145524136; ANDERSON RM, 1980, SCIENCE, V210, P658, DOI 10.1126/science.210.4470.658; ANDREWS KA, 2005, STATE CORAL REEF ECO, P150; [Anonymous], 2008, CORAL DIS HDB GUIDEL; Aronson RB, 2001, HYDROBIOLOGIA, V460, P25, DOI 10.1023/A:1013103928980; Ben-Haim Y, 2003, INT J…	68	4	0304-3800		APR 10	2011	222	7	1323	1332		10.1016/j.ecolmodel.2011.01.009	10	742HL	WOS:000288932000007	NA	[Yee, Susan Harrell; Santavy, Deborah L.; Barron, Mace G.] US EPA, Gulf Ecol Div, Natl Hlth & Environm Effects Res Lab, Gulf Breeze, FL 32561 USA	1.3333333333	govt_ecol	22	1	US EPA, Gulf Ecol Div, Natl Hlth & Environm Effects Res Lab, Gulf Breeze, FL 32561 USA	yee s
448	Cross, PC; Getz, WM	Assessing vaccination as a control strategy in an ongoing epidemic: Bovine tuberculosis in African buffalo	ECOLOGICAL MODELLING	Ecol Model	1	Bovine tuberculosis (BTB) is an exotic disease invading the buffalo population (Syncerus caffer) of the Kruger National Park (KNP), South Africa. We used a sex and age-structured epidemiological model to assess the effectiveness of a vaccination program and define important research directions. The model allows for dispersal between a focal herd and background population and was parameterized wit…	Aldwell FE, 1995, NEW ZEAL VET J, V43, P356, DOI 10.1080/00480169./1995.35920; Anderson R., 1991, INFECT DIS HUMANS DY; ANDERSON RM, 1985, PHILOS T ROY SOC B, V310, P327, DOI 10.1098/rstb.1985.0123; Barlow ND, 2000, J ANIM ECOL, V69, P703, DOI 10.1046/j.1365-2656.2000.00428.x; Barlow ND, 1997, PREV VET MED, V32, P57, DOI 10.1016/S0167-5877(97)00002-0; Barlow ND, 1998, PREV VET MED, V36, P25, DOI …	70	17	0304-3800		JUL 25	2006	196	3-4	494	504		10.1016/j.ecolmodel.2006.02.009	11	063CY	WOS:000238994800017	NA	US Geol Survey, No Rocky Mt Sci Ctr, Bozeman, MT 59717 USA; Univ Calif Berkeley, Dept Environm Sci & Policy & Management, Berkeley, CA 94720 USA; Univ Pretoria, Dept Zool & Entomol, Mammal Res Inst, ZA-0002 Pretoria, South Africa	2.125	govt_ecol	14	1	US Geol Survey, No Rocky Mt Sci Ctr, Bozeman, MT 59717 USA; Univ Calif Berkeley, Dept Environm Sci & Policy & Management, Berkeley, CA 94720 USA; Univ Pretoria, Dept Zool & Entomol, Mammal Res Inst, ZA-0002 Pretoria, South Africa	cross p
789	Grenfell, BT; Bjornstad, ON; Finkenstadt, BF	Dynamics of measles epidemics: Scaling noise, determinism, and predictability with the TSIR model	ECOLOGICAL MONOGRAPHS	Ecol Monogr	1	Two key linked questions in Population dynamics are the relative importance of noise vs. density-dependent nonlinearities and the limits on temporal predictability of population abundance. We propose that childhood microparasitic infections, notably measles. provide an unusually suitable empirical and theoretical test bed for addressing these issues. We base our analysis on a new mechanistic time…	Amarasekare P, 2000, J ANIM ECOL, V69, P201, DOI 10.1046/j.1365-2656.2000.00378.x; Amarasekare P, 1998, THEOR POPUL BIOL, V53, P44, DOI 10.1006/tpbi.1997.1340; Anderson R., 1991, INFECT DIS HUMANS DY; ANDERSON RM, 1984, J HYG-CAMBRIDGE, V93, P587; ARON JL, 1984, J THEOR BIOL, V110, P665, DOI 10.1016/S0022-5193(84)80150-2; BAILEY BA, 1997, NONLINEAR DYNAMICS T, P115; Bailey N. T. J., 1957, MATH TH…	87	89	0012-9615	1557-7015	MAY	2002	72	2	185	202			18	544FP	WOS:000175147800003	NA	Univ Cambridge, Dept Zool, Cambridge CB2 3EJ, England; Penn State Univ, Dept Entomol, University Pk, PA 16802 USA; Penn State Univ, Dept Biol, University Pk, PA 16802 USA; Univ Warwick, Dept Stat, Coventry CV4 7AL, W Midlands, England	7.4166666667	ecol	22	2	Univ Cambridge, Dept Zool, Cambridge CB2 3EJ, England; Penn State Univ, Dept Entomol, University Pk, PA 16802 USA; Penn State Univ, Dept Biol, University Pk, PA 16802 USA; Univ Warwick, Dept Stat, Coventry CV4 7AL, W Midlands, England	grenfell b
202	Bjornstad, ON; Finkenstadt, BF; Grenfell, BT	Dynamics of measles epidemics: Estimating scaling of transmission rates using a Time series SIR model	ECOLOGICAL MONOGRAPHS	Ecol Monogr	1	Before the development of mass-vaccination campaigns. measles exhibited persistent fluctuations (endemic dynamics) in large British cities, and recurrent outbreaks (episodic dynamics) in smaller communities. The critical community size separating the two regimes was similar to300 000-500 000. We develop a model, the TSIR (Time-series Susceptible-Infected-Recovered) model, that can capture both en…	Anderson R., 1991, INFECT DIS HUMANS DY; Anderson R. M., 1982, POPULATION DYNAMICS, P1; ANDERSON RM, 1981, NATURE, V289, P765, DOI 10.1038/289765a0; ANDERSON RM, 1978, PARASITOLOGY, V76, P119; ANDERSON RM, 1979, NATURE, V280, P361, DOI 10.1038/280361a0; Bailey N. T. J., 1957, MATH THEORY EPIDEMIC; Barrett T, 1987, Biochem Soc Symp, V53, P25; Bartlet M. S., 1956, P 3 BERK S MATH STAT, P81; Bartlet…	84	156	0012-9615		MAY	2002	72	2	169	184		10.2307/3100023	16	544FP	WOS:000175147800002	NA	Univ Cambridge, Dept Zool, Cambridge CB2 3EJ, England; Univ Warwick, Dept Stat, Coventry CV4 7AL, W Midlands, England; Penn State Univ, Dept Entomol, University Pk, PA 16802 USA; Penn State Univ, Dept Biol, University Pk, PA 16802 USA	13	ecol	22	2	Univ Cambridge, Dept Zool, Cambridge CB2 3EJ, England; Univ Warwick, Dept Stat, Coventry CV4 7AL, W Midlands, England; Penn State Univ, Dept Entomol, University Pk, PA 16802 USA; Penn State Univ, Dept Biol, University Pk, PA 16802 USA	bjornstad o
274	Bruno, JF; Ellner, SP; Vu, I; Kim, K; Harvell, CD	Impacts of aspergillosis on sea fan coral demography: modeling a moving target	ECOLOGICAL MONOGRAPHS	Ecol Monogr	1	Little is known about how epizootics in natural populations affect vital rates and population structure, or about the process of recovery after an outbreak subsides. We investigated the effects of aspergillosis, an infectious disease caused by the fungal pathogen Aspergillus sydowii, on the demography of a gorgonian coral, Gorgonia ventalina. Caribbean sea fans were affected by a seven-year epizo…	Alker AP, 2004, CORAL REEFS, V23, P397, DOI 10.1007/s00338-004-0405-y; Aronson RB, 2003, SCIENCE, V302, P1502; Baker DM, 2007, MAR ECOL PROG SER, V343, P123, DOI 10.3354/meps06937; Birkeland C, 1974, STUDIES TROPICAL OCE, V12, P115; Bruno JF, 2003, ECOL LETT, V6, P1056, DOI 10.1046/j.1461-0248.2003.00544.x; BRUNO JF, 2007, PLOS BIOL, V5, P3124; Caswell H., 2001, MATRIX POPULATION MO; Duffy MA, 20…	44	13	0012-9615	1557-7015	FEB	2011	81	1	123	139		10.1890/09-1178.1	17	746GH	WOS:000289230700008	NA	[Bruno, John F.; Vu, Ivana] Univ N Carolina, Dept Marine Sci, Chapel Hill, NC 27599 USA; [Ellner, Stephen P.; Harvell, C. Drew] Cornell Univ, Dept Ecol & Evolutionary Biol, Ithaca, NY 14853 USA; [Kim, Kiho] American Univ, Dept Environm Sci, Washington, DC 20016 USA	4.3333333333	ecol	26	2	Univ N Carolina, Dept Marine Sci, Chapel Hill, NC 27599 USA	bruno j
723	George, DB; Webb, CT; Pepin, KM; Savage, LT; Antolin, MF	Persistence of black-tailed prairie-dog populations affected by plague in northern Colorado, USA	ECOLOGY	Ecology	1	The spatial distribution of prairie dog (Cynomys ludovicianus) colonies in North America has changed from large, contiguous populations to small, isolated colonies in metapopulations. One factor responsible for this drastic change in prairie-dog population structure is plague (caused by the bacterium Yersinia pestis). We fit stochastic patch occupancy models to 20 years of prairie-dog colony occu…	Antolin MF, 2006, LANDSCAPE ECOL, V21, P867, DOI 10.1007/s10980-005-5220-5; Antolin MF, 2002, TRANS N AM WILDL NAT, V67, P104; Barnes A., 1993, P S MAN PRAIR DOG CO, P28; Burnham K.P., 2002, MODEL SELECTION MULT; Collinge SK, 2005, LANDSCAPE ECOL, V20, P941, DOI 10.1007/s10980-005-4617-5; Colwell RR, 1996, SCIENCE, V274, P2025, DOI 10.1126/science.274.5295.2025; Cully JF, 2000, J WILDLIFE DIS, V3…	58	0	0012-9658		JUL	2013	94	7	1572	1583		10.1890/12-0719.1	12	180SY	WOS:000321618400015	23951717	[George, Dylan B.; Webb, Colleen T.; Pepin, Kim M.; Savage, Lisa T.; Antolin, Michael F.] Colorado State Univ, Dept Biol, Ft Collins, CO 80523 USA; [George, Dylan B.; Pepin, Kim M.] NIH, Fogarty Int Ctr, Bethesda, MD 20892 USA	0	biol	28	1	Colorado State Univ, Dept Biol, Ft Collins, CO 80523 USA	george d
1018	Jolles, AE; Sullivan, P; Alker, AP; Harvell, CD	Disease transmission of aspergillosis in sea fans: Inferring process from spatial pattern	ECOLOGY	Ecology	1	Despite recent high impacts of disease in the ocean, quantitative studies of diseases in natural marine populations lag far behind terrestrial systems. Transmission processes are poorly known in relatively open marine systems. We studied infection of sea fans Gorgonia ventalina by the fungus Aspergillus sydowii. To assess detectability and mechanisms of secondary transmission of the fungus, we an…	Alker AP, 2001, HYDROBIOLOGIA, V460, P105, DOI 10.1023/A:1013145524136; ANDERSON RM, 1979, NATURE, V280, P361, DOI 10.1038/280361a0; Bolker B. M., 1995, P399, DOI 10.1017/CBO9780511629396.016; CLIFF AD, 1995, EPIDEMIC MODELS THEI, P119; Cole RG, 1999, J ECOL, V87, P963, DOI 10.1046/j.1365-2745.1999.00418.x; Cressie N, 1993, STAT SPATIAL DATA; Daszak P, 2000, SCIENCE, V287, P443, DOI 10.1126/scien…	33	43	0012-9658		SEP	2002	83	9	2373	2378		10.2307/3071798	6	596FQ	WOS:000178153900003	NA	Cornell Univ, Dept Ecol & Evolutionary Biol, Ithaca, NY 14853 USA; Princeton Univ, Dept Ecol & Evolutionary Biol, Princeton, NJ 08544 USA; Cornell Univ, Dept Nat Resources, Ithaca, NY 14853 USA	3.5833333333	ecol	25	1	Cornell Univ, Dept Ecol & Evolutionary Biol, Ithaca, NY 14853 USA	jolles a
680	Fortuna, MA; Popa-Lisseanu, G; Ibanez, C; Bascompte, J	The roosting spatial network of a bird-predator bat	ECOLOGY	Ecology	1	The use of roosting sites by animal societies is important in conservation biology, animal behavior, and epidemiology. The giant noctule bat (Nyctalus lasiopterus) constitutes fission-fusion societies whose members spread every day in multiple trees for shelter. To assess how the pattern of roosting use determines the potential for information exchange or disease spreading, we applied the framewo…	Albert R, 1999, NATURE, V401, P130; Albert R, 2000, NATURE, V406, P378, DOI 10.1038/35019019; Anderson R, 1992, INFECT DIS HUMANS DY; ATMAR W, 1993, OECOLOGIA, V96, P372; Bansal S, 2007, J R SOC INTERFACE, V4, P879, DOI 10.1098/rsif.2007.1100; Bascompte J, 2006, SCIENCE, V312, P431, DOI 10.1126/science.1123412; Bascompte J, 2003, P NATL ACAD SCI USA, V100, P9383, DOI 10.1073/pnas.1633576100; Boyd…	54	31	0012-9658		APR	2009	90	4	934	944		10.1890/08-0174.1	11	427AY	WOS:000264753400012	19449689	[Fortuna, Miguel A.; Bascompte, Jordi] CSIC, Estac Biol Donana, Integrat Ecol Grp, Seville 41013, Spain; [Popa-Lisseanu, G.; Ibanez, Carlos] CSIC, Estac Biol Donana, Dept Evolutionary Ecol, Seville 41013, Spain	6.2	ecol	25	1	CSIC, Estac Biol Donana, Integrat Ecol Grp, Seville 41013, Spain	fortuna m
560	Duffy, MA; Hall, SR; Caceres, CE; Ives, AR	Rapid evolution, seasonality, and the termination of parasite epidemics	ECOLOGY	Ecology	1	Why do epidemics end? This simple question has puzzled ecologists and epidemiologists for decades. Early explanations focused on drops in host density arising from highly virulent parasites and, later, on the effects of acquired immunity. More recently, however, two additional epidemic-ending mechanisms have surfaced: environmental change (including seasonality) and rapid evolution of increased r…	Altizer S, 2006, ECOL LETT, V9, P467, DOI 10.1111/j.1461-0248.2005.00879.x; Anderson R., 1991, INFECT DIS HUMANS DY; Boots M, 1999, AM NAT, V153, P359, DOI 10.1086/303181; Burnham K.P., 2002, MODEL SELECTION MULT; Caceres CE, 2004, LIMNOL OCEANOGR, V49, P1333; Caceres CE, 2006, ECOLOGY, V87, P1438, DOI 10.1890/0012-9658(2006)87[1438:PSOLCE]2.0.CO;2; Carroll SP, 2007, FUNCT ECOL, V21, P387, DOI 10…	41	24	0012-9658		JUN	2009	90	6	1441	1448		10.1890/08-1130.1	8	454DR	WOS:000266662500003	19569357	[Duffy, Meghan A.] Georgia Inst Technol, Sch Biol, Atlanta, GA 30332 USA; [Hall, Spencer R.] Indiana Univ, Dept Biol, Bloomington, IN 47405 USA; [Caceres, Carla E.] Univ Illinois, Sch Integrat Biol, Urbana, IL 61801 USA; [Ives, Anthony R.] Univ Wisconsin, Dept Zool, Madison, WI 53706 USA	4.8	biol	25	1	Georgia Inst Technol, Sch Biol, Atlanta, GA 30332 USA	duffy m
1328	McKenzie, FE; Killeen, GF; Beier, JC; Bossert, WH	Seasonality, parasite diversity, and local extinctions in Plasmodium falciparum malaria	ECOLOGY	Ecology	1	We incorporate stochastic, density-dependent seasonal recruitment in adult Anopheles mosquito populations in a discrete-event model of Plasmodium falciparum malaria transmission and find the probabilities of parasite extinction higher than with perennial transmission. Seasonal fluctuations in vector populations act to synchronize the dynamics of infection and immunity in host populations, leading…	Anderson R. M., 1991, INFECT DIS HUMANS; Aron J.L., 1982, P139; Beier JC, 1998, ANNU REV ENTOMOL, V43, P519, DOI 10.1146/annurev.ento.43.1.519; Bouma MJ, 1997, JAMA-J AM MED ASSOC, V278, P1772, DOI 10.1001/jama.278.21.1772; BREWSTER DR, 1993, ANN TROP PAEDIATR, V13, P133; Debach P., 1974, BIOL CONTROL NATURAL; DYE C, 1986, T ROY SOC TROP MED H, V80, P69, DOI 10.1016/0035-9203(86)90199-9; Dye C., …	53	27	0012-9658		OCT	2001	82	10	2673	2681		10.1890/0012-9658(2001)082[2673:SPDALE]2.0.CO	2 9	487FN	WOS:000171863100001	NA	Harvard Univ, Dept Organism & Evolutionary Biol, Cambridge, MA 02138 USA; Harvard Univ, Div Engn & Appl Sci, Maxwell Dworkin Lab 142, Cambridge, MA 02138 USA; Tulane Univ, Med Ctr, Sch Publ Hlth & Trop Med, Dept Trop Med, New Orleans, LA 70112 USA	2.0769230769	ecol	25	1	Harvard Univ, Dept Organism & Evolutionary Biol, Cambridge, MA 02138 USA; Harvard Univ, Div Engn & Appl Sci, Maxwell Dworkin Lab 142, Cambridge, MA 02138 USA; Tulane Univ, Med Ctr, Sch Publ Hlth & Trop Med, Dept Trop Med, New Orleans, LA 70112 USA	mckenzie f
1103	Kohler, SL; Hoiland, WK	Population regulation in an aquatic insect: The role of disease	ECOLOGY	Ecology	1	We studied the dynamics of a univoltine stream-dwelling caddistly, Brachycentrus americanus, and its microsporidian disease for 15 yr. The pathogen is highly virulent. with infections generally resulting in death during the larval stage. In most years, we sampled Brachycentrus immatures every 1-2 mo to estimate population density and disease prevalence. Brachycentrus population dynamics exhibited…	ANDERSON RM, 1986, PHILOS T ROY SOC B, V314, P533, DOI 10.1098/rstb.1986.0072; ANDERSON RM, 1981, PHILOS T ROY SOC B, V291, P451, DOI 10.1098/rstb.1981.0005; ANDERSON RM, 1978, J ANIM ECOL, V47, P219, DOI 10.2307/3933; ANDERSON RM, 1980, SCIENCE, V210, P658, DOI 10.1126/science.210.4470.658; Andreadis TG, 1999, J INVERTEBR PATHOL, V74, P198, DOI 10.1006/jipa.1999.4875; ANDREADIS TG, 1985, P NATL …	84	24	0012-9658		AUG	2001	82	8	2294	2305		10.1890/0012-9658(2001)082[2294:PRIAAI]2.0.CO	2 12	462ZP	WOS:000170452600015	NA	Illinois Nat Hist Survey, Ctr Aquat Ecol, Champaign, IL 61820 USA	1.8461538462	ecol	14	1	Illinois Nat Hist Survey, Ctr Aquat Ecol, Champaign, IL 61820 USA	kohler s
840	Hall, SR; Becker, CR; Duffy, MA; Caceres, CE	A power-efficiency trade-off in resource use alters epidemiological relationships	ECOLOGY	Ecology	1	Trade-offs play pivotal roles in the ecology and evolution of natural populations. However, trade-offs are probably not static, invariant relationships. Instead, ecological factors can shift, alter, or reverse the relationships underlying trade-offs and create critical genotype x environment (G x E) interactions. But which ecological factors alter trade-offs or create G x E interactions, and why …	Angilletta MJ, 2003, TRENDS ECOL EVOL, V18, P234, DOI 10.1016/S0169-5347(03)00087-9; Bedhomme S, 2004, P ROY SOC B-BIOL SCI, V271, P739, DOI 10.1098/rspb.2003.2657; Blanford S, 2003, ECOL LETT, V6, P2, DOI 10.1046/j.1461-0248.2003.00387.x; Bohannan BJM, 2002, ANTON LEEUW INT J G, V81, P107, DOI 10.1023/A:1020585711378; BOOTS M, 1993, FUNCT ECOL, V7, P528, DOI 10.2307/2390128; Boots M, 2009, PHILO…	59	6	0012-9658		MAR	2012	93	3	645	656			12	928CJ	WOS:000302957300021	22624218	[Hall, Spencer R.; Becker, Claes R.] Indiana Univ, Dept Biol, Bloomington, IN 47405 USA; [Duffy, Meghan A.] Georgia Inst Technol, Sch Biol, Atlanta, GA 30332 USA; [Caceres, Carla E.] Univ Illinois, Sch Integrat Biol, Urbana, IL 61801 USA	3	ecol	25	1	Indiana Univ, Dept Biol, Bloomington, IN 47405 USA	hall s
1013	Johnson, BL; Haddad, NM	Edge effects, not connectivity, determine the incidence and development of a foliar fungal plant disease	ECOLOGY	Ecology	1	Using a model plant-pathogen system in a large-scale habitat corridor experiment, we found that corridors do not facilitate the movement of wind-dispersed plant pathogens, that connectivity of patches does not enhance levels of foliar fungal plant disease, and that edge effects are the key drivers of plant disease dynamics. Increased spread of infectious disease is often cited as a potential nega…	Agrios G. N., 2005, PLANT PATHOLOGY; ANDERSON PK, 2004, TRENDS ECOL EVOL, V19, P525; AUGSPURGER CK, 1987, PLANT POPULATION ECO, P413; Carlsson-Graner U, 2002, OIKOS, V97, P97, DOI 10.1034/j.1600-0706.2002.970110.x; Fagan WE, 1999, AM NAT, V153, P165, DOI 10.1086/303162; Gilbert-Norton L, 2010, CONSERV BIOL, V24, P660, DOI 10.1111/j.1523-1739.2010.01450.x; Gog J, 2002, P ROY SOC B-BIOL SCI, V269, …	29	4	0012-9658		AUG	2011	92	8	1551	1558			8	801RW	WOS:000293459100001	21905421	[Johnson, Brenda L.; Haddad, Nick M.] N Carolina State Univ, Dept Biol, Raleigh, NC 27695 USA	1.3333333333	biol	14	1	N Carolina State Univ, Dept Biol, Raleigh, NC 27695 USA	johnson b
1637	Real, LA; McElhany, P	Spatial pattern and process in plant-pathogen interactions	ECOLOGY	Ecology	1	An individual host's likelihood of acquiring an infectious disease depends, in large part, on the location of the host relative to sources of infection, proximity to other hosts, and occupation of specific microhabitats that confer increased susceptibility. Spatial organization of the host and pathogen populations then may be critical in determining patterns of disease occurrence and dynamics. We…	ALEXANDER HM, 1988, J ECOL, V76, P91, DOI 10.2307/2260456; BRAY J. ROGER, 1957, ECOL MONOGR, V27, P325, DOI 10.2307/1942268; BROOKER PI, 1985, MATH GEOL, V17, P81; Campbell CL, 1990, INTRO PLANT DIS EPID; Cliff A. D., 1981, SPATIAL PROCESSES MO; Cressie N, 1993, STAT SPATIAL DATA; DAVIS MW, 1987, MATH GEOL, V19, P99; DAVIS MW, 1987, MATH GEOL, V19, P91; DIGGLE PJ, 1983, STATISTICAL ANAL SPA; DUKA…	39	60	0012-9658		JUN	1996	77	4	1011	1025		10.2307/2265572	15	UN894	WOS:A1996UN89400005	NA		3.3333333333	biol	14	1	NA	real l
579	DWYER, G	ON THE SPATIAL SPREAD OF INSECT PATHOGENS - THEORY AND EXPERIMENT	ECOLOGY	Ecology	1	The mathematical theory of animal diseases has seen explosive growth in the past decade, yet most of the existing theory examines only temporal disease spread, ignoring the effects of patchy host or pathogen spatial distributions. Here I present a model for the within-season spatial spread of insect pathogens that incorporates host movement in an otherwise conventional insect host-pathogen model.…	ANDERSON RM, 1981, PHILOS T ROY SOC B, V291, P451, DOI 10.1098/rstb.1981.0005; ANDERSON RM, 1981, NATURE, V289, P765, DOI 10.1038/289765a0; BANKS HT, 1987, OECOLOGIA, V74, P356, DOI 10.1007/BF00378930; BIRD F. T., 1961, CANADIAN ENT, V93, P228; BROOKES MH, 1978, USDA TECHNICAL B, V1585; CARRUTHERS RI, 1987, EPIZOOTIOLOGY INSECT, P43; CARTER JB, 1983, J INVERTEBR PATHOL, V42, P312, DOI 10.1016/002…	62	57	0012-9658		APR	1992	73	2	479	494		10.2307/1940754	16	HK464	WOS:A1992HK46400008	NA		2.5909090909	ecol	3	1	NA	dwyer g
583	DWYER, G; ELKINTON, JS	HOST DISPERSAL AND THE SPATIAL SPREAD OF INSECT PATHOGENS	ECOLOGY	Ecology	1	Empirical studies of the spatial spread of insect pathogens have emphasized the importance of high dispersal rates, but typically rely strictly on observational data. In contrast, existing mathematical models on the spatial spread of infectious diseases have suggested that a highly infectious disease can spread rapidly even if the dispersal rate of its host is low; such models, however, are large…	ANDERSON RM, 1981, PHILOS T ROY SOC B, V291, P451, DOI 10.1098/rstb.1981.0005; Anderson RM, 1992, INFECTIOUS DISEASES; BAILEY NTJ, 1975, MATH THEORY INFECTIO; Batschelet E, 1981, CIRCULAR STATISTICS; Bell R.A., 1981, USDA TECH B, V1584, P599; CAIN ML, 1990, J ECOL, V78, P27, DOI 10.2307/2261034; CAMPBELL RW, 1981, USDA TECHNICAL B, V1584, P161; DOBSON AP, 1986, TRENDS ECOL EVOL, V1, P11, DOI 10.1…	54	43	0012-9658		JUN	1995	76	4	1262	1275		10.2307/1940933	14	QZ878	WOS:A1995QZ87800022	NA		2.2631578947	ecol	14	1	NA	dwyer g
1602	POWER, AG	VIRUS SPREAD AND VECTOR DYNAMICS IN GENETICALLY DIVERSE PLANT-POPULATIONS	ECOLOGY	Ecology	1	Little is known about the influence of genetic diversity in plant populations on the dynamics of plant viruses, particularly those transmitted by insects. For these viruses, plant genetic diversity may affect virus incidence through impacts on the population dynamics of the vector insects or through impacts on vector feeding behavior, which determines transmission of the virus. This study was des…	BARRETT JA, 1981, GENETIC CONSEQUENCES, P209; Browning J. A., 1977, PLANT DIS ADV TREATI, VI, P191; BROWNING JA, 1969, ANNU REV PHYTOPATHOL, V7, P355, DOI 10.1146/annurev.py.07.090169.002035; CANNON RJC, 1986, J APPL ECOL, V23, P101, DOI 10.2307/2403084; DIXON A. F. G., 1958, TRANS ROY ENTOMOL SOC LONDON, V110, P319; ELLSTRAND NC, 1985, EVOLUTION, V39, P657, DOI 10.2307/2408660; GARCIA MAA, 1975,…	25	55	0012-9658		FEB	1991	72	1	232	241		10.2307/1938917	10	EU723	WOS:A1991EU72300023	NA		2.3913043478		3	1	NA	power a
2210	Yoshimura, A; Kawasaki, K; Takasu, F; Togashi, K; Futai, K; Shigesada, N	Modeling the spread of pine wilt disease caused by nematodes with pine sawyers as vector	ECOLOGY	Ecology	1	An epidemic of pine wilt disease has been spreading in wide areas of Japan for nearly a century. The disease is caused by the pinewood nematode, Bursaphelenchus xylophilus, with the pine sawyer, Monochamus alternatus, as vector. The spread of disease is facilitated by an obligatory mutualism between the nematode and the pine sawyer: the pine sawyer helps the nematode transmit to a new host tree, …	Anderson R., 1991, INFECT DIS HUMANS DY; Anderson R.M., 1981, P13; Bailey N. T. J., 1975, MATH THEORY INFECT D; BOLLA RI, 1988, J NEMATOL, V20, P590; DIETZ N, 1976, LECT NOTES BIOMATH, V39, P264; Fielding NJ, 1996, FORESTRY, V69, P35, DOI 10.1093/forestry/69.1.35; Furuno T, 1979, B KYOTO U FOR, V51, P23; Futai K., 1990, Journal of the Japanese Forestry Society, V72, P520; Giblin-Davis Robin M., 1…	53	35	0012-9658		JUL	1999	80	5	1691	1702		10.1890/0012-9658(1999)080[1691:MTSOPW]2.0.CO	2 12	281XZ	WOS:000085187900018	NA	Nara Womens Univ, Dept Informat & Comp Sci, Nara 6308506, Japan; Doshisha Univ, Dept Knowledge Engn & Comp Sci, Kyo Tanabe 6100321, Japan; Hiroshima Univ, Fac Integrated Arts & Sci, Hiroshima 7938521, Japan; Kyoto Univ, Appl Bot Lab, Fac Agr, Kyoto 6068224, Japan	2.3333333333	health_informatics	27	1	Nara Womens Univ, Dept Informat & Comp Sci, Nara 6308506, Japan; Doshisha Univ, Dept Knowledge Engn & Comp Sci, Kyo Tanabe 6100321, Japan; Hiroshima Univ, Fac Integrated Arts & Sci, Hiroshima 7938521, Japan; Kyoto Univ, Appl Bot Lab, Fac Agr, Kyoto 6068224, Japan	yoshimura a
762	GOULSON, D; HAILS, RS; WILLIAMS, T; HIRST, ML; VASCONCELOS, SD; GREEN, BM; CARTY, TH; CORY, JS	TRANSMISSION DYNAMICS OF A VIRUS IN A STAGE-STRUCTURED INSECT POPULATION	ECOLOGY	Ecology	1	Despite the blossoming interest in host-microparasite epidemiology, and in use of viruses in the biological control of insect pests, few empirical studies have attempted to quantify transmission and mortality rates under field conditions. We report a laboratory and field study in which the transmission parameter (nu) and mortality rate (alpha) due to nuclear polyhedrosis virus (NPV) are measured …	Ali A, 1991, BIOL CONTROL, V1, P334, DOI 10.1016/1049-9644(91)90087-G; ANDERSON RM, 1981, PHILOS T ROY SOC B, V291, P451, DOI 10.1098/rstb.1981.0005; ANDERSON RM, 1981, NATURE, V289, P765, DOI 10.1038/289765a0; ANDERSON RM, 1979, NATURE, V280, P361, DOI 10.1038/280361a0; ANDREASEN V, 1989, THEOR POPUL BIOL, V36, P214, DOI 10.1016/0040-5809(89)90031-2; BEGON M, 1992, AM NAT, V139, P1131, DOI 10.10…	47	30	0012-9658		MAR	1995	76	2	392	401		10.2307/1941198	10	QL931	WOS:A1995QL93100007	NA	NERC,INST VIROL & ENVIRONM MICROBIOL,ECOL & BIOCONTROL SECT,OXFORD OX1 3SR,ENGLAND	1.5789473684	govt_ecol	29	1	NERC,INST VIROL & ENVIRONM MICROBIOL,ECOL & BIOCONTROL SECT,OXFORD OX1 3SR,ENGLAND	goulson d
256	Briggs, CJ; Vredenburg, VT; Knapp, RA; Rachowicz, LJ	Investigating the population-level effects of chytridiomycosis: An emerging infectious disease of amphibians	ECOLOGY	Ecology	1	Chytridiomycosis is an emerging infectious disease that has recently been reported in amphibian populations throughout the world. It has been associated with many cases of population declines and extinctions. In some areas of the Sierra Nevada of California the disease appears to be the causal factor in the rapid extinction of local populations of the mountain yellow-legged frog, Rana muscosa, wi…	Berger L, 1998, P NATL ACAD SCI USA, V95, P9031, DOI 10.1073/pnas.95.15.9031; Berger L, 2004, AUST VET J, V82, P434, DOI 10.1111/j.1751-0813.2004.tb11137.x; Bosch J, 2001, BIOL CONSERV, V97, P331, DOI 10.1016/S0006-3207(00)00132-4; Boyle DG, 2004, DIS AQUAT ORGAN, V60, P141, DOI 10.3354/dao060141; BRADFORD DF, 1983, ECOLOGY, V64, P1171, DOI 10.2307/1937827; BRADFORD DF, 1989, COPEIA, P775; Briggs…	37	85	0012-9658		DEC	2005	86	12	3149	3159		10.1890/04-1428	11	994YI	WOS:000234066700003	NA	Univ Calif Berkeley, Dept Integrat Biol, Berkeley, CA 94720 USA; Univ Calif, Sierra Nevada Aquat Res Lab, Crowley Lake, CA 93546 USA	9.4444444444	ecol	25	1	Univ Calif Berkeley, Dept Integrat Biol, Berkeley, CA 94720 USA; Univ Calif, Sierra Nevada Aquat Res Lab, Crowley Lake, CA 93546 USA	briggs c
987	JAFFEE, B; PHILLIPS, R; MULDOON, A; MANGEL, M	DENSITY-DEPENDENT HOST PATHOGEN DYNAMICS IN SOIL MICROCOSMS	ECOLOGY	Ecology	1	Temporal density-dependent parasitism and a host threshold density are important features of disease induced by infectious parasites in populations of aboveground, macroscopic organisms. We determined whether these features also occur in soil microcosms containing a microscopic host (the nematode Heterodera schachtii) and its parasite (the nematophagous fungus Hirsutella rhossiliensis). Soil micr…	ANDERSON RM, 1991, B MATH BIOL, V53, P3, DOI 10.1016/S0092-8240(05)80039-4; ANDERSON RM, 1981, PHILOS T ROY SOC B, V291, P451, DOI 10.1098/rstb.1981.0005; ANDERSON RM, 1979, NATURE, V280, P361, DOI 10.1038/280361a0; [Anonymous], 1988, SAS STAT USERS GUIDE; BLACK FL, 1987, ANNU REV MICROBIOL, V41, P677; Brown G.C., 1987, P43; Hassell M. P., 1978, DYNAMICS ARTHROPOD P; JAFFEE BA, 1983, PLANT DIS, V…	28	56	0012-9658		APR	1992	73	2	495	506		10.2307/1940755	12	HK464	WOS:A1992HK46400009	NA	UNIV CALIF DAVIS,GRAD GRP APPL MATH,DAVIS,CA 95616; UNIV CALIF DAVIS,INST THEORET DYNAM,DAVIS,CA 95616; UNIV CALIF DAVIS,DEPT ZOOL,DAVIS,CA 95616; UNIV CALIF DAVIS,CTR POPULAT BIOL,DAVIS,CA 95616	2.5454545455	math	25	1	UNIV CALIF DAVIS,GRAD GRP APPL MATH,DAVIS,CA 95616; UNIV CALIF DAVIS,INST THEORET DYNAM,DAVIS,CA 95616; UNIV CALIF DAVIS,DEPT ZOOL,DAVIS,CA 95616; UNIV CALIF DAVIS,CTR POPULAT BIOL,DAVIS,CA 95616	jaffee b
1509	Otten, W; Filipe, JAN; Bailey, DJ; Gilligan, CA	Quantification and analysis of transmission rates for soilborne epidemics	ECOLOGY	Ecology	1	The rates of transmission of infection from inoculum or infecteds to susceptible hosts are critical determinants of epidemics, yet no formal experimental methods have been described for their quantification and analysis in spatially explicit epidemics. Replicated microcosms of >400 radish seedlings and with tight control of environmental conditions were exposed to known amounts of inoculum of the…	ADAMS PB, 1987, PLANT DIS, V71, P170, DOI 10.1094/PD-71-0170; AMORIM L, 1993, PHYTOPATHOLOGY, V83, P933, DOI 10.1094/Phyto-83-933; Anderson R., 1991, INFECT DIS HUMANS DY; Bailey DJ, 1999, PHYTOPATHOLOGY, V89, P84, DOI 10.1094/PHYTO.1999.89.1.84; BURDON JJ, 1989, ANNU REV ECOL SYST, V20, P119; Campbell CL, 1999, ECOSYST HEALTH, V5, P146, DOI 10.1046/j.1526-0992.1999.09924.x; CAMPBELL CL, 1984, PH…	38	22	0012-9658		DEC	2003	84	12	3232	3239		10.1890/02-0564	8	762LN	WOS:000187973500013	NA	Univ Cambridge, Dept Plant Sci, Epidemiol & Modelling Grp, Cambridge CB2 3EA, England	2	ecol	25	1	Univ Cambridge, Dept Plant Sci, Epidemiol & Modelling Grp, Cambridge CB2 3EA, England	otten w
1510	Otten, W; Filipe, JAN; Gilligan, CA	Damping-off epidemics, contact structure, and disease transmission in mixed-species populations	ECOLOGY	Ecology	1	In this paper we introduce a method to analyze the inter- and intraspecies transmission rates and contact structure between susceptible and infected plants in epidemics in mixed plant populations. Using spatiotemporal maps of damping-off epidemics caused by Rhizoctonia solani in replicated microcosms of > 400 randomly mixed radish and mustard seedlings, we first show that as an epidemic progresse…	Andersen TF, 1996, RHIZOCTONIA SPECIES: TAXONOMY, MOLECULAR BIOLOGY, ECOLOGY, PATHOLOGY AND DISEASE CONTROL, P379; Andrivon D, 2003, PLANT PATHOL, V52, P586, DOI 10.1046/j.1365-3059.2003.00882.x; BAILEY DJ, 2003, NEW PHYTOL, V161, P569; Brachet S, 1999, J THEOR BIOL, V198, P479, DOI 10.1006/jtbi.1999.0926; BURDON JJ, 1989, ANNU REV ECOL SYST, V20, P119; BURDON JJ, 1977, OECOLOGIA, V28, P141, DOI …	31	11	0012-9658		JUL	2005	86	7	1948	1957		10.1890/04-1122	10	941YH	WOS:000230249600031	NA	Univ Cambridge, Dept Plant Sci, Epidemiol & Modelling Grp, Cambridge CB2 3EA, England	1.2222222222	ecol	22	1	Univ Cambridge, Dept Plant Sci, Epidemiol & Modelling Grp, Cambridge CB2 3EA, England	otten w
132	Bartel, RA; Oberhauser, KS; de Roode, JC; Altizer, SM	Monarch butterfly migration and parasite transmission in eastern North America	ECOLOGY	Ecology	1	Seasonal migration occurs in many animal systems and is likely to influence interactions between animals and their parasites. Here, we focus on monarch butterflies (Danaus plexippus) and a protozoan parasite (Ophryocystis elektroscirrha) to investigate how host migration affects infectious disease processes. Previous work showed that parasite prevalence was lower among migratory than nonmigratory…	Ackery P. R., 1984, MILKWEED BUTTERFLIES; Alerstam T, 2003, OIKOS, V103, P247, DOI 10.1034/j.1600-0706.2003.12559.x; Altizer SM, 2000, ECOL ENTOMOL, V25, P125, DOI 10.1046/j.1365-2311.2000.00246.x; Altizer SM, 2004, MONARCH BUTTERFLY BIOLOGY AND CONSERVATION, P203; Batalden RV, 2007, ENVIRON ENTOMOL, V36, P1365, DOI 10.1603/0046-225X(2007)36[1365:ENISGO]2.0.CO;2; Bradley CA, 2005, ECOL LETT, V8, …	54	13	0012-9658		FEB	2011	92	2	342	351		10.1890/10-0489.1	10	750NC	WOS:000289553600010	21618914	[Bartel, Rebecca A.; Altizer, Sonia M.] Univ Georgia, Odum Sch Ecol, Athens, GA 30602 USA; [Oberhauser, Karen S.] Univ Minnesota, Dept Fisheries Wildlife & Conservat Biol, St Paul, MN 55108 USA; [de Roode, Jacobus C.] Emory Univ, Dept Biol, Atlanta, GA 30322 USA	4.3333333333	ecol	25	1	Univ Georgia, Odum Sch Ecol, Athens, GA 30602 USA	bartel r
1511	Ovaskainen, O; Laine, AL	Inferring evolutionary signals from ecological data in a plant-pathogen metapopulation	ECOLOGY	Ecology	1	We followed the dynamics of local epidemics in three populations of a natural plant-pathogen system for four sequential years. We characterize the overwintering process with spatial statistics and use a stochastic, spatially explicit, modeling approach with Bayesian parameter estimation to study the spread of the infection during the growing season. Our modeling approach allows us to infer coevol…	Agrios G N, 1997, PLANT PATHOLOGY; Alexander HM, 1996, ECOLOGY, V77, P990, DOI 10.2307/2265569; Anderson R., 1991, INFECT DIS HUMANS DY; Andersson H., 2000, STOCHASTIC EPIDEMIC; Bailey T.C., 1995, INTERACTIVE SPATIAL; Bos M., 1992, PLANTAGO MULTIDISCIP, P222; BOS M, 1986, HEREDITY, V56, P43, DOI 10.1038/hdy.1986.7; BURDON JJ, 1993, ANNU REV PHYTOPATHOL, V31, P305; Bushnell WR, 2002, POWDERY MILDE…	31	20	0012-9658		APR	2006	87	4	880	891		10.1890/0012-9658(2006)87[880:IESFED]2.0.CO	2 12	033QF	WOS:000236863200011	16676532	Univ Helsinki, Dept Biol & Environm Sci, Metapopulat Res Grp, FI-00014 Helsinki, Finland	2.5	ecol	14	1	Univ Helsinki, Dept Biol & Environm Sci, Metapopulat Res Grp, FI-00014 Helsinki, Finland	ovaskainen o
293	Caceres, CE; Knight, CJ; Hall, SR	Predator-spreaders: Predation can enhance parasite success in a planktonic host-parasite system	ECOLOGY	Ecology	1	The "healthy herds" hypothesis suggests that selective predators, by acting as parasite sinks, may inhibit the start of epidemics and reduce prevalence of infection. Here, we describe a counter-example using field patterns, experiments, and a model. The predator Chaoborus releases infective spores of a fungal parasite and, in doing so, may facilitate epidemics in Daphnia populations. In the field…	Caceres CE, 2006, ECOLOGY, V87, P1438, DOI 10.1890/0012-9658(2006)87[1438:PSOLCE]2.0.CO;2; CHESSON J, 1983, ECOLOGY, V64, P1297, DOI 10.2307/1937838; Choisy M, 2006, P R SOC B, V273, P2025, DOI 10.1098/rspb.2006.3554; Decaestecker E, 2002, P NATL ACAD SCI USA, V99, P5481, DOI 10.1073/pnas.082543099; Duffy MA, 2009, LIMNOL OCEANOGR, V54, P770, DOI 10.4319/lo.2009.54.3.0770; Duffy MA, 2005, LIMNOL …	41	15	0012-9658		OCT	2009	90	10	2850	2858		10.1890/08-2154.1	9	500CH	WOS:000270274200020	19886493	[Caceres, Carla E.; Knight, Christine J.] Univ Illinois, Sch Integrat Biol, Urbana, IL 61801 USA; [Hall, Spencer R.] Indiana Univ, Dept Biol, Bloomington, IN 47405 USA	3	mathbio	22	1	Univ Illinois, Sch Integrat Biol, Urbana, IL 61801 USA	caceres c
1709	Rottstock, T; Joshi, J; Kummer, V; Fischer, M	Higher plant diversity promotes higher diversity of fungal pathogens, while it decreases pathogen infection per plant	ECOLOGY	Ecology	1	Fungal plant pathogens are common in natural communities where they affect plant physiology, plant survival, and biomass production. Conversely, pathogen transmission and infection may be regulated by plant community characteristics such as plant species diversity and functional composition that favor pathogen diversity through increases in host diversity while simultaneously reducing pathogen in…	Adler FR, 2005, ECOL LETT, V8, P438, DOI 10.1111/j.1461-0248.2005.00741.x; Agrios G. N., 2005, PLANT PATHOLOGY; Alexander HM, 2010, PLANT DIS, V94, P492, DOI 10.1094/PDIS-94-5-0492; Allan E, 2010, ECOLOGY, V91, P2572, DOI 10.1890/09-0859.1; Altizer S, 2003, TRENDS ECOL EVOL, V18, P589, DOI 10.1016/j.tree.2003.08.013; Altizer Sonia, 2008, P259; Barrett LG, 2009, NEW PHYTOL, V183, P513, DOI 10.1111…	85	0	0012-9658	1939-9170	JUL	2014	95	7	1907	1917			11	AL9OL	WOS:000339470500019	25163123	[Rottstock, Tanja; Joshi, Jasmin; Kummer, Volker] Univ Potsdam, Inst Biochem & Biol, D-14469 Potsdam, Germany; [Joshi, Jasmin] Berlin Brandenburg Inst Adv Biodivers Res BBIB, D-14195 Berlin, Germany; [Fischer, Markus] Univ Bern, Inst Plant Sci, CH-3013 Bern, Switzerland; [Fischer, Markus] Senckenberg Gesell Nat Forsch, Biodivers & Climate Inst BiKF, Frankfurt, Germany	NA	biol	27	1	Univ Potsdam, Inst Biochem & Biol, D-14469 Potsdam, Germany	rottstock t
1320	McCallum, H; Jones, M; Hawkins, C; Hamede, R; Lachish, S; Sinn, DL; Beeton, N; Lazenby, B	Transmission dynamics of Tasmanian devil facial tumor disease may lead to disease-induced extinction	ECOLOGY	Ecology	1	Most pathogens threatening to cause extinction of a host species are maintained on one or more reservoir hosts, in addition to the species that is threatened by disease. Further, most conventional host-pathogen theory assumes that transmission is related to host density, and therefore a pathogen should become extinct before its sole host. Tasmanian devil facial tumor disease is a recently emerged…	Anderson R. M., 1991, INFECT DIS HUMANS; ANDERSON RM, 1991, B MATH BIOL, V53, P3, DOI 10.1016/S0092-8240(05)80039-4; Anderson RM, 2004, PHILOS T ROY SOC B, V359, P1091, DOI 10.1098/rstb.2004.1490; Begon M, 2003, J ANIM ECOL, V72, P343, DOI 10.1046/j.1365-2656.2003.00705.x; Berger L, 1998, P NATL ACAD SCI USA, V95, P9031, DOI 10.1073/pnas.95.15.9031; Burnham KP, 2004, SOCIOL METHOD RES, V33, P261,…	50	37	0012-9658	1939-9170	DEC	2009	90	12	3379	3392		10.1890/08-1763.1	14	531WB	WOS:000272700800010	20120807	[McCallum, Hamish; Jones, Menna; Hawkins, Clare; Hamede, Rodrigo; Sinn, David L.; Beeton, Nick] Univ Tasmania, Sch Zool, Hobart, Tas 7001, Australia; [Jones, Menna; Hawkins, Clare; Sinn, David L.; Lazenby, Billie] Dept Primary Ind & Water, Hobart, Tas 7001, Australia; [Lachish, Shelly] Univ Queensland, Sch Integrat Biol, Brisbane, Qld 4072, Australia	7.4	ecol	5	1	Univ Tasmania, Sch Zool, Hobart, Tas 7001, Australia	mccallum h
447	Cross, PC; Creech, TG; Ebinger, MR; Manlove, K; Irvine, K; Henningsen, J; Rogerson, J; Scurlock, BM; Creel, S	Female elk contacts are neither frequency nor density dependent	ECOLOGY	Ecology	1	Identifying drivers of contact rates among individuals is critical to understanding disease dynamics and implementing targeted control measures. We studied the interaction patterns of 149 female elk (Cervus canadensis) distributed across five different regions of western Wyoming over three years, defining a contact as an approach within one body length (approximate to 2 m). Using hierarchical mod…	Anderson R., 1991, INFECT DIS HUMANS DY; ANTONOVICS J, 1995, AM NAT, V145, P661, DOI 10.1086/285761; Bates D, 2011, LME4 LINEAR MIXED EF; Begon M, 2002, EPIDEMIOL INFECT, V129, P147, DOI 10.1017/S0950268802007148; Bienen L, 2006, FRONT ECOL ENVIRON, V4, P319, DOI 10.1890/1540-9295(2006)4[319:AAEATB]2.0.CO;2; Cheville N. F., 1998, BRUCELLOSIS GREATER; Conner MM, 2007, ECOL APPL, V17, P140, DOI 10.…	41	3	0012-9658	1939-9170	SEP	2013	94	9	2076	2086		10.1890/12-2086.1	11	219TL	WOS:000324532900020	24279278	[Cross, P. C.; Irvine, K.] US Geol Survey, Northern Rocky Mt Sci Ctr, Bozeman, MT 59715 USA; [Creech, T. G.; Ebinger, M. R.; Creel, S.] Montana State Univ, Dept Ecol, Bozeman, MT 59717 USA; [Creech, T. G.] Oregon State Univ, Dept Fisheries & Wildlife, Corvallis, OR 97331 USA; [Ebinger, M. R.] Montana State Univ, Inst Ecosyst, Bozeman, MT 59717 USA; [Manlove, K.] Penn State Univ, Dept Biol, Huck I…	3	govt_ecol	5	1	US Geol Survey, Northern Rocky Mt Sci Ctr, Bozeman, MT 59715 USA	cross p
843	Hall, SR; Sivars-Becker, L; Becker, C; Duffy, MA; Tessier, AJ; Caceres, CE	Eating yourself sick: transmission of disease as a function of foraging ecology	ECOLOGY LETTERS	Ecol Lett	1	Species interactions may profoundly influence disease outbreaks. However, disease ecology has only begun to integrate interactions between hosts and their food resources (foraging ecology) despite that hosts often encounter their parasites while feeding. A zooplankton-fungal system illustrated this central connection between foraging and transmission. Using experiments that varied food density fo…	Altizer S, 2006, ECOL LETT, V9, P467, DOI 10.1111/j.1461-0248.2005.00879.x; Anderson R., 1991, INFECT DIS HUMANS DY; ANDERSON RM, 1981, PHILOS T ROY SOC B, V291, P451, DOI 10.1098/rstb.1981.0005; Begon M, 1999, P ROY SOC B-BIOL SCI, V266, P1939, DOI 10.1098/rspb.1999.0870; Bittner Kerstin, 2002, Limnology and Oceanography, V47, P300; BURDON JJ, 1980, J ECOL, V68, P737, DOI 10.2307/2259453; Burnha…	62	55	1461-023X		MAR	2007	10	3	207	218		10.1111/j.1461-0248.2006.01011.x	12	136ML	WOS:000244227800006	17305804	Indiana Univ, Dept Biol, Bloomington, IN 47401 USA; Michigan State Univ, Wk Kellogg Biol Stn, Hickory Corners, MI 49060 USA; Univ Wisconsin, Dept Zool, Madison, WI 53706 USA; Natl Sci Fdn, Div Environm Biol, Arlington, VA 22230 USA; Univ Illinois, Sch Integrat Biol, Urbana, IL 61801 USA	7.8571428571	ecol	27	1	Indiana Univ, Dept Biol, Bloomington, IN 47401 USA; Michigan State Univ, Wk Kellogg Biol Stn, Hickory Corners, MI 49060 USA; Univ Wisconsin, Dept Zool, Madison, WI 53706 USA; Natl Sci Fdn, Div Environm Biol, Arlington, VA 22230 USA; Univ Illinois, Sch Integrat Biol, Urbana, IL 61801 USA	hall s
391	Civitello, DJ; Pearsall, S; Duffy, MA; Hall, SR	Parasite consumption and host interference can inhibit disease spread in dense populations	ECOLOGY LETTERS	Ecol Lett	1	Disease dynamics hinge on parasite transmission among hosts. However, canonical models for transmission often fit data poorly, limiting predictive ability. One solution involves building mechanistic yet general links between host behaviour and disease spread. To illustrate, we focus on the exposure component of transmission for hosts that consume their parasites, combining experiments, models and…	Anderson R. M., 1992, INFECT DIS HUMANS; ANDERSON RM, 1986, PHILOS T ROY SOC B, V314, P533, DOI 10.1098/rstb.1986.0072; Arneberg P, 1998, P ROY SOC B-BIOL SCI, V265, P1283; Ben-Ami F, 2010, AM NAT, V175, P106, DOI 10.1086/648672; Ben-Ami F, 2008, P R SOC B, V275, P853, DOI 10.1098/rspb.2007.1544; Besbeas P, 2005, AUST NZ J STAT, V47, P35, DOI 10.1111/j.1467-842X.2005.00370.x; Burnham K.P., 2002, …	48	5	1461-023X	1461-0248	MAY	2013	16	5	626	634		10.1111/ele.12089	9	132OA	WOS:000318077200007	23452184	[Civitello, David J.; Pearsall, Susan; Hall, Spencer R.] Indiana Univ, Dept Biol, Bloomington, IN 47405 USA; [Duffy, Meghan A.] Georgia Inst Technol, Sch Biol, Atlanta, GA 30332 USA	5	ecol	25	1	Indiana Univ, Dept Biol, Bloomington, IN 47405 USA	civitello d
841	Hall, SR; Knight, CJ; Becker, CR; Duffy, MA; Tessier, AJ; Caceres, CE	Quality matters: resource quality for hosts and the timing of epidemics	ECOLOGY LETTERS	Ecol Lett	1	Epidemiologists increasingly realize that species interactions (e.g. selective predation) can determine when epidemics start and end. We hypothesize here that resource quality can also strongly influence disease dynamics: epidemics can be inhibited when resource quality for hosts is too poor and too good. In three lakes, resource quality for the zooplankton host (Daphnia dentifera) was poor when …	ANDERSON RM, 1986, PHILOS T ROY SOC B, V314, P533, DOI 10.1098/rstb.1986.0072; Bedhomme S, 2004, P ROY SOC B-BIOL SCI, V271, P739, DOI 10.1098/rspb.2003.2657; Berryman A.A., 1987, P3; Brown MJF, 2000, OIKOS, V91, P421, DOI 10.1034/j.1600-0706.2000.910302.x; Cory JS, 2006, TRENDS ECOL EVOL, V21, P278, DOI 10.1016/j.tree.2006.02.005; CRAWLEY MJ, 1983, HERBIVORY DYNAMICS A; D'Amico V, 1998, ECOLOGY,…	49	41	1461-023X		FEB	2009	12	2	118	128		10.1111/j.1461-0248.2008.01264.x	11	394SR	WOS:000262468500002	19049510	[Hall, Spencer R.; Becker, Claes R.] Indiana Univ, Dept Biol, Bloomington, IN 47405 USA; [Knight, Christine J.; Caceres, Carla E.] Univ Illinois, Sch Integrat Biol, Urbana, IL 61801 USA; [Duffy, Meghan A.] Georgia Inst Technol, Sch Biol, Atlanta, GA 30332 USA; [Tessier, Alan J.] Natl Sci Fdn, Div Environm Biol, Arlington, VA 22230 USA	8.2	ecol	27	1	Indiana Univ, Dept Biol, Bloomington, IN 47405 USA	hall s
503	Decaestecker, E; De Gersem, H; Michalakis, Y; Raeymaekers, JAM	Damped long-term host-parasite Red Queen coevolutionary dynamics: a reflection of dilution effects?	ECOLOGY LETTERS	Ecol Lett	1	An increase in biological diversity leads to a greater stability of ecosystem properties. For host-parasite interactions, this is illustrated by the dilution effect': a negative correlation between host biodiversity and disease risk. We show that a similar mechanism might stabilise host-parasite dynamics at a lower level of diversity, i.e. at the level of genetic diversity within host species. A …	Agrawal A, 2002, EVOL ECOL RES, V4, P79; Allen DE, 2012, EVOLUTION, V66, P919, DOI 10.1111/j.1558-5646.2011.01488.x; Altermatt F, 2008, ECOL LETT, V11, P918, DOI 10.1111/j.1461-0248.2008.01203.x; Becks L, 2012, ECOL LETT, V15, P492, DOI 10.1111/j.1461-0248.2012.01763.x; Beldomenico PM, 2010, TRENDS ECOL EVOL, V25, P21, DOI 10.1016/j.tree.2009.06.015; Best A, 2010, AM NAT, V176, P63, DOI 10.1086/6…	49	4	1461-023X	1461-0248	DEC	2013	16	12	1455	1462		10.1111/ele.12186	8	240RF	WOS:000326114000014	NA	[Decaestecker, Ellen] KULeuven, KULeuven Kulak, IRF Life Sci Sci & Technol, B-8500 Kortrijk, West Vlaanderen, Belgium; [De Gersem, Herbert] KULeuven, KULeuven Kulak, Dept Phys & Astron, Wave Propagat & Signal Proc Res Grp, B-8500 Kortrijk, West Vlaanderen, Belgium; [Michalakis, Yannis] CNRS IRD, F-34394 Montpellier, France; [Raeymaekers, Joost A. M.] KULeuven, Lab Biodivers & Evolutionary Genom, …	4	biol	26	1	KULeuven, KULeuven Kulak, IRF Life Sci Sci & Technol, B-8500 Kortrijk, West Vlaanderen, Belgium	decaestecker e
286	Burden, JP; Nixon, CP; Hodgkinson, AE; Possee, RD; Sait, SM; King, LA; Hails, RS	Covert infections as a mechanism for long-term persistence of baculoviruses	ECOLOGY LETTERS	Ecol Lett	1	The prevalence of pathogens in wild populations has often been estimated by the appearance of overt symptoms in the host, and this is typically used as the sole gauge of the impact of the pathogen on host dynamics. However, the development of molecular methods has increased the sensitivity with which we can detect asymptomatic infections. Baculoviruses are insect pathogens that, like many micropa…	ANDERSON RM, 1981, PHILOS T ROY SOC B, V291, P451, DOI 10.1098/rstb.1981.0005; BIEVER KD, 1985, ENVIRON ENTOMOL, V14, P579; BREMERMANN HJ, 1983, J THEOR BIOL, V100, P411, DOI 10.1016/0022-5193(83)90438-1; Burden JP, 2002, MOL ECOL, V11, P547, DOI 10.1046/j.0962-1083.2001.01439.x; CAMERON IR, 1989, VIRUS RES, V12, P183, DOI 10.1016/0168-1702(89)90038-5; CARRUTHERS WR, 1988, J INVERTEBR PATHOL, V52…	39	51	1461-023X		JUN	2003	6	6	524	531		10.1046/j.1461-0248.2003.00459.x	8	676XC	WOS:000182777000007	NA	NERC, Ctr Ecol & Hydrol, Oxford OX1 3SR, England; Oxford Brookes Univ, Sch Biol & Mol Sci, Oxford OX3 0BP, England; Univ Leeds, Ctr Biodivers & Conservat, Sch Biol, Leeds LS2 9JT, W Yorkshire, England	4.6363636364	govt_ecol	28	1	NERC, Ctr Ecol & Hydrol, Oxford OX1 3SR, England; Oxford Brookes Univ, Sch Biol & Mol Sci, Oxford OX3 0BP, England; Univ Leeds, Ctr Biodivers & Conservat, Sch Biol, Leeds LS2 9JT, W Yorkshire, England	burden j
1202	Lima, M	A link between the North Atlantic Oscillation and measles dynamics during the vaccination period in England and Wales	ECOLOGY LETTERS	Ecol Lett	1	Ecologists have become aware of the role played by interannual climatic variability on the temporal dynamics of infectious diseases. In this report, I present evidence from data on measles cases in England and Wales showing that during the post-vaccination period, the interannual variability of winter weather (represented by the North Atlantic Oscillation, NAO) influences the annual dynamics of t…	Alonso D, 2007, J R SOC INTERFACE, V4, P575, DOI 10.1098/rsif.2006.0192; Altizer S, 2006, ECOL LETT, V9, P467, DOI 10.1111/j.1461-0248.2005.00879.x; Anderson R., 1991, INFECT DIS HUMANS DY; ANDERSON RM, 1981, PHILOS T ROY SOC B, V291, P451, DOI 10.1098/rstb.1981.0005; BARTLETT MS, 1957, J R STAT SOC SER A-G, V120, P48, DOI 10.2307/2342553; BARTLETT MS, 1960, J R STAT SOC SER A-G, V123, P37, DOI 1…	41	3	1461-023X		APR	2009	12	4	302	314		10.1111/j.1461-0248.2009.01289.x	13	417HR	WOS:000264067600004	19292792	Pontificia Univ Catolica Chile, Ctr Adv Studies Ecol & Biodivers CASEB, Santiago, Chile	0.6	ecol	3	1	Pontificia Univ Catolica Chile, Ctr Adv Studies Ecol & Biodivers CASEB, Santiago, Chile	lima m
483	Day, T; Gandon, S	Applying population-genetic models in theoretical evolutionary epidemiology	ECOLOGY LETTERS	Ecol Lett	1	Much of the existing theory for the evolutionary biology of infectious diseases uses an invasion analysis approach. In this Ideas and Perspectives article, we suggest that techniques from theoretical population genetics can also be profitably used to study the evolutionary epidemiology of infectious diseases. We highlight four ways in which population-genetic models provide benefits beyond those …	Abrams PA, 2001, ECOL LETT, V4, P166, DOI 10.1046/j.1461-0248.2001.00199.x; ANDERSON RM, 1982, PARASITOLOGY, V85, P411; Andreasen V, 1997, J MATH BIOL, V35, P825, DOI 10.1007/s002850050079; Bull JJ, 2005, PLOS COMPUT BIOL, V1, P450, DOI 10.1371/journal.pcbi.0010061; BULL JJ, 1991, EVOLUTION, V45, P875, DOI 10.2307/2409695; CHARLEESWORTH B, 1971, ECOLOGY, V52, P468; Day T, 2004, AM NAT, V163, pE40…	64	44	1461-023X		OCT	2007	10	10	876	888		10.1111/j.1461-0248.2007.01091.x	13	207UF	WOS:000249275900004	17845288	Queens Univ, Dept Math, Kingston, ON K7L 3N6, Canada; Queens Univ, Dept Stat, Kingston, ON K7L 3N6, Canada; Queens Univ, Dept Biol, Kingston, ON K7L 3N6, Canada; IRD, CNRS, IRD, UMR 2724, F-34394 Montpellier 5, France	6.2857142857	math	14	1	Queens Univ, Dept Math, Kingston, ON K7L 3N6, Canada; Queens Univ, Dept Stat, Kingston, ON K7L 3N6, Canada; Queens Univ, Dept Biol, Kingston, ON K7L 3N6, Canada; IRD, CNRS, IRD, UMR 2724, F-34394 Montpellier 5, France	day t
1032	Kamo, M; Sasaki, A	Evolution toward multi-year periodicity in epidemics	ECOLOGY LETTERS	Ecol Lett	1	We studied why many diseases has multi-year period in their epidemiological dynamics, whereas a main source of the fluctuation is a seasonality with period of 1 year. Previous studies using a compartment model with seasonality in transmission rate succeed to generate a multi-year epidemiological dynamics, when, in particular, the seasonal difference is large. However, these studies have focused o…	Abeku TA, 2002, TROP MED INT HEALTH, V7, P851, DOI 10.1046/j.1365-3156.2002.00924.x; Anderson R., 1991, INFECT DIS HUMANS DY; ANDERSON RM, 1985, NATURE, V318, P323, DOI 10.1038/318323a0; ARON JL, 1984, J THEOR BIOL, V110, P665, DOI 10.1016/S0022-5193(84)80150-2; BOLKER BM, 1993, P ROY SOC B-BIOL SCI, V251, P75, DOI 10.1098/rspb.1993.0011; CHESSON PL, 1989, J MATH BIOL, V27, P117; Colwell RR, 1996…	31	7	1461-023X		APR	2005	8	4	378	385		10.1111/j.1461-0248.2005.00734.x	8	911QS	WOS:000228020200005	NA	Res Ctr Chem Risk Management, Tsukuba, Ibaraki 3058569, Japan; Kyushu Univ, Dept Biol, Grad Sch Sci, Higashi Ku, Fukuoka 8128581, Japan	0.7777777778	biol	14	1	Res Ctr Chem Risk Management, Tsukuba, Ibaraki 3058569, Japan; Kyushu Univ, Dept Biol, Grad Sch Sci, Higashi Ku, Fukuoka 8128581, Japan	kamo m
1743	Salathe, M; Scherer, A; Bonhoeffer, S	Neutral drift and polymorphism in gene-for-gene systems	ECOLOGY LETTERS	Ecol Lett	1	Pathogens are a main driving force of the evolution of plants and animals. Being resistant to diseases confers a high selective advantage to hosts, yet many host-pathogen systems show a remarkable degree of polymorphism of host resistance and pathogen virulence. The most common explanation of this phenomenon is that both resistance and virulence genes are costly and that there is selection agains…	Bergelson J, 2001, ANNU REV GENET, V35, P469, DOI 10.1146/annurev.genet.35.102401.090954; Brown JKM, 2003, TRENDS GENET, V19, P667, DOI 10.1016/j.tig.2003.10.008; Burdon J. J., 1987, DIS PLANT POPULATION; Damgaard C, 1999, J THEOR BIOL, V201, P1, DOI 10.1006/jtbi.1999.1007; FLOR HH, 1955, PHYTOPATHOLOGY, V45, P680; FRANK SA, 1994, PHILOS T ROY SOC B, V346, P283, DOI 10.1098/rstb.1994.0145; FRANK …	25	31	1461-023X		SEP	2005	8	9	925	932		10.1111/j.1461-0248.2005.00794.x	8	955KK	WOS:000231224600003	NA	Swiss Fed Inst Technol, ETH Zentrum NW, CH-8092 Zurich, Switzerland	3.4444444444	health_informatics	22	1	Swiss Fed Inst Technol, ETH Zentrum NW, CH-8092 Zurich, Switzerland	salathe m
2158	Wonham, MJ; Lewis, MA; Renclawowicz, J; Van den Driessche, P	Transmission assumptions generate conflicting predictions in host-vector disease models: a case study in West Nile virus	ECOLOGY LETTERS	Ecol Lett	1	This review synthesizes the conflicting outbreak predictions generated by different biological assumptions in host-vector disease models. It is motivated by the North American outbreak of West Nile virus, an emerging infectious disease that has prompted at least five dynamical modelling studies. Mathematical models have long proven successful in investigating the dynamics and control of infectiou…	Anderson RA, 1999, ECOL LETT, V2, P98, DOI 10.1046/j.1461-0248.1999.22055.x; ANDERSON RM, 1994, INFECT DIS HUMANS; Apperson CS, 2004, VECTOR-BORNE ZOONOT, V4, P71, DOI 10.1089/153036604773083013; Begon M, 2002, EPIDEMIOL INFECT, V129, P147, DOI 10.1017/S0950268802007148; Bernard KA, 2001, EMERG INFECT DIS, V7, P679; BLOWER SM, 1994, INT STAT REV, V62, P229, DOI 10.2307/1403510; Bowman C, 2005, B …	91	47	1461-023X		JUN	2006	9	6	706	725		10.1111/j.1461-0248.2006.00912.x	20	043YD	WOS:000237638000007	16706915	Univ Alberta, Dept Biol Sci, Ctr Math Biol, Edmonton, AB T6G 2G1, Canada; Univ Alberta, Dept Math & Stat Sci, Ctr Math Biol, Edmonton, AB T6G 2G1, Canada; Univ Victoria, Dept Math, Victoria, BC V8W 3P4, Canada; Polish Acad Sci, Inst Math, PL-00956 Warsaw, Poland	5.875	mathbio	25	1	Univ Alberta, Dept Biol Sci, Ctr Math Biol, Edmonton, AB T6G 2G1, Canada; Univ Alberta, Dept Math & Stat Sci, Ctr Math Biol, Edmonton, AB T6G 2G1, Canada; Univ Victoria, Dept Math, Victoria, BC V8W 3P4, Canada; Polish Acad Sci, Inst Math, PL-00956 Warsaw, Poland	wonham m
212	Blarer, A; Doebeli, M	Resonance effects and outbreaks in ecological time series	ECOLOGY LETTERS	Ecol Lett	1	Organismal response to environmental variability is an important aspect of ecological processes. We propose new mechanisms whereby environmental variability can cause cyclic population outbreaks due to the nonlinearity of the organismal response. We consider stage-structured populations that respond to variable environments with variable diapause or dormancy, and in which cyclic changes of the en…	ANDERSON RM, 1980, SCIENCE, V210, P658, DOI 10.1126/science.210.4470.658; BELLOWS TS, 1981, J ANIM ECOL, V50, P139, DOI 10.2307/4037; BENZI R, 1982, TELLUS, V34, P10; Berryman A. A., 1988, DYNAMICS FOREST INSE; Berryman A.A., 1987, P3; Bezrukov SM, 1997, NATURE, V385, P319, DOI 10.1038/385319a0; Bouma MJ, 1997, JAMA-J AM MED ASSOC, V278, P1772, DOI 10.1001/jama.278.21.1772; Brock T.D, 1994, BIOL …	50	25	1461-023X		MAY	1999	2	3	167	177			11	202CA	WOS:000080633500006	NA	Univ Basel, Inst Zool, CH-4051 Basel, Switzerland	1.6666666667	ecol	14	1	Univ Basel, Inst Zool, CH-4051 Basel, Switzerland	blarer a
452	Cross, PC; Lloyd-Smith, JO; Johnson, PLF; Getz, WM	Duelling timescales of host movement and disease recovery determine invasion of disease in structured populations	ECOLOGY LETTERS	Ecol Lett	1	The epidemic potential of a disease is traditionally assessed using the basic reproductive number, R-0. However, in populations with social or spatial structure a chronic disease is more likely to invade than an acute disease with the same R-0, because it persists longer within each group and allows for more host movement between groups. Acute diseases 'perceive' a more structured host population…	Altizer S, 2003, ANNU REV ECOL EVOL S, V34, P517, DOI 10.1146/annurev.ecolsys.34.030102.151725; ANDERSON EC, 1995, VET MICROBIOL, V44, P319, DOI 10.1016/0378-1135(95)00026-7; Anderson R., 1991, INFECT DIS HUMANS DY; Ball F, 1999, MATH BIOSCI, V156, P41, DOI 10.1016/S0025-5564(98)10060-3; Ball F, 2002, MATH BIOSCI, V180, P73, DOI 10.1016/S0025-5564(02)00125-6; Ball F, 1997, ANN APPL PROBAB, V7, P4…	44	76	1461-023X		JUN	2005	8	6	587	595		10.1111/j.1461-0248.2005.00760.x	9	930AZ	WOS:000229389500002	NA	Univ Calif Berkeley, Dept Environm Sci Policy & Management, Berkeley, CA 94720 USA; Univ Calif Berkeley, Biophys Grad Grp, Berkeley, CA 94720 USA; USGS, No Rocky Mt Sci Ctr, Bozeman, MT USA; Univ Pretoria, Dept Zool & Entomol, Mammal Res Inst, ZA-0002 Pretoria, South Africa	8.4444444444	ecol	25	1	Univ Calif Berkeley, Dept Environm Sci Policy & Management, Berkeley, CA 94720 USA; Univ Calif Berkeley, Biophys Grad Grp, Berkeley, CA 94720 USA; USGS, No Rocky Mt Sci Ctr, Bozeman, MT USA; Univ Pretoria, Dept Zool & Entomol, Mammal Res Inst, ZA-0002 Pretoria, South Africa	cross p
1657	Restif, O; Hayman, DTS; Pulliam, JRC; Plowright, RK; George, DB; Luis, AD; Cunningham, AA; Bowen, RA; Fooks, AR; O'Shea, TJ; Wood, JLN; Webb, CT	Model-guided fieldwork: practical guidelines for multidisciplinary research on wildlife ecological and epidemiological dynamics	ECOLOGY LETTERS	Ecol Lett	1	Infectious disease ecology has recently raised its public profile beyond the scientific community due to the major threats that wildlife infections pose to biological conservation, animal welfare, human health and food security. As we start unravelling the full extent of emerging infectious diseases, there is an urgent need to facilitate multidisciplinary research in this area. Even though resear…	Alvarez S., 2010, DEV PRACT, V20, P946; Badrane H, 2001, J VIROL, V75, P8096, DOI 10.1128/JVI.75.17.8096-8104.2001; Becker NG, 1999, J ROY STAT SOC B, V61, P287, DOI 10.1111/1467-9868.00177; Becks L, 2010, ECOL LETT, V13, P989, DOI 10.1111/j.1461-0248.2010.01490.x; Blaustein AR, 2002, ECOL LETT, V5, P597, DOI 10.1046/j.1461-0248.2002.00352.x; BLOWER SM, 1994, INT STAT REV, V62, P229, DOI 10.2307/…	81	9	1461-023X		OCT	2012	15	10	1083	1094		10.1111/j.1461-0248.2012.01836.x	12	000QN	WOS:000308402300002	22809422	[Restif, Olivier; Hayman, David T. S.; Wood, James L. N.] Univ Cambridge, Dept Vet Med, Dis Dynam Unit, Cambridge CB3 0ES, England; [Hayman, David T. S.; Luis, Angela D.; Webb, Colleen T.] Colorado State Univ, Dept Biol, Ft Collins, CO 80523 USA; [Hayman, David T. S.; Cunningham, Andrew A.] Zool Soc London, Inst Zool, London NW1 4RY, England; [Hayman, David T. S.; Fooks, Anthony R.] Anim Hlth & V…	4.5	vet	15	1	Univ Cambridge, Dept Vet Med, Dis Dynam Unit, Cambridge CB3 0ES, England	restif o
1057	Keeling, MJ; Rohani, P	Estimating spatial coupling in epidemiological systems: a mechanistic approach	ECOLOGY LETTERS	Ecol Lett	1	In recent years, ecologists and epidemiologists have paid increasing attention to the influence of spatial structure in shaping the dynamics and determining the persistence of populations. This is fundamentally affected by the concept of 'coupling'-the flux of individuals moving between separate populations,. In this paper, we contrast how Coupling is typically implemented in epidemic models with…	ADLER FR, 1993, AM NAT, V141, P642, DOI 10.1086/285496; ALLEN JC, 1975, AM NAT, V109, P319, DOI 10.1086/283000; ALLEN JC, 1993, NATURE, V364, P229, DOI 10.1038/364229a0; Anderson R. M., 1991, INFECT DIS HUMANS; Bartlett M.S., 1956, P 3 BERK S MATH STAT, P81, DOI DOI 10.2307/2342553; Bascompte J, 1998, TRENDS ECOL EVOL, V13, P173, DOI 10.1016/S0169-5347(98)01325-1; Bjornstad ON, 2000, J ANIM ECOL,…	43	87	1461-023X		JAN	2002	5	1	20	29		10.1046/j.1461-0248.2002.00268.x	10	542FL	WOS:000175032800005	NA	Univ Cambridge, Dept Zool, Cambridge CB2 3EJ, England; Univ Georgia, Inst Ecol, Athens, GA 30602 USA	7.25	ecol	14	1	Univ Cambridge, Dept Zool, Cambridge CB2 3EJ, England; Univ Georgia, Inst Ecol, Athens, GA 30602 USA	keeling m
1026	Joseph, MB; Mihaljevic, JR; Orlofske, SA; Paull, SH	Does life history mediate changing disease risk when communities disassemble?	ECOLOGY LETTERS	Ecol Lett	1	Biodiversity loss sometimes increases disease risk or parasite transmission in humans, wildlife and plants. Some have suggested that this pattern can emerge when host species that persist throughout community disassembly show high host competence - the ability to acquire and transmit infections. Here, we briefly assess the current empirical evidence for covariance between host competence and exti…	Almeida M, 2007, OIKOS, V116, P716, DOI 10.1111/j.2007.0030-1299.15803.x; Bolzoni L, 2008, AM NAT, V172, P818, DOI 10.1086/593000; Bordes F, 2009, AM NAT, V173, P467, DOI 10.1086/597227; Boyle SA, 2010, BIOL CONSERV, V143, P1134, DOI 10.1016/j.biocon.2010.02.008; Bruno JF, 2008, FRONT ECOL ENVIRON, V6, P539, DOI 10.1890/070136; Buckley LB, 2007, ECOL LETT, V10, P481, DOI 10.1111/j.1461-0248.2007.…	63	3	1461-023X	1461-0248	NOV	2013	16	11	1405	1412		10.1111/ele.12180	8	238UN	WOS:000325976500009	24138175	[Joseph, Maxwell B.; Mihaljevic, Joseph R.; Orlofske, Sarah A.; Paull, Sara H.] Univ Colorado, Dept Ecol & Evolutionary Biol, Boulder, CO 80309 USA	3	ecol	25	1	Univ Colorado, Dept Ecol & Evolutionary Biol, Boulder, CO 80309 USA	joseph m
238	Boots, M; White, A; Best, A; Bowers, R	The importance of who infects whom: the evolution of diversity in host resistance to infectious disease	ECOLOGY LETTERS	Ecol Lett	1	Variation for resistance to infectious disease is ubiquitous and critical to host and parasite evolution and to disease impact, spread and control. However, the processes that generate and maintain this diversity are not understood. We examine how ecological feedbacks generate diversity in host defence focussing on when polymorphism can evolve without co-evolution of the parasite. Our key result …	ABRAMS PA, 1993, EVOLUTION, V47, P982, DOI 10.2307/2410204; Alexander R.D., 1974, Annual Rev Ecol Syst, V5, P325, DOI 10.1146/annurev.es.05.110174.001545; ALLISON AC, 1954, BRIT MED J, V1, P290; Anderson R., 1991, INFECT DIS HUMANS DY; ANTONOVICS J, 1994, P ROY SOC B-BIOL SCI, V257, P105, DOI 10.1098/rspb.1994.0101; Bergelson J, 2001, SCIENCE, V292, P2281, DOI 10.1126/science.1061337; Best A, 201…	50	4	1461-023X		OCT	2012	15	10	1104	1111		10.1111/j.1461-0248.2012.01832.x	8	000QN	WOS:000308402300004	22853050	[Boots, Mike; Best, Alex] Univ Exeter, Coll Life & Environm Sci, Penryn TR10 9EZ, Cornwall, England; [White, Andy] Heriot Watt Univ, Dept Math, Edinburgh EH14 4AS, Midlothian, Scotland; [White, Andy] Heriot Watt Univ, Maxwell Inst Math Sci, Edinburgh EH14 4AS, Midlothian, Scotland; [Bowers, Roger] Univ Liverpool, Dept Math Sci, Div Appl Math, Liverpool L69 7ZL, Merseyside, England	2	anim_sci	26	1	Univ Exeter, Coll Life & Environm Sci, Penryn TR10 9EZ, Cornwall, England	boots m
488	de Castro, F; Bolker, B	Mechanisms of disease-induced extinction	ECOLOGY LETTERS	Ecol Lett	1	Parasites are important determinants of ecological dynamics. Despite the widespread perception that parasites (in the broad sense, including microbial pathogens) threaten species with extinction, the simplest deterministic models of parasite dynamics (i.e. of specialist parasites with density-dependent transmission) predict that parasites will always go extinct before their hosts. We review the p…	ALEXANDER HM, 1988, J ECOL, V76, P91, DOI 10.2307/2260456; Altizer S, 2003, ANNU REV ECOL EVOL S, V34, P517, DOI 10.1146/annurev.ecolsys.34.030102.151725; Anderson R, 1992, INFECT DIS HUMANS DY; ANDERSON R C, 1972, Journal of Wildlife Diseases, V8, P304; ANTONOVICS J, 1995, AM NAT, V145, P661, DOI 10.1086/285761; Atkinson C. T., 1995, PARASITOLOGY, V111, P59; Atkinson CT, 2000, J WILDLIFE DIS, V3…	86	176	1461-023X		JAN	2005	8	1	117	126		10.1111/j.1461-0248.2004.00693.x	10	879WQ	WOS:000225750300013	NA	Univ Florida, Dept Zool, Gainesville, FL 32611 USA	19.5555555556	ecol	14	1	Univ Florida, Dept Zool, Gainesville, FL 32611 USA	de castro f
52	Altizer, S; Dobson, A; Hosseini, P; Hudson, P; Pascual, M; Rohani, P	Seasonality and the dynamics of infectious diseases	ECOLOGY LETTERS	Ecol Lett	1	Seasonal variations in temperature, rainfall and resource availability are ubiquitous and can exert strong pressures on population dynamics. Infectious diseases provide some of the best-studied examples of the role of seasonality in shaping population fluctuations. In this paper, we review examples from human and wildlife disease systems to illustrate the challenges inherent in understanding the …	Altizer S, 2003, TRENDS ECOL EVOL, V18, P589, DOI 10.1016/j.tree.2003.08.013; Altizer S, 2004, CAN J ZOOL, V82, P755, DOI 10.1139/Z04-050; Altizer S, 2004, J ANIM ECOL, V73, P309, DOI 10.1111/j.0021-8790.2004.00807.x; Anderson R., 1991, INFECT DIS HUMANS DY; ANDERSON RM, 1982, SCIENCE, V215, P1053, DOI 10.1126/science.7063839; ANDERSON RM, 1974, J ANIM ECOL, V43, P305, DOI 10.2307/3367; ARON JL, …	117	349	1461-023X		APR	2006	9	4	467	484		10.1111/j.1461-0248.2005.00879.x	18	027AE	WOS:000236384100011	16623732	Univ Georgia, Inst Ecol, Athens, GA 30602 USA; Princeton Univ, Dept Ecol & Evolutionary Biol, Princeton, NJ 08544 USA; Penn State Univ, Dept Biol Sci, University Pk, PA 16802 USA; Univ Michigan, Dept Ecol & Evolutionary Biol, Ann Arbor, MI 48109 USA; Univ Georgia, Ctr Trop & Emerging Global Dis, Athens, GA 30602 USA	43.625	ecol	27	1	Univ Georgia, Inst Ecol, Athens, GA 30602 USA; Princeton Univ, Dept Ecol & Evolutionary Biol, Princeton, NJ 08544 USA; Penn State Univ, Dept Biol Sci, University Pk, PA 16802 USA; Univ Michigan, Dept Ecol & Evolutionary Biol, Ann Arbor, MI 48109 USA; Univ Georgia, Ctr Trop & Emerging Global Dis, Athens, GA 30602 USA	altizer s
1893	Streicker, DG; Fenton, A; Pedersen, AB	Differential sources of host species heterogeneity influence the transmission and control of multihost parasites	ECOLOGY LETTERS	Ecol Lett	1	Controlling parasites that infect multiple host species often requires targeting single species that dominate transmission. Yet, it is rarely recognised that such key hosts' can arise through disparate mechanisms, potentially requiring different approaches for control. We identify three distinct, but not mutually exclusive, processes that underlie host species heterogeneity: infection prevalence,…	Altizer S, 2003, ANNU REV ECOL EVOL S, V34, P517, DOI 10.1146/annurev.ecolsys.34.030102.151725; Anderson R., 1991, INFECT DIS HUMANS DY; Brown JD, 2008, EMERG INFECT DIS, V14, P136, DOI 10.3201/eid1401.070740; Caley P, 2004, J APPL ECOL, V41, P94, DOI 10.1111/j.1365-2664.2004.00867.x; Cleaveland S, 2001, PHILOS T ROY SOC B, V356, P991, DOI 10.1098/rstb.2001.0889; Dobson A, 2004, AM NAT, V164, pS6…	38	5	1461-023X		AUG	2013	16	8	975	984		10.1111/ele.12122	10	181VA	WOS:000321696300003	23714379	[Streicker, Daniel G.] Univ Georgia, Odum Sch Ecol, Athens, GA 30602 USA; [Fenton, Andy] Univ Liverpool, Inst Integrat Biol, Liverpool L69 7ZB, Merseyside, England; [Pedersen, Amy B.] Univ Edinburgh, Sch Biol Sci, Ctr Infect, Immun & Evolut, Edinburgh EH9 3JT, Midlothian, Scotland	5	ecol	22	1	Univ Georgia, Odum Sch Ecol, Athens, GA 30602 USA	streicker d
1467	Nuismer, SL; Otto, SP; Blanquart, F	When do host-parasite interactions drive the evolution of non-random mating?	ECOLOGY LETTERS	Ecol Lett	1	Interactions with parasites may promote the evolution of disassortative mating in host populations as a mechanism through which genetically diverse offspring can be produced. This possibility has been confirmed through simulation studies and suggested for some empirical systems in which disassortative mating by disease resistance genotype has been documented. The generality of this phenomenon is …	Agrawal AF, 2006, PLOS BIOL, V4, P1364, DOI 10.1371/journal.pbio.0040265; BARTON NH, 1991, GENETICS, V127, P229; Burdon J. J., 1997, P245; BUSH GL, 1994, TRENDS ECOL EVOL, V9, P285, DOI 10.1016/0169-5347(94)90031-0; CRAIG TP, 1993, EVOLUTION, V47, P1696, DOI 10.2307/2410214; Dieckmann U, 2004, ADAPTIVE SPECIATION; Dieckmann U, 1999, NATURE, V400, P354, DOI 10.1038/22521; Doebeli M, 2003, NATURE, …	41	11	1461-023X		SEP	2008	11	9	937	946		10.1111/j.1461-0248.2008.01207.x	10	349EB	WOS:000259263000006	18522642	[Nuismer, Scott L.; Blanquart, Francois] Univ Idaho, Dept Biol Sci, Moscow, ID 83844 USA; [Otto, Sarah P.] Univ British Columbia, Dept Zool, Vancouver, BC V6T 1Z4, Canada; [Blanquart, Francois] Ecole Normale Super, F-75005 Paris, France	1.8333333333	biol	25	1	Univ Idaho, Dept Biol Sci, Moscow, ID 83844 USA	nuismer s
812	Gunning, CE; Wearing, HJ	Probabilistic measures of persistence and extinction in measles (meta)populations	ECOLOGY LETTERS	Ecol Lett	1	Persistence and extinction are fundamental processes in ecological systems that are difficult to accurately measure due to stochasticity and incomplete observation. Moreover, these processes operate on multiple scales, from individual populations to metapopulations. Here, we examine an extensive new data set of measles case reports and associated demographics in pre-vaccine era US cities, alongsi…	Anderson R. M., 1991, INFECT DIS HUMANS; Andersson H, 2000, J MATH BIOL, V41, P559, DOI 10.1007/s002850000060; Bartlett M.S., 1956, P 3 BERK S MATH STAT, P81, DOI DOI 10.2307/2342553; BARTLETT MS, 1957, J R STAT SOC SER A-G, V120, P48, DOI 10.2307/2342553; BARTLETT MS, 1960, J R STAT SOC SER A-G, V123, P37, DOI 10.2307/2343186; Black AJ, 2011, J STAT MECH-THEORY E, DOI 10.1088/1742-5468/2011/12/P…	49	3	1461-023X		AUG	2013	16	8	985	994		10.1111/ele.12124	10	181VA	WOS:000321696300004	23782847	[Gunning, Christian E.] Univ New Mexico, Dept Biol, Albuquerque, NM 87131 USA; [Wearing, Helen J.] Univ New Mexico, Dept Biol, Dept Math & Stat, Albuquerque, NM USA	3	biol	14	1	Univ New Mexico, Dept Biol, Albuquerque, NM 87131 USA	gunning c
1319	McCallum, H; Harvell, D; Dobson, A	Rates of spread of marine pathogens	ECOLOGY LETTERS	Ecol Lett	1	Epidemics of marine pathogens can spread at extremely rapid rates. For example, herpes virus spread through pilchard populations in Australia at a rate in excess of 10 000 km year(-1), and morbillivirus infections in seals and dolphins have spread at more than 3000 km year(-1). In terrestrial environments, only the epidemics of myxomatosis and calicivirus in Australian rabbits and West Nile Virus…	AGUILAR A, 1993, AMBIO, V22, P524; ANDERSON RM, 1981, NATURE, V289, P765, DOI 10.1038/289765a0; Brown JKM, 2002, SCIENCE, V297, P537, DOI 10.1126/science.1072678; Bruckner AW, 1997, B MAR SCI, V61, P919; CEBRIAN D, 1995, BIOL CONSERV, V74, P143, DOI 10.1016/0006-3207(95)00024-X; Childs JE, 2000, P NATL ACAD SCI USA, V97, P13666, DOI 10.1073/pnas.240326697; Clark JS, 2001, AM NAT, V157, P537, DOI …	51	54	1461-023X		DEC	2003	6	12	1062	1067		10.1046/j.1461-0248.2003.00545.x	6	747HP	WOS:000186799400005	NA	Univ Queensland, Dept Zool & Entomol, Brisbane, Qld, Australia; Cornell Univ, Dept Ecol & Evolutionary Biol, Ithaca, NY USA; Princeton Univ, Dept Biol, Princeton, NJ 08544 USA	4.9090909091	ecol	22	1	Univ Queensland, Dept Zool & Entomol, Brisbane, Qld, Australia; Cornell Univ, Dept Ecol & Evolutionary Biol, Ithaca, NY USA; Princeton Univ, Dept Biol, Princeton, NJ 08544 USA	mccallum h
1636	Read, JM; Keeling, MJ	Stochasticity generates an evolutionary instability for infectious disease	ECOLOGY LETTERS	Ecol Lett	1	Traditional models of disease evolution are based upon the deterministic competition between strains that confer complete cross-immunity, and predict the selection of strains with higher basic reproductive ratios (R-0). In contrast, evolution in a stochastic setting is determined by a complex mixture of influences. Here, to isolate the impact of stochasticity, we constrain all competing strains t…	Abu-Raddad LJ, 2004, P ROY SOC B-BIOL SCI, V271, P2431, DOI 10.1098/rspb.2004.2877; Anderson R. M., 1991, INFECTIOUS DIS HUMAN; ANDERSON RM, 1982, PARASITOLOGY, V85, P411; Antia R, 2003, NATURE, V426, P658, DOI 10.1038/nature02104; BALL F, 1983, J APPL PROBAB, V20, P277; BARTLETT MS, 1957, J R STAT SOC SER A-G, V120, P48, DOI 10.2307/2342553; BARTLETT MS, 1960, J R STAT SOC SER A-G, V123, P37, DO…	27	8	1461-023X		SEP	2007	10	9	818	827		10.1111/j.1461-0248.2007.01078.x	10	198AB	WOS:000248598300008	17663715	Univ Warwick, Math Inst, Dept Biol, Coventry CV4 7AL, W Midlands, England	1.1428571429	math	14	1	Univ Warwick, Math Inst, Dept Biol, Coventry CV4 7AL, W Midlands, England	read j
1322	McClintock, BT; Nichols, JD; Bailey, LL; MacKenzie, DI; Kendall, WL; Franklin, AB	Seeking a second opinion: uncertainty in disease ecology	ECOLOGY LETTERS	Ecol Lett	1	Analytical methods accounting for imperfect detection are often used to facilitate reliable inference in population and community ecology. We contend that similar approaches are needed in disease ecology because these complicated systems are inherently difficult to observe without error. For example, wildlife disease studies often designate individuals, populations, or spatial units to states (e.…	Anderson DR, 2001, WILDLIFE SOC B, V29, P1294; Atkinson CT, 2005, CONDOR, V107, P537, DOI 10.1650/0010-5422(2005)107[0537:POPLAM]2.0.CO;2; Augustin NH, 1996, J APPL ECOL, V33, P339, DOI 10.2307/2404755; Barlow N. D., 1995, P230, DOI 10.1017/CBO9780511629396.009; Begon M, 1998, ECOL LETT, V1, P82; BESAG JE, 1972, J ROY STAT SOC B, V34, P75; Branscum AJ, 2004, PREV VET MED, V66, P101, DOI 10.1016/j…	81	42	1461-023X	1461-0248	JUN	2010	13	6	659	674		10.1111/j.1461-0248.2010.01472.x	16	598VL	WOS:000277867100001	20426794	[McClintock, Brett T.; Nichols, James D.; Kendall, William. L.] USGS Patuxent Wildlife Res Ctr, Laurel, MD 20708 USA; [Bailey, Larissa L.] Colorado State Univ, Dept Fish Wildlife & Conservat Biol, Ft Collins, CO 80523 USA; [MacKenzie, Darryl I.] Proteus Wildlife Res Consultants, Dunedin, New Zealand; [Franklin, Alan B.] Anim & Plant Hlth Inspect Serv, USDA, Wildlife Serv, Natl Wildlife Res Ctr, F…	10.5	ecol	27	1	USGS Patuxent Wildlife Res Ctr, Laurel, MD 20708 USA	mcclintock b
393	Cobb, RC; Chan, MN; Meentemeyer, RK; Rizzo, DM	Common Factors Drive Disease and Coarse Woody Debris Dynamics in Forests Impacted by Sudden Oak Death	ECOSYSTEMS	Ecosystems	1	Disease ecology has made important steps in describing how epidemiological processes control the impact of pathogens on populations and communities but fewer field or theoretical studies address disease effects at the ecosystem level. We demonstrate that the same epidemiological mechanisms drive disease intensity and coarse woody debris (CWD) dynamics in natural forest ecosystems impacted by an e…	Adair EC, 2010, ECOLOGY, V91, P1225, DOI 10.1890/09-0430.1; BODDY L, 1983, NEW PHYTOL, V94, P623, DOI 10.1111/j.1469-8137.1983.tb04871.x; Burdon JJ, 2006, ANNU REV PHYTOPATHOL, V44, P19, DOI 10.1146/annurev.phyto.43.040204.140238; Busing RT, 2005, PLANT ECOL, V177, P177, DOI 10.1007/s11258-005-2322-8; Chambers JQ, 2000, OECOLOGIA, V122, P380, DOI 10.1007/s004420050044; Cobb RC, 2010, ECOLOGY, V91…	44	4	1432-9840		MAR	2012	15	2	242	255		10.1007/s10021-011-9506-y	14	936PE	WOS:000303601700006	NA	[Cobb, Richard C.; Rizzo, David M.] Univ Calif Davis, Grad Grp Ecol, Davis, CA 95616 USA; [Cobb, Richard C.; Chan, Maggie N.; Rizzo, David M.] Univ Calif Davis, Dept Plant Pathol, Davis, CA 95616 USA; [Meentemeyer, Ross K.] Univ N Carolina, Dept Geog & Earth Sci, Charlotte, NC 28223 USA	2	ecol	27	NA	Univ Calif Davis, Grad Grp Ecol, Davis, CA 95616 USA	cobb r
310	Carney, RM; Ahearn, SC; McConchie, A; Glaser, C; Jean, C; Barker, C; Park, B; Padgett, K; Parker, E; Aquino, E; Kramer, V	Early Warning System for West Nile Virus Risk Areas, California, USA	EMERGING INFECTIOUS DISEASES	Emerg Infect Dis	1	The Dynamic Continuous-Area Space-Time (DYCAST) system is a biologically based spatiotemporal model that uses public reports of dead birds to identify areas at high risk for West Nile virus (WNV) transmission to humans. In 2005, during a statewide epidemic of WNV (880 cases), the California Department of Public Health prospectively implemented DYCAST over 32,517 km(2) in California. Daily risk ma…	Barber LM, 2010, EMERG INFECT DIS, V16, P480, DOI 10.3201/eid1603.090667; *CA DEP HLTH SERV, 2005, CAL ARB SURV B, V21; *CA DEP HLTH SERV, 2010, HUM W NIL VIR ACT CA; *CA DEP HLTH SERV, 2004, VECT BORN DIS CAL 20; California Department of Public Health Mosquito and Vector Control Association of California University of California, 2009, CAL MOSQ BORN VIR SU; Carney RM, 2008, EMERG INFECT DIS, V14…	39	9	1080-6040		AUG	2011	17	8	1445	1454		10.3201/eid1708.100411	10	804TF	WOS:000293676200015	21801622	[Carney, Ryan M.; Glaser, Carol; Jean, Cynthia; Padgett, Kerry; Parker, Erin; Aquino, Ervic] Calif Dept Publ Hlth, Richmond, CA USA; [Ahearn, Sean C.; McConchie, Alan] CUNY, New York, NY 10021 USA; [Barker, Chris; Park, Bborie] Univ Calif Davis, Davis, CA 95616 USA; [Kramer, Vicki] Calif Dept Publ Hlth, Sacramento, CA USA	3	govt_epi	5	4	Calif Dept Publ Hlth, Richmond, CA USA	carney r
2257	Zohrabian, A; Hayes, EB; Petersen, LR	Cost-effectiveness of West Nile virus vaccination	EMERGING INFECTIOUS DISEASES	Emerg Infect Dis	1	West Nile virus (WNV) was first detected in the Western Hemisphere in 1999 in New York City. From 1999 through 2004, > 16,600 cases of WNV-related illnesses were reported in the United States, of which > 7,000 were neuroinvasive disease and > 600 were fatal. Several approaches are under way to develop a human vaccine. Through simulations and sensitivity analysis that incorporated uncertainties re…	*BUR LAB STAT US D, 2003, MED CAR; *BUR LAB STAT US D, 2004, NAT EMPL HOURS EARN; Centers for Disease Control and Prevention, 1993, MMWR-MORBID MORTAL W, V42, P1; Cetron Martin S, 2002, MMWR Recomm Rep, V51, P1; Dauphin G, 2004, COMP IMMUNOL MICROB, V27, P343, DOI 10.1016/j.cimid.2004.03.009; GROSSE SD, 2003, PREVENTION EFFECTIVE, P255; Hall RA, 2004, EXPERT OPIN BIOL TH, V4, P1295, DOI 10.1517/1…	25	22	1080-6040		MAR	2006	12	3	375	380			6	020PP	WOS:000235922300002	16704772	Ctr Dis Control & Prevent, Natl Ctr Chron Dis Prevent & Hlth Promot, Div Adult & Community Hlth, Atlanta, GA 30341 USA; Ctr Dis Control & Prevent, Ft Collins, CO USA	2.75	govt_epi	22	4	Ctr Dis Control & Prevent, Natl Ctr Chron Dis Prevent & Hlth Promot, Div Adult & Community Hlth, Atlanta, GA 30341 USA; Ctr Dis Control & Prevent, Ft Collins, CO USA	zohrabian a
1415	Murray, M	Sampling bias in the molecular epidemiology of tuberculosis	EMERGING INFECTIOUS DISEASES	Emerg Infect Dis	1	Among the goals of the molecular epidemiology of infectious disease are to quantify the extent of ongoing transmission of infectious agents and to identify host- and strain-specific risk factors for disease spread. I demonstrate the potential bias in estimates of recent transmission and the impact of risk factors for clustering by using computer simulations to reconstruct populations of tuberculo…	ALLAND D, 1994, NEW ENGL J MED, V330, P1710, DOI 10.1056/NEJM199406163302403; Barnes PF, 1996, JAMA-J AM MED ASSOC, V275, P305, DOI 10.1001/jama.275.4.305; Behr MA, 1997, CLIN INFECT DIS, V25, P806, DOI 10.1086/515550; Borgdorff MW, 1998, AM J EPIDEMIOL, V147, P187; Braden CR, 1997, J INFECT DIS, V175, P1446; Chaves F, 1997, AM J RESP CRIT CARE, V155, P719; CHEVRELDELLAGI D, 1993, J CLIN MICROBIO…	24	40	1080-6040		APR	2002	8	4	363	369			7	538UD	WOS:000174832700005	11971768	Harvard Univ, Sch Publ Hlth, Dept Epidemiol, Boston, MA 02115 USA	3.3333333333	epi	3	4	Harvard Univ, Sch Publ Hlth, Dept Epidemiol, Boston, MA 02115 USA	murray m
706	Gani, R; Leach, S	Epidemiologic determinants for modeling pneumonic plague outbreaks	EMERGING INFECTIOUS DISEASES	Emerg Infect Dis	1	Pneumonic plague poses a potentially increasing risk to humans in plague nonendemic regions either as a consequence of an aerosolized release or through importation of the disease. Pneumonic plague is person-to-person transmissible. We provide a quantitative assessment of transmissibility based on past outbreaks that shows that the average number of secondary cases per primary case (R-0) was 1.3 …	Anderson R., 1991, INFECT DIS HUMANS DY; BRYGOO E. R., 1958, BULL SOC PATHOL EXOT, V51, P47; *CDCP, 1984, MMWR-MORBID MORTAL W, V33, P481; *CDCP, 1992, MMWR-MORBID MORTAL W, V268, P2146; Chanteau S, 1998, EMERG INFECT DIS, V4, P101; CLEMOW FG, 1900, LANCET, P508; COHEN RJ, 1967, J AMER MED ASSOC, V202, P365, DOI 10.1001/jama.202.4.365; CORBEL MJ, 1990, TOPLEY WILSONS PRINC, V2, P495; Cramer C, 19…	33	42	1080-6040		APR	2004	10	4	608	614			7	808OO	WOS:000220578600008	15200849	Hlth Protect Agcy Porton Down, Salisbury SP4 0JG, Wilts, England	4.2	govt_epi	14	4	Hlth Protect Agcy Porton Down, Salisbury SP4 0JG, Wilts, England	gani r
1730	Rupnow, MFT; Shachter, RD; Owens, DK; Parsonnet, J	A dynamic transmission model for predicting trends in Helicobacter pylori and associated diseases in the United States	EMERGING INFECTIOUS DISEASES	Emerg Infect Dis	1	To assess the benefits of intervention programs against Helicobacter pylori infection, we estimated the baseline curves of its incidence and prevalence. We developed a mathematical (compartmental) model of the intrinsic dynamics of H. pylori, which represents the natural history of infection and disease progression. Our model divided the population according to age, infection status, and clinical…	American Cancer Society, 1998, CANC FACTS FIG 1998; Anderson R., 1991, INFECT DIS HUMANS DY; BANATVALA N, 1993, J INFECT DIS, V168, P219; BLASER MJ, 1995, CANCER RES, V55, P562; BONNEVIE O, 1975, SCAND J GASTROENTERO, V10, P385; BONNEVIE O, 1975, SCAND J GASTROENTERO, V10, P231; CORREA P, 1976, J NATL CANCER I, V57, P1027; Feldman RA, 1998, BRIT MED BULL, V54, P39; GARFINKEL L, 1995, AM CANC SOC …	37	25	1080-6040		MAY-JUN	2000	6	3	228	237			10	319CB	WOS:000087321300002	10827112	Stanford Univ, Dept Management Sci & Engn, Stanford, CA 94305 USA; Dept Vet Affairs Hlth Care Syst, Palo Alto, CA 94304 USA; Stanford Univ, Sch Med, Dept Med, Stanford, CA 94305 USA; Stanford Univ, Sch Med, Dept Hlth Res & Policy, Stanford, CA 94305 USA	1.7857142857	engin	25	4	Stanford Univ, Dept Management Sci & Engn, Stanford, CA 94305 USA; Dept Vet Affairs Hlth Care Syst, Palo Alto, CA 94304 USA; Stanford Univ, Sch Med, Dept Med, Stanford, CA 94305 USA; Stanford Univ, Sch Med, Dept Hlth Res & Policy, Stanford, CA 94305 USA	rupnow m
1380	Moonan, PK; Ghosh, S; Oeltmann, JE; Kammerer, JS; Cowan, LS; Navin, TR	Using Genotyping and Geospatial Scanning to Estimate Recent Mycobacterium tuberculosis Transmission, United States	EMERGING INFECTIOUS DISEASES	Emerg Infect Dis	1	To determine the proportion of reported tuberculosis (TB) cases due to recent transmission in the United States, we conducted a cross-sectional study to examine culture-positive TB cases, with complete genotype results (spoligotyping and 12-locus mycobacterial interspersed repetitive unit variable-number tandem repeat typing), reported during January 2005 December 2009. Recently transmitted cases…	[Anonymous], 2010, REP TUB US 2009; Asghar RJ, 2009, J URBAN HEALTH, V86, P776; Barnes PF, 1999, AM J RESP CRIT CARE, V159, P1081; Barnes PF, 2003, NEW ENGL J MED, V349, P1149, DOI 10.1056/NEJMra021964; Buff AM, 2010, INT J TUBERC LUNG D, V14, P1347; Burman WJ, 2009, EMERG INFECT DIS, V15, P1061, DOI 10.3201/eid1507.081253; Clark CM, 2006, EMERG INFECT DIS, V12, P719; Click ES, 2012, CLIN INFECT …	40	12	1080-6040		MAR	2012	18	3	458	465		10.3201/eid1803.111107	8	902FM	WOS:000301024000012	22377473	[Moonan, Patrick K.; Ghosh, Smita; Oeltmann, John E.; Kammerer, J. Steven; Cowan, Lauren S.; Navin, Thomas R.] US Ctr Dis Control & Prevent, Atlanta, GA USA	6	govt_epi	27	4	US Ctr Dis Control & Prevent, Atlanta, GA USA	moonan p
2023	Van den Wyngaert, S; Gsell, AS; Spaak, P; Ibelings, BW	Herbicides in the environment alter infection dynamics in a microbial host-parasite system	ENVIRONMENTAL MICROBIOLOGY	Environ Microbiol	1	Parasites play an important role in the regulation of host population growth. How these ubiquitous stressors interact with anthropogenic stressors is less often studied. In a full factorial experiment we explored the independent and combined effects of the widely used herbicide diuron and a chytrid parasite on the fitness of genetically different monoclonal diatom populations. Furthermore, we eva…	ALTMAN J, 1977, ANNU REV PHYTOPATHOL, V15, P361, DOI 10.1146/annurev.py.15.090177.002045; Andersen IS, 2009, TOXICOL SCI, V112, P175, DOI 10.1093/toxsci/kfp178; Baayen RH, 2008, J MEM LANG, V59, P390, DOI 10.1016/j.jml.2007.12.005; Ben-Ami F, 2008, P R SOC B, V275, P853, DOI 10.1098/rspb.2007.1544; Bittner Kerstin, 2002, Limnology and Oceanography, V47, P300; Blanchoud H, 2004, CHEMOSPHERE, V55, …	73	1	1462-2912		MAR	2013	15	3	837	847		10.1111/j.1462-2920.2012.02874.x	11	100SR	WOS:000315723300012	23046213	[Van den Wyngaert, Silke; Spaak, Piet; Ibelings, Bas W.] Eawag, Aquat Ecol, CH-8600 Dubendorf, Switzerland; [Van den Wyngaert, Silke; Spaak, Piet; Ibelings, Bas W.] ETH, Inst Integrat Biol, CH-8092 Zurich, Switzerland; [Gsell, Alena S.; Ibelings, Bas W.] Netherlands Inst Ecol, Dept Aquat Ecol, NL-6708 PB Wageningen, Netherlands; [Ibelings, Bas W.] Univ Geneva, Inst FA Forel, Versoix, Switzerland	1	biol	30	4	Eawag, Aquat Ecol, CH-8600 Dubendorf, Switzerland	van den wyngaert s
1856	Soller, JA; Eisenberg, JNS	An evaluation of parsimony for microbial risk assessment models	ENVIRONMETRICS	Environmetrics	1	Microbial risk assessment (MRA) is a process that evaluates the likelihood of adverse human health effects following exposure to a medium in which pathogens are present. Several different classes of models are available to quantitatively characterize risks to human health from exposure to pathogens. Herein, we consider the question of parsimony for specific realizations of representative static a…	Anderson R. M., 1991, INFECTIOUS DIS HUMAN; Buchanan RL, 2000, INT J FOOD MICROBIOL, V58, P159, DOI 10.1016/S0168-1605(00)00270-1; Buchanan RL, 1998, J FOOD PROTECT, V61, P1075; Crabtree KD, 1997, WATER SCI TECHNOL, V35, P1, DOI 10.1016/S0273-1223(97)00225-4; DUDLEY RH, 1976, J WATER POLLUT CON F, V48, P2761; Eisenberg JN, 1996, RISK ANAL, V16, P549, DOI 10.1111/j.1539-6924.1996.tb01100.x; Eisenb…	37	17	1180-4009		JAN	2008	19	1	61	78		10.1002/env.856	18	253ZM	WOS:000252556100005	NA	[Soller, Jeffrey A.] Soller Environm, Berkeley, CA 94703 USA; [Eisenberg, Joseph N. S.] Univ Michigan, Ann Arbor, MI 48104 USA	2.8333333333	private	14	4	Soller Environm, Berkeley, CA 94703 USA	soller j
1428	Naumova, EN; MacNeill, IB	Time-distributed effect of exposure and infectious outbreaks	ENVIRONMETRICS	Environmetrics	1	Extreme weather affects the timing, and intensity of infectious outbreaks, the resurgence and redistribution of infection, and it causes disturbances in human-environment interactions. Environmental stressors with high thermoregulatory demands require susceptible Populations to undergo physiological adaptive processes potentially compromising immune function and increasing susceptibility to infec…	ALMON S, 1965, ECONOMETRICA, V33, P178, DOI 10.2307/1911894; BENTHAM G, 1995, INT J BIOMETEOROL, V39, P81, DOI 10.1007/BF01212585; Bentham G, 2001, INT J BIOMETEOROL, V45, P22, DOI 10.1007/s004840000083; BROCK F, 2003, NY TIMES 0914, P8; CHETTY VK, 1971, ECONOMETRICA, V39, P99, DOI 10.2307/1909143; Cowden J M, 1995, Commun Dis Rep CDR Rev, V5, pR109; Curriero FC, 2001, AM J PUBLIC HEALTH, V91, P1…	36	3	1180-4009		MAY	2009	20	3	235	248		10.1002/env.923	14	463DF	WOS:000267408500002	NA	[Naumova, Elena N.] Tufts Univ, Sch Med, Dept Publ Hlth & Family Med, Boston, MA 02111 USA; [MacNeill, Ian B.] Univ Western Ontario, London, ON, Canada	0.6	med	14	4	Tufts Univ, Sch Med, Dept Publ Hlth & Family Med, Boston, MA 02111 USA	naumova e
1518	Paez, MS; Diggle, PJ	Cox processes for estimating temporal variation in disease risk	ENVIRONMETRICS	Environmetrics	1	We propose a class of Cox processes as models for the times of occurrence of cases of a disease, and develop associated methods of Bayesian inference for parameter estimation and for prediction of the temporal variation in disease risk. The data may consist of either incidence times of individual cases or counts of the numbers of incident cases in disjoint time-intervals. We explore the consequen…	BRESLOW NE, 1984, APPL STAT-J ROY ST C, V33, P38, DOI 10.2307/2347661; Brix A, 2001, SCAND J STAT, V28, P471, DOI 10.1111/1467-9469.00249; BRIX A, 2001, J ROYAL STAT SOC B, V51, P81; Christensen OF, 2002, BIOMETRICS, V58, P280, DOI 10.1111/j.0006-341X.2002.00280.x; CLAYTON D, 1987, BIOMETRICS, V43, P671, DOI 10.2307/2532003; COOPER DL, 2002, COMMUN DIS PUBL HLTH, V5, P132; COX DR, 1972, J R STAT …	16	2	1180-4009		DEC	2009	20	8	981	1003		10.1002/env.976	23	544ZD	WOS:000273699500006	NA	[Paez, Marina Silva] Univ Fed Rio de Janeiro, Inst Math, BR-21945970 Rio De Janeiro, Brazil; [Diggle, Peter J.] Univ Lancaster, Sch Hlth & Med, Lancaster LA1 4YW, England	0.4	math	14	4	Univ Fed Rio de Janeiro, Inst Math, BR-21945970 Rio De Janeiro, Brazil	paez m
640	Feng, CX; Dean, CB; Reich, R	Impact of misspecifying spatial exposures in a generalized additive modeling framework: with application to the study of the dynamics of Comandra blister rust in British Columbia	ENVIRONMETRICS	Environmetrics	1	In environmental and epidemiological studies, the nearest distance between the susceptible subject and the exposure source is a commonly used exposure measure, principally because this measure is easy to collect; more recently, the density of the exposure has been considered as a measure of exposure. However, no study has ever quantitatively compared nearest distance and density of exposures in a…	Apparicio P, 2008, INT J HEALTH GEOGR, V7, DOI 10.1186/1476-072X-7-7; BEGG MD, 1993, J AM STAT ASSOC, V88, P166, DOI 10.2307/2290710; BRESLOW NE, 1993, J AM STAT ASSOC, V88, P9, DOI 10.2307/2290687; Chang J, 2009, OCCUP ENVIRON MED, V66, P90, DOI 10.1136/oem.2008.039412; CRAVEN P, 1979, NUMER MATH, V31, P377; Cressie N, 1993, STAT SPATIAL DATA; GAIL MH, 1984, BIOMETRIKA, V71, P431; Gilbert GS, 20…	27	0	1180-4009		MAR	2013	24	2	63	80		10.1002/env.2197	18	103MM	WOS:000315921100002	NA	[Feng, C. X.] Univ Saskatchewan, Sch Publ Hlth, Saskatoon, SK S7N 5E5, Canada; [Dean, C. B.] Univ Western Ontario, Dept Stat & Actuarial Sci, London, ON N6A 5B7, Canada; [Reich, Richard] British Columbia Minist Forests Lands & Nat Resou, Prince George, BC V2L 3H9, Canada	0	epi	22	4	Univ Saskatchewan, Sch Publ Hlth, Saskatoon, SK S7N 5E5, Canada	feng c
1668	Righetto, L; Casagrandi, R; Bertuzzo, E; Mari, L; Gatto, M; Rodriguez-Iturbe, I; Rinaldo, A	The role of aquatic reservoir fluctuations in long-term cholera patterns	EPIDEMICS	Epidemics	1	We propose and analyze an important extension of standard cholera epidemiological models, explicitly accounting for fluctuations of water availability to the human community under study. The seasonality of water input in the reservoir drives the variation of concentration of Vibrio cholerae. Two compartments are added to the Susceptible-Infected-Bacteria model. First, the recovered individuals, w…	Akanda AS, 2009, GEOPHYS RES LETT, V36, DOI 10.1029/2009GL039312; Altizer S, 2006, ECOL LETT, V9, P467, DOI 10.1111/j.1461-0248.2005.00879.x; Anderson R. M., 1992, INFECT DIS HUMANS; Bertuzzo E, 2010, J R SOC INTERFACE, V7, P321, DOI 10.1098/rsif.2009.0204; Bertuzzo E, 2011, GEOPHYS RES LETT, V38, DOI 10.1029/2011GL046823; Bertuzzo E, 2008, WATER RESOUR RES, V44, DOI 10.1029/2007WR006211; Bouma M…	39	4	1755-4365		MAR	2012	4	1	33	42		10.1016/j.epidem.2011.11.002	10	898AG	WOS:000300706600004	22325012	[Righetto, L.; Bertuzzo, E.; Mari, L.; Rinaldo, A.] Ecole Polytech Fed Lausanne, Lab Ecohydrol ECHO IIE ENAC, Lausanne, Switzerland; [Casagrandi, R.; Gatto, M.] Politecn Milan, Dipartimento Elettron & Informaz, Milan, Italy; [Rodriguez-Iturbe, I.] Princeton Univ, Dept Civil & Environm Engn, Princeton, NJ 08544 USA; [Rinaldo, A.] Univ Padua, Dipartimento IMAGE, Padua, Italy; [Rinaldo, A.] Univ Pad…	2	engin	30	2	Ecole Polytech Fed Lausanne, Lab Ecohydrol ECHO IIE ENAC, Lausanne, Switzerland	righetto l
1654	Remais, J; Zhong, B; Carlton, EJ; Spear, RC	Model approaches for estimating the influence of time-varying socio-environmental factors on macroparasite transmission in two endemic regions	EPIDEMICS	Epidemics	1	The environmental determinants of vector-and host-borne diseases include time-varying components that modify key transmission parameters, resulting in transient couplings between environmental phenomena and transmission processes. While some time-varying drivers are periodic in nature, some are aperiodic, such as those that involve episodic events or complex patterns of human behavior. Understand…	Altizer S, 2006, ECOL LETT, V9, P467, DOI 10.1111/j.1461-0248.2005.00879.x; Anderson R., 1991, INFECT DIS HUMANS DY; ANDERSON RM, 1982, PARASITOLOGY, V85, P339; Chu K.Y., 1966, WHO B, V31, P131; Erickson TR, 2000, J HYDROL ENG, V5, P317, DOI 10.1061/(ASCE)1084-0699(2000)5:3(317); Fuggle R., 2000, EXPERIENCE DAMS WATE, P107; Grant D.M., 1997, ISCO OPEN CHANNEL FL; Grassly NC, 2006, P R SOC B, V273…	55	3	1755-4365		DEC	2009	1	4	213	220		10.1016/j.epidem.2009.10.001	8	V21UT	WOS:000208233200002	20454601	[Remais, Justin] Emory Univ, Dept Environm Hlth, Rollins Sch Publ Hlth, Atlanta, GA 30322 USA; [Zhong, Bo] Sichuan Prov Ctr Dis Control & Prevent, Inst Parasit Dis, Chengdu 610041, Sichuan, Peoples R China; [Carlton, Elizabeth J.; Spear, Robert C.] Univ Calif Berkeley, Ctr Occupat & Environm Hlth, Sch Publ Hlth, Berkeley, CA 94720 USA	0.6	epi	25	2	Emory Univ, Dept Environm Hlth, Rollins Sch Publ Hlth, Atlanta, GA 30322 USA	remais j
602	Egan, JR; Legrand, J; Hall, IM; Cauchemez, S; Ferguson, NM; Leach, S	Re-assessment of mitigation strategies for deliberate releases of anthrax using a real-time outbreak characterization tool	EPIDEMICS	Epidemics	1	Responding rapidly and appropriately to a covert anthrax release is an important public health challenge. A methodology to assist the geographical targeting of such a response has recently been published; as have a number of independent studies that investigate mitigation strategies. Here, we review and combine some of these published techniques to more realistically assess how key aspects of the…	Baccam P, 2007, BIOSECUR BIOTERROR, V5, P26, DOI 10.1089/bsp.2006.0001; Braithwaite RS, 2006, MED DECIS MAKING, V26, P182, DOI 10.1177/0272989X06286794; Brookmeyer R, 2005, STAT MED, V24, P531, DOI 10.1002/sim.2033; Brookmeyer R, 2004, NATURE, V432, P901, DOI 10.1038/nature03087; Brookmeyer R, 2003, P NATL ACAD SCI USA, V100, P10129, DOI 10.1073/pnas.1631983100; Craft DL, 2005, MANAGE SCI, V51, P…	15	3	1755-4365		DEC	2010	2	4	189	194		10.1016/j.epidem.2010.06.001	6	V21UZ	WOS:000208233800004	21352789	[Egan, Joseph R.; Hall, Ian M.; Leach, Steve] Hlth Protect Agcy, Emergency Response Dept, Salisbury SP4 0JG, Wilts, England; [Legrand, Judith; Cauchemez, Simon; Ferguson, Neil M.] Univ London Imperial Coll Sci Technol & Med, Dept Infect Dis Epidemiol, MRC Ctr Outbreak Anal & Modelling, London W2 1PG, England	0.75	govt_epi	27	2	Hlth Protect Agcy, Emergency Response Dept, Salisbury SP4 0JG, Wilts, England	egan j
597	Edlund, S; Kaufman, J; Lessler, J; Douglas, J; Bromberg, M; Kaufman, Z; Bassal, R; Chodick, G; Marom, R; Shalev, V; Mesika, Y; Ram, R; Leventhal, A	Comparing three basic models for seasonal influenza	EPIDEMICS	Epidemics	1	In this paper we report the use of the open source Spatiotemporal Epidemiological Modeler (STEM, www.eclipse.org/stem) to compare three basic models for seasonal influenza transmission. The models are designed to test for possible differences between the seasonal transmission of influenza A and B. Model 1 assumes that the seasonality and magnitude of transmission do not vary between influenza A a…	AHLBURG DA, 1992, INT J FORECASTING, V8, P99, DOI 10.1016/0169-2070(92)90010-7; Anderson R., 1991, INFECT DIS HUMANS DY; Arino J., 2003, MATH POPUL STUD INT, V10, P1785; Basta NE, 2009, AM J EPIDEMIOL, V170, P679, DOI 10.1093/aje/kwp237; Bootsma MCJ, 2007, P NATL ACAD SCI USA, V104, P7588, DOI 10.1073/pnas.0611071104; Carrat F, 2008, AM J EPIDEMIOL, V167, P775, DOI 10.1093/aje/kwm375; Carrat F, 2…	52	4	1755-4365		SEP-DEC	2011	3	3-4	135	142		10.1016/j.epidem.2011.04.002	8	898AE	WOS:000300706400001	22094336	[Edlund, Stefan; Kaufman, James; Douglas, Judith] IBM Almaden Res Ctr, San Jose, CA 95120 USA; [Lessler, Justin] Johns Hopkins Bloomberg Sch Publ Hlth, Baltimore, MD 21205 USA; [Bromberg, Michal; Kaufman, Zalman; Bassal, Ravit] Chaim Sheba Med Ctr, Gertner Inst, Israel Ctr Dis Control, IL-52621 Tel Hashomer, Israel; [Chodick, Gabriel; Marom, Rachel; Shalev, Varda] Maccabi Healthcare Serv, IL-5049…	1.3333333333	private	7	2	IBM Almaden Res Ctr, San Jose, CA 95120 USA	edlund s
1881	Ster, IC; Singh, BK; Ferguson, NM	Epidemiological inference for partially observed epidemics: The example of the 2001 foot and mouth epidemic in Great Britain	EPIDEMICS	Epidemics	1	This paper develops a statistical framework for a retrospective analysis for well-observed livestock epidemics during which intervention policies may conceal cases, thus potentially biasing naively derived parameter and final size estimates. We apply the methods to the 2001 foot and mouth epidemic (FMD) in Great Britain, during which a large number of farms (about 7500) were pre-emptively culled …	Alexandersen S, 2003, VET REC, V152, P489; Alexandersen S, 2003, J COMP PATHOL, V129, P1, DOI 10.1016/S0021-9975(03)00041-0; Auranen K, 2000, J AM STAT ASSOC, V95, P1044, DOI 10.2307/2669741; Britton T, 2002, SCAND J STAT, V29, P375, DOI 10.1111/1467-9469.00296; Brooks SP, 2003, J R STAT SOC B, V65, P3, DOI 10.1111/1467-9868.03711; Cauchemez S, 2006, J AM STAT ASSOC, V101, P946, DOI 10.1198/01621…	28	20	1755-4365		MAR	2009	1	1	21	34		10.1016/j.epidem.2008.09.001	14	V21UP	WOS:000208232800004	NA	[Ster, Irina Chis; Singh, Brajendra K.; Ferguson, Neil M.] Imperial Coll London, MRC Ctr Outbreak Anal & Modelling, Dept Infect Dis Epidemiol, London, England	4	epi	22	2	Imperial Coll London, MRC Ctr Outbreak Anal & Modelling, Dept Infect Dis Epidemiol, London, England	ster i
[truncated: 1,355 more rows]
