# Supplementary material for: “One Health” or Three? Publication Silos Among the One Health Disciplines
Source: PLoS Biol. 2016 Apr 21;14(4):e1002448. doi: 10.1371/journal.pbio.1002448 (PMC4839662; doi:10.1371/journal.pbio.1002448)
Supplement: S2 Data — A csv file containing all data extracted from the papers we read in our detailed sample. These data were used to construct Fig 3. (CSV) [file pbio.1002448.s002.csv]

Paper.Number	Authors	Title	Source	Keep	DoublyRead	ReadingNumber	Between.Host.Transmission.Referenced.In.Abstract	Pathogen	Host	Vector	HumanAgWildPlant	PredictiveDescriptive	ModelObjectiveGeneral	DataIncorporated	NewEmpiricalData	FitAssessed (2 = qualitative)	NumberParams	MathAssessment	SensitivityAnalysis	Simulation	StochDeter	SoftwareUsed	CustomProgramming	ActualReader	Abstract	CitedRefs	NumberRefs	TimesCited	SN	PubDate	PubYear	Vol	Issue	BeginPage	EndPage	DOI	PG	GA	UT	PM	AuthorAffiliations	AnnualizedCitationRate	JournalCommunity	AssignedReader
52	Altizer S Dobson A Hosseini P Hudson P Pascual M Rohani P	Seasonality and the dynamics of infectious diseases	ECOLOGY LETTERS	1	0	1	yes	Hypothetical	Hypothetical	NA	hypothetical	predictive	basic science	0	0	0	8	0	0	0	deter	unnamed	2	Craft	Seasonal variations in temperature rainfall and resource availability are ubiquitous and can exert strong pressures on population dynamics. Infectious diseases provide some of the best-studied examples of the role of seasonality in shaping population fluctuations. In this paper we review examples from human and wildlife disease systems to illustrate the challenges inherent in understanding the me…	Altizer S 2003 TRENDS ECOL EVOL V18 P589 DOI 10.1016/j.tree.2003.08.013 Altizer S 2004 CAN J ZOOL V82 P755 DOI 10.1139/Z04-050 Altizer S 2004 J ANIM ECOL V73 P309 DOI 10.1111/j.0021-8790.2004.00807.x Anderson R. 1991 INFECT DIS HUMANS DY ANDERSON RM 1982 SCIENCE V215 P1053 DOI 10.1126/science.7063839 ANDERSON RM 1974 J ANIM ECOL V43 P305 DOI 10.2307/3367 ARON JL 1984 J THEOR BIOL V110 P665 DOI 10…	117	349	1461-023X	APR	2006	9	4	467	484	10.1111/j.1461-0248.2005.00879.x	18	027AE	WOS:000236384100011	16623732	Univ Georgia Inst Ecol Athens GA 30602 USA Princeton Univ Dept Ecol & Evolutionary Biol Princeton NJ 08544 USA Penn State Univ Dept Biol Sci University Pk PA 16802 USA Univ Michigan Dept Ecol & Evolutionary Biol Ann Arbor MI 48109 USA Univ Georgia Ctr Trop & Emerging Global Dis Athens GA 30602 USA	43.625	1	Craft
95	Augustine DJ	Modelling Chlamydia-koala interactions: coexistence population dynamics and conservation implications	JOURNAL OF APPLIED ECOLOGY	1	0	1	yes	Chlamydia	koala	none	wild	predictive	applied science	1	0	0	18	1	1	1	stoch	NA	1	Cross	1. Considerable research has been conducted on koala Phascolarctos cinereus population dynamics and the epidemiology of Chlamydia psittaci infection in koalas but the impact of Chlamydia on koala populations has been difficult to assess 2 I developed a model of koala and Chlamydia population dynamics to examine interactions between Chlamydia transmission and pathogenicity koala mating behaviour a…	Altizer SM 1997 P ROY SOC B-BIOL SCI V264 P807 ANDERSON RM 1978 J ANIM ECOL V47 P219 DOI 10.2307/3933 ARYA OP 1981 BRIT J VENER DIS V57 P118 BROWN AS 1984 VET RADIOLOGY V25 P242 BROWN AS 1986 P 6 INT S HUM CHLAM P349 BROWN AS 1987 AUST VET J V64 P346 DOI 10.1111/j.1751-0813.1987.tb06064.x BRUNHAM RC 1993 SEX TRANSM DIS V20 P168 DOI 10.1097/00007435-199305000-00010 COCCIOLONE RA 1992 WILDLIFE RES …	43	12	0021-8901	APR	1998	35	01/01/00	261	272	10.1046/j.1365-2664.1998.00307.x	12	109CH	WOS:000075303300008	NA	Univ Minnesota Dept Fisheries & Wildlife St Paul MN 55108 USA	0.75	1	Cross
136	Barton HD Gregory AJ Davis R Hanlon CA Wisely SM	Contrasting landscape epidemiology of two sympatric rabies virus strains	MOLECULAR ECOLOGY	0	0	1	no	rabies	striped skunk	NA	NA	NA	NA	NA	NA	NA	NA	NA	NA	NA	NA	NA	NA	Craft	Viral strain evolution and disease emergence are influenced by anthropogenic change to the environment. We investigated viral characteristics host ecology and landscape features in the rabies-striped skunk disease system of the central Great Plains to determine how these factors interact to influence disease emergence. We amplified portions of the N and G genes of rabies viral RNA from 269 sample…	Arjo WM 2008 J WILDLIFE MANAGE V72 P1725 DOI 10.2193/2007-450 Beerli P 1999 GENETICS V152 P763 Berrada ZL 2006 EMERG INFECT DIS V12 P1019 Biek R 2007 P NATL ACAD SCI USA V104 P7993 DOI 10.1073/pnas.0700741104 Bixler A 2000 J ZOOL V251 P525 DOI 10.1111/j.1469-7998.2000.tb00808.x BRAVERMAN JM 1995 GENETICS V140 P783 Burnham K. P. 1998 MODEL SELECTION INFE CAREY AB 1983 J APPL ECOL V20 P777 DOI 10.2…	65	7	0962-1083	JUL	2010	19	13	2725	2738	10.1111/j.1365-294X.2010.04668.x	14	619CV	WOS:000279407400013	20546130	[Barton Heather D. Gregory Andrew J. Wisely Samantha M.] Kansas State Univ Div Biol Manhattan KS 66506 USA [Davis Rolan Hanlon Cathleen A.] Kansas State Univ Rabies Diagnost Lab Manhattan KS 66502 USA	1.75	1	Craft
164	Ben-Ami F Ebert D Regoes RR	Pathogen Dose Infectivity Curves as a Method to Analyze the Distribution of Host Susceptibility: A Quantitative Assessment of Maternal Effects after Food Stress and Pathogen Exposure	AMERICAN NATURALIST	1	0	1	yes	Pasteuria ramosa	Daphnia	none	wild	predictive	basic science	1	1	1	3	1	0	0	deter	R	0	Huyvaert	Stress conditions have been found to change the susceptibility of hosts or their offspring to infection. The usual method of testing at just one parasite dose level does not allow conclusions on the distribution of susceptibility. To better understand the epidemiology and evolution of host-parasite systems however knowledge about the distribution of host susceptibility the parameters that charact…	AALEN OO 1988 STAT MED V7 P1121 DOI 10.1002/sim.4780071105 Becker N 1990 LECT NOTES BIOMATH V86 P90 Ben-Ami F 2008 P R SOC B V275 P853 DOI 10.1098/rspb.2007.1544 Bernardo J 1996 AM ZOOL V36 P83 Brites D 2008 MOL BIOL EVOL V25 P1429 DOI 10.1093/molbev/msn087 Decaestecker E 2004 LIMNOL OCEANOGR V49 P1355 Deredec A 2003 ANN ZOOL FENN V40 P115 Duffy MA 2007 ECOL LETT V10 P44 DOI 10.1111/j.1461-0248.2…	42	22	0003-0147	JAN	2010	175	12/31/99	106	115	10.1086/648672	10	527MW	WOS:000272372200012	19911987	[Ben-Ami Frida Ebert Dieter] Univ Basel Inst Zool CH-4051 Basel Switzerland [Regoes Roland R.] ETH Inst Integrat Biol Swiss Fed Inst Technol Zurich ETH Zentrum CH-8092 Zurich Switzerland	5.5	1	Huyvaert
212	Blarer A Doebeli M	Resonance effects and outbreaks in ecological time series	ECOLOGY LETTERS	0	0	1	no	Hypothetical	Hypothetical	NA	NA	NA	NA	NA	NA	NA	NA	NA	NA	NA	NA	NA	NA	Craft	Organismal response to environmental variability is an important aspect of ecological processes. We propose new mechanisms whereby environmental variability can cause cyclic population outbreaks due to the nonlinearity of the organismal response. We consider stage-structured populations that respond to variable environments with variable diapause or dormancy, and in which cyclic changes of the en…	ANDERSON RM 1980 SCIENCE V210 P658 DOI 10.1126/science.210.4470.658 BELLOWS TS 1981 J ANIM ECOL V50 P139 DOI 10.2307/4037 BENZI R 1982 TELLUS V34 P10 Berryman A. A. 1988 DYNAMICS FOREST INSE Berryman A.A. 1987 P3 Bezrukov SM 1997 NATURE V385 P319 DOI 10.1038/385319a0 Bouma MJ 1997 JAMA-J AM MED ASSOC V278 P1772 DOI 10.1001/jama.278.21.1772 Brock T.D 1994 BIOL MICROORGANISMS BROWN VK 1983 DIAPAUSE…	50	25	1461-023X	MAY	1999	2	3	167	177		11	202CA	WOS:000080633500006	NA	Univ Basel Inst Zool CH-4051 Basel Switzerland	1.666666667	1	Craft
228	Boni MF Feldman MW	Evolution of antibiotic resistance by human and bacterial niche construction	EVOLUTION	1	0	1	yes	hypothetical	humans	NA	human	predictive	basic science	0	0	0	7	1	0	1	deter			Manlove	Antibiotic treatment by humans generates strong viability selection for antibiotic-resistant bacterial strains. The frequency of host antibiotic use often determines the strength of this selection and changing patterns of antibiotic use can generate many types of behaviors in the population dynamics of resistant and sensitive bacterial populations. In this paper we present a simple model of hosts…	Anderson R. 1991 INFECT DIS HUMANS DY Andersson DI 1999 CURR OPIN MICROBIOL V2 P489 DOI 10.1016/S1369-5274(99)00005-3 Austin DJ 1997 P ROY SOC B-BIOL SCI V264 P1629 Austin DJ 1999 P NATL ACAD SCI USA V96 P1152 DOI 10.1073/pnas.96.3.1152 Baquero F. 1998 CLIN INFECT DIS S1 V27 P5 Bergstrom CT 2004 P NATL ACAD SCI USA V101 P13285 DOI 10.1073/pnas.0402298101 Blazquez J 2003 CLIN INFECT DIS V37 P1201 …	60	28	0014-3820	MAR	2005	59	3	477	491		15	910PG	WOS:000227943400001	15856691	Stanford Univ Dept Biol Sci Stanford CA 94305 USA	3.111111111	1	Manlove
237	Boots M Sasaki A	Parasite-driven extinction in spatially explicit host-parasite systems	AMERICAN NATURALIST	1	0	1	yes	Hypothetical microparasite	Hypothetical	NA	hypothetical	predictive	basic science	0	0	0	5	1	0	1	both	unnamed	1	Craft	General host-parasite theory suggests that parasites may be implicated in the extinction of their hosts by causing instability that leads to increased risk of stochastic extinction. In contrast spatially explicit models suggest that the parasite may directly drive the host population to extinction. Here we examine the ecological characteristics of host-parasite interactions that favor parasite-dr…	Anderson R. 1991 INFECT DIS HUMANS DY ANDERSON RM 1981 PHILOS T ROY SOC B V291 P451 DOI 10.1098/rstb.1981.0005 ANDERSON RM 1979 NATURE V280 P361 DOI 10.1038/280361a0 Boots M 2000 J ANIM ECOL V69 P517 DOI 10.1046/j.1365-2656.2000.00417.x BURROWS R 1995 P ROY SOC B-BIOL SCI V262 P235 DOI 10.1098/rspb.1995.0201 Daszak P 1999 TRENDS ECOL EVOL V14 P279 DOI 10.1016/S0169-5347(99)01665-1 DWYER G 1992 EC…	23	24	0003-0147	JUN	2002	159	6	706	713	10.1086/339996	8	558AF	WOS:000175941300009	18707391	Univ Stirling Dept Biol Sci Stirling FK9 4LA Scotland Kyushu Univ Dept Biol Math Biol Lab Higashi Ku Fukuoka 81281 Japan	2	1	Craft
255	Briggs CJ Godfray HCJ	Models of intermediate complexity in insect-pathogen interactions: Population dynamics of the microsporidian pathogen Nosema pyrausta of the European corn borer Ostrinia nubilalis	PARASITOLOGY	1	0	1	yes	microsporidian	European corn-borer Ostrinia nubilalis	NA	ag	descriptive	basic science	1	0	2		1	1	0	deter			AnnualizedCitationRate	Nosema pyrausta is an important microsporidian pathogen of the European corn-borer Ostrinia nubilalis (Pyralidae) a major pest of corn (maize). The population dynamics of the interaction between the moth and its pathogen have been studied previously using simple models phrased as coupled differential equations and using large simulation models containing over 150 000 coupled equations. A middle a…	Anderson R. M. 1991 INFECTIOUS DIS HUMAN ANDERSON RM 1981 PHILOS T ROY SOC B V291 P451 DOI 10.1098/rstb.1981.0005 ANDERSON RM 1980 SCIENCE V210 P658 DOI 10.1126/science.210.4470.658 ANDREADIS TG 1980 J INVERTEBR PATHOL V35 P229 DOI 10.1016/0022-2011(80)90155-X ANDREADIS TG 1986 J INVERTEBR PATHOL V48 P335 DOI 10.1016/0022-2011(86)90062-5 ANDREADIS TG 1984 ENVIRON ENTOMOL V13 P882 ANDREADIS TG 198…	67	8	0031-1820		1995	111		S71	S89		19	UQ614	WOS:A1995UQ61400006	NA	UNIV LONDON IMPERIAL COLL SCI & TECHNOL NERC CTR POPULAT BIOL ASCOT SL5 7PY BERKS ENGLAND	0.4210526316	1	Manlove
256	Briggs CJ Vredenburg VT Knapp RA Rachowicz LJ	Investigating the population-level effects of chytridiomycosis: An emerging infectious disease of amphibians	ECOLOGY	1	0	1	yes	Batrachochytridium dendrobatidis	Amphibians – mountain yellow-legged frog	NA	wild	predictive	management	1	0	0	21	0	0	1	stoch	Unnamed	1	Manlove	Chytridiomycosis is an emerging infectious disease that has recently been reported in amphibian populations throughout the world. It has been associated with many cases of population declines and extinctions. In some areas of the Sierra Nevada of California the disease appears to be the causal factor in the rapid extinction of local populations of the mountain yellow-legged frog Rana muscosa with…	Berger L 1998 P NATL ACAD SCI USA V95 P9031 DOI 10.1073/pnas.95.15.9031 Berger L 2004 AUST VET J V82 P434 DOI 10.1111/j.1751-0813.2004.tb11137.x Bosch J 2001 BIOL CONSERV V97 P331 DOI 10.1016/S0006-3207(00)00132-4 Boyle DG 2004 DIS AQUAT ORGAN V60 P141 DOI 10.3354/dao060141 BRADFORD DF 1983 ECOLOGY V64 P1171 DOI 10.2307/1937827 BRADFORD DF 1989 COPEIA P775 Briggs CJ 1996 THEOR POPUL BIOL V50 P149…	37	85	0012-9658	DEC	2005	86	12	3149	3159	10.1890/04-1428	11	994YI	WOS:000234066700003	NA	Univ Calif Berkeley Dept Integrat Biol Berkeley CA 94720 USA Univ Calif Sierra Nevada Aquat Res Lab Crowley Lake CA 93546 USA	9.444444444	1	Manlove
293	Caceres, CE; Knight, CJ; Hall, SR	Predator-spreaders: Predation can enhance parasite success in a planktonic host-parasite system	ECOLOGY	1	1	2	yes	fungal parasite	Daphnia	NA	wild	predictive	basic science	1	1	0	13	1	0	0	deter	SAS for experiments, unclear for model (not described in Appendix either)	1	Craft	The "healthy herds" hypothesis suggests that selective predators, by acting as parasite sinks, may inhibit the start of epidemics and reduce prevalence of infection. Here, we describe a counter-example using field patterns, experiments, and a model. The predator Chaoborus releases infective spores of a fungal parasite and, in doing so, may facilitate epidemics in Daphnia populations. In the field…	Caceres CE, 2006, ECOLOGY, V87, P1438, DOI 10.1890/0012-9658(2006)87[1438:PSOLCE]2.0.CO;2; CHESSON J, 1983, ECOLOGY, V64, P1297, DOI 10.2307/1937838; Choisy M, 2006, P R SOC B, V273, P2025, DOI 10.1098/rspb.2006.3554; Decaestecker E, 2002, P NATL ACAD SCI USA, V99, P5481, DOI 10.1073/pnas.082543099; Duffy MA, 2009, LIMNOL OCEANOGR, V54, P770, DOI 10.4319/lo.2009.54.3.0770; Duffy MA, 2005, LIMNOL …	41	15	0012-9658	OCT	2009	90	10	2850	2858	10.1890/08-2154.1	9	500CH	WOS:000270274200020	19886493	[Caceres, Carla E.; Knight, Christine J.] Univ Illinois, Sch Integrat Biol, Urbana, IL 61801 USA; [Hall, Spencer R.] Indiana Univ, Dept Biol, Bloomington, IN 47405 USA	3	1	Craft
297	Caley, P; Hone, J	Assessing the host disease status of wildlife and the implications for disease control: Mycobacterium bovis infection in feral ferrets	JOURNAL OF APPLIED ECOLOGY	1	1	2	yes	Mycobacterium bovis	ferrets	none	wild	both	applied science	1	1	0	6	1	0	0	deter	not reported	0	Huyvaert	1. Estimating the basic reproductive rate (R-0) of disease and/or the related threshold population density (K-T) for disease establishment is fundamental to determining the host status of wildlife for disease, and thus the effective management of pathogens in free-ranging wildlife. The strength of inference of host status is largely dependent on the precision with which either R-0 or K-T is estim…	Anderson R. M., 1981, Theoretical ecology. Principles and application., P318; Anderson R., 1991, INFECT DIS HUMANS DY; ANDERSON RM, 1981, NATURE, V289, P765, DOI 10.1038/289765a0; ANDERSON RM, 1984, PEST PATHOGEN CONTRO, P109; ANDERSON RM, 1985, PHILOS T ROY SOC B, V310, P227; Barlow ND, 2001, WILDLIFE RES, V28, P87, DOI 10.1071/WR99090; Barlow ND, 2000, J ANIM ECOL, V69, P703, DOI 10.1046/j.1365…	66	14	0021-8901	AUG	2005	42	4	708	719	10.1111/j.1365-2664.2005.01053.x	12	946VT	WOS:000230602100011	NA	Landcare Res Ltd, Palmerston North, New Zealand; Univ Canberra, Inst Appl Ecol, Canberra, ACT 2601, Australia	1.555555556	1	Huyvaert
321	Cassaigne I Medellin RA Guasco JA	MORTALITY DURING EPIZOOTICS IN BIGHORN SHEEP: EFFECTS OF INITIAL POPULATION SIZE AND CAUSE	JOURNAL OF WILDLIFE DISEASES	0	0	1	yes	various	bighorn sheep			NA	NA											Manlove	One of the most severe threats to bighorn sheep (Ovis canadensis) populations is disease With the objective of projecting possible epizootic consequences to bighorn sheep population dynamics, we examined 23 epizootic mortality episodes from presumably known causes that occurred in the United States and Canada from 1942 to 2005 These outbreaks were correlated with population size using regression …	Allen R.W. 1980 P172 BAILEY JA 1986 BIENN S NO WILD SHEE V5 P325 BERGER J 1990 CONSERV BIOL V4 P91 DOI 10.1111/j.1523-1739.1990.tb00271.x Bissonette JA 1996 GREAT BASIN NAT V56 P319 BLAISDELL JA 1982 DESERT BIGHORN COUNC V26 P32 Boyce WM 2005 J WILDLIFE DIS V41 P525 CASSIRER FE 1995 96 P NO WILD SHEEP V10 P78 Coggins V. L. 1992 P BIENN S NO WILD SH V8 P147 EHRENFELD D 1994 CONSERV BIOL V8 P617 DO…	50	3	0090-3558	JUL	2010	46	01/02/00	763	771		9	635XE	WOS:000280690400009	20688682	[Cassaigne G Ivonne] Univ Nacl Autonoma Mexico Fac Med Vet & Zootecnia Mexico City 04510 DF Mexico [Medellin Rodrigo A.] Univ Nacl Autonoma Mexico Inst Ecol Lab Ecol & Conservac Vertebrados Mexico City 04510 DF Mexico [Guasco O Jose A.] Tecnol Monterrey Div Ingn Mexico City 0138 DF Mexico	0.75	1	Manlove
340	Chambert T Staszewski V Lobato E Choquet R Carrie C McCoy KD Tveraa T Boulinier T	Exposure of black-legged kittiwakes to Lyme disease spirochetes: dynamics of the immune status of adult hosts and effects on their survival	JOURNAL OF ANIMAL ECOLOGY	1	0	1	yes	Lyme disease	Black-legged kittiwakes	Ixodes ticks	wild	descriptive	applied science	1	1	0	52	0	0	0	stoch	E-Surge and U-Care	0	Manlove	1. Despite a growing interest in wildlife disease ecology there is a surprising lack of knowledge about the exposure dynamics of individual animals to naturally circulating infectious agents and the impact of such agents on host life-history traits. 2. The exploration of these questions requires detailed longitudinal data on individual animals that can be captured multiple times during their life…	ANDERSON JF 1986 INFECT IMMUN V51 P394 Anker-Nilssen T. 2000 STATUS MARINE BIRDS Baranton G 2001 RES MICROBIOL V152 P149 DOI 10.1016/S0923-2508(01)01186-X BARBOUR AG 1993 SCIENCE V260 P1610 DOI 10.1126/science.8503006 Benskin CMH 2009 BIOL REV V84 P349 DOI 10.1111/j.1469-185X.2008.00076.x Boulinier T 1996 PARASITOLOGY V112 P581 Boulinier T 2008 BIOL LETTERS V4 P538 DOI 10.1098/rsbl.2008.0291 BROW…	86	4	0021-8790	SEP	2012	81	5	986	995	10.1111/j.1365-2656.2012.01979.x	10	986LM	WOS:000307343100007	22428953	[Chambert Thierry Staszewski Vincent Lobato Elisa Choquet Remi Carrie Cecile Boulinier Thierry] CNRS Ctr Ecol Fonct & Evolut UMR 5175 F-34293 Montpellier France [Chambert Thierry] Montana State Univ Dept Ecol Bozeman MT 59717 USA [Staszewski Vincent] Univ Edinburgh Ctr Immun Infect & Evolut Edinburgh Midlothian Scotland [McCoy Karen D.] CNRS Ctr IRD UMR IRD UM1 UM2 224 F-34394 Montpellier France …	2	1	Manlove
448	Cross PC Getz WM	Assessing vaccination as a control strategy in an ongoing epidemic: Bovine tuberculosis in African buffalo	ECOLOGICAL MODELLING	1	0	1	yes	Mycobacterium bovis	African buffalo	NA	wild	predictive	management	1	1	1	22	1	1	1	deter	Matlab/S-Plus		Manlove	Bovine tuberculosis (BTB) is an exotic disease invading the buffalo population (Syncerus caffer) of the Kruger National Park (KNP) South Africa. We used a sex and age-structured epidemiological model to assess the effectiveness of a vaccination program and define important research directions. The model allows for dispersal between a focal herd and background population and was parameterized with…	Aldwell FE 1995 NEW ZEAL VET J V43 P356 DOI 10.1080/00480169./1995.35920 Anderson R. 1991 INFECT DIS HUMANS DY ANDERSON RM 1985 PHILOS T ROY SOC B V310 P327 DOI 10.1098/rstb.1985.0123 Barlow ND 2000 J ANIM ECOL V69 P703 DOI 10.1046/j.1365-2656.2000.00428.x Barlow ND 1997 PREV VET MED V32 P57 DOI 10.1016/S0167-5877(97)00002-0 Barlow ND 1998 PREV VET MED V36 P25 DOI 10.1016/S0167-5877(98)00075-0 BA…	70	17	0304-3800	07/25/14	2006	196	03/04/14	494	504	10.1016/j.ecolmodel.2006.02.009	11	063CY	WOS:000238994800017	NA	US Geol Survey No Rocky Mt Sci Ctr Bozeman MT 59717 USA Univ Calif Berkeley Dept Environm Sci & Policy & Management Berkeley CA 94720 USA Univ Pretoria Dept Zool & Entomol Mammal Res Inst ZA-0002 Pretoria South Africa	2.125	1	Manlove
457	Cullingham CI Merrill EH Pybus MJ Bollinger TK Wilson GA Coltman DW	Broad and fine-scale genetic analysis of white-tailed deer populations: estimating the relative risk of chronic wasting disease spread	EVOLUTIONARY APPLICATIONS	0	0	1	yes	Chronic wasting disease	White-tailed deer	none	wild	NA	basic science evolution	1	0	2	NA	NA	NA	NA	NA	STRUCTURE	0	Huyvaert	Chronic wasting disease is a transmissible spongiform encephalopathy of cervids similar to sheep scrapie that has only recently been detected in wild populations of white-tailed deer (Odocoileus virginianus) and mule deer (Odocoileus hemionus hemionus) in western Canada. Relatively little is known about local transmission dynamics of the disease or the potential for long-distance spread. We analy…	ALBERTAS C 2007 ALBERTA FISH WILDLIF ALBON SD 1992 J ANIM ECOL V61 P131 DOI 10.2307/5516 Allendorf FW 2008 TRENDS ECOL EVOL V23 P327 DOI 10.1016/j.tree.2008.02.008 Altizer S 2003 ANNU REV ECOL EVOL S V34 P517 DOI 10.1146/annurev.ecolsys.34.030102.151725 Austerlitz F 1997 THEOR POPUL BIOL V51 P148 DOI 10.1006/tpbi.1997.1302 Avise J.C. 2004 MOL MARKERS NATURAL Aycrigg JL 1997 J MAMMAL V78 P468 DOI …	128	18	1752-4571	JAN	2011	4	1	116	131	10.1111/j.1752-4571.2010.00142.x	16	690LS	WOS:000285006900009	NA	[Cullingham Catherine I. Merrill Evelyn H. Wilson Gregory A. Coltman David W.] Univ Alberta Edmonton AB T6G 2E9 Canada [Pybus Margo J.] Alberta Sustainable Resource Dev Fish & Wildlife Div Edmonton AB Canada [Bollinger Trent K.] Univ Saskatchewan Western Coll Vet Med Dept Vet Pathol Saskatoon SK S7N 0W0 Canada	6	1	Huyvaert
474	Darrasse A Darsonval A Boureau T Brisset MN Durand K Jacques MA	Transmission of Plant-Pathogenic Bacteria by Nonhost Seeds without Induction of an Associated Defense Reaction at Emergence	APPLIED AND ENVIRONMENTAL MICROBIOLOGY	0	0	1	yes	Xanthomonas sp. (bacteria) E. coli	bean plant	none	plant	NA	basic science	1	1	NA	NA	NA	NA	NA	NA	NA	NA	Huyvaert	An understanding of the mechanisms involved in the different steps of bacterial disease epidemiology is essential to develop new control strategies. Seeds are the passive carriers of a diversified microbial cohort likely to affect seedling physiology. Among seed-borne plant-pathogenic bacteria seed carriage in compatible situations is well evidenced. The aims of our work are to determine the effi…	Ah-You N 2009 INT J SYST EVOL MICR V59 P306 DOI 10.1099/ijs.0.65453-0 ARLAT M 1991 MOL PLANT MICROBE IN V4 P593 DOI 10.1094/MPMI-4-593 Boureau T 2006 MOL PLANT MICROBE IN V19 P16 DOI 10.1094/MPMI-19-0016 BRADFORD MM 1976 ANAL BIOCHEM V72 P248 DOI 10.1006/abio.1976.9999 Brunings AM 2003 MOL PLANT PATHOL V4 P141 DOI 10.1046/j.1364-3703.2003.00163.x Buzi A 2004 J PHYTOPATHOL V152 P34 DOI 10.1046/j.1…	64	9	0099-2240	OCT	2010	76	20	6787	6796	10.1128/AEM.01098-10	10	659VM	WOS:000282595100010	20729326	[Darrasse Armelle Darsonval Arnaud Brisset Marie-Noelle Durand Karine Jacques Marie-Agnes] INRA PaVe UMR077 F-49071 Beaucouze France [Boureau Tristan] Univ Angers PaVe UMR077 F-49071 Beaucouze France	2.25	1	Huyvaert
482	Day T Alizon S Mideo N	BRIDGING SCALES IN THE EVOLUTION OF INFECTIOUS DISEASE LIFE HISTORIES: THEORY	EVOLUTION	1	0	1	yes	hypothetical	Hypothetical	none	hypothetical	predictive	basic science	0	0	3	8	1	0	0	deter	NA	1	Cross	A significant goal of recent theoretical research on pathogen evolution has been to develop theory that bridges within- and between-host dynamics. The main approach used to date is one that nests within-host models of pathogen replication in models for the between-host spread of infectious diseases. Although this provides an elegant approach it nevertheless suffers from some practical difficultie…	Alizon S 2005 AM NAT V165 pE155 DOI 10.1086/430053 Alizon S 2008 AM NAT V172 pE150 DOI 10.1086/590958 Alizon S 2009 J EVOLUTION BIOL V22 P245 DOI 10.1111/j.1420-9101.2008.01658.x ANDERSON RM 1982 PARASITOLOGY V85 P411 Andre JB 2006 EVOLUTION V60 P13 Andre JB 2003 EVOLUTION V57 P1489 DOI 10.1554/02-667 Beder JH 1998 J MATH BIOL V36 P299 DOI 10.1007/s002850050102 Coombs D 2007 THEOR POPUL BIOL V72 …	45	6	0014-3820	DEC	2011	65	12	3448	3461	10.1111/j.1558-5646.2011.01394.x	14	857PW	WOS:000297732000008	22133217	[Day Troy] Queens Univ Dept Math & Stat Kingston ON K7L 3N6 Canada [Day Troy] Queens Univ Dept Biol Kingston ON K7L 3N6 Canada [Alizon Samuel] Lab MIVEGEC UMR CNRS 5290 IRD 224 UM1 UM2 F-34394 Montpellier 5 France [Mideo Nicole] Univ Edinburgh Ctr Immun Infect Edinburgh EH9 3JT Midlothian Scotland [Mideo Nicole] Univ Edinburgh Evolut Sch Biol Sci Edinburgh EH9 3JT Midlothian Scotland	2	1	Cross
488	de Castro F Bolker B	Mechanisms of disease-induced extinction	ECOLOGY LETTERS	0	0	1	yes	NA	NA	NA	wild	predictive	basic science	NA	NA	NA	NA	NA	NA	NA	NA	NA	NA	Cross	Parasites are important determinants of ecological dynamics. Despite the widespread perception that parasites (in the broad sense including microbial pathogens) threaten species with extinction the simplest deterministic models of parasite dynamics (i.e. of specialist parasites with density-dependent transmission) predict that parasites will always go extinct before their hosts. We review the pri…	ALEXANDER HM 1988 J ECOL V76 P91 DOI 10.2307/2260456 Altizer S 2003 ANNU REV ECOL EVOL S V34 P517 DOI 10.1146/annurev.ecolsys.34.030102.151725 Anderson R 1992 INFECT DIS HUMANS DY ANDERSON R C 1972 Journal of Wildlife Diseases V8 P304 ANTONOVICS J 1995 AM NAT V145 P661 DOI 10.1086/285761 Atkinson C. T. 1995 PARASITOLOGY V111 P59 Atkinson CT 2000 J WILDLIFE DIS V36 P197 Augustine DJ 1998 J APPL EC…	86	176	1461-023X	JAN	2005	8	1	117	126	10.1111/j.1461-0248.2004.00693.x	10	879WQ	WOS:000225750300013	NA	Univ Florida Dept Zool Gainesville FL 32611 USA	19.55555556	1	Cross
523	Dexter N	Stochastic models of foot and mouth disease in feral pigs in the Australian semi-arid rangelands	JOURNAL OF APPLIED ECOLOGY	1	0	1	yes	FMD	pigs	none	wild	predictive	basic science	1	1	0	26	1	0	1	stoch	EXCEL	1	Cross	1. Foot and mouth disease (FMD) is one of the world's most important livestock diseases and pigs Sus scrofa are highly susceptible. In countries with significant feral pig populations such as Australia the possibility that FMD may become established in these populations is a cause of considerable concern. 2. Current models of FMD in feral pigs in Australia are based on deterministic population an…	Anderson R. M. 1991 INFECT DIS HUMANS ANDERSON RM 1981 NATURE V289 P765 DOI 10.1038/289765a0 ANDERSON RM 1979 NATURE V280 P361 DOI 10.1038/280361a0 *AUSVETPLAN 1996 FOOT MOUTH DIS VERS BAYLISS P 1985 J ANIM ECOL V54 P111 DOI 10.2307/4624 Caley P 1993 THESIS U CANBERRA CA CALLIS JJ 1984 FOOT MOUTH DIS FOREI CAUGHLEY G 1987 KANGAROOS THEIR ECOL P100 Caughley G 1977 ANAL VERTEBRATE POPU Caughley G 1…	34	21	0021-8901	APR	2003	40	2	293	306	10.1046/j.1365-2664.2003.00792.x	14	665KG	WOS:000182118700009	NA	Univ New England Dept Ecosyst Management Armidale NSW 2351 Australia	1.909090909	1	Cross
538	Dobson ADM Finnie TJR Randolph SE	A modified matrix model to describe the seasonal population ecology of the European tick Ixodes ricinus	JOURNAL OF APPLIED ECOLOGY	1	0	1	yes	Borrelia burgdorferi	humans	Ixodes ricinus European tick	wild	descriptive	applied science	1	1	1	43	1	1	1	deter	NA	NA	Cross	1. The sheep tick Ixodes ricinus is the most multicompetent vector in Europe which is responsible for significant diseases of humans and livestock throughout the northern hemisphere. Modelling the tick's complex seasonal dynamics upon which pathogen transmission potential depends underpins the analysis of tick-borne disease risk and potential tick control. 2. We use laboratory-and field-derived e…	Alekseev AN 2000 FOLIA PARASIT V47 P147 Belozerov VN 1998 ZOOL ZH V77 P885 Belozerov V.N. 1982 PHYSL TICKS P469 BRANAGAN D 1973 B ENTOMOL RES V63 P155 Campbell JA 1948 THESIS U EDINBURGH E Caswell H. 2001 MATRIX POPULATION MO DANIEL M 1976 Folia Parasitologica (Ceske Budejovice) V23 P327 Dautel H 1997 J INSECT PHYSIOL V43 P843 DOI 10.1016/S0022-1910(97)00025-5 Dobson ADM 2011 J APPL ECOL V48 P102…	40	18	0021-8901	AUG	2011	48	01/03/00	1017	1028	10.1111/j.1365-2664.2011.02003.x	12	786TP	WOS:000292331100023	NA	[Dobson Andrew D. M. Randolph Sarah E.] Univ Oxford Dept Zool Oxford OX1 3PS England [Finnie Thomas J. R.] Hlth Protect Agcy Salisbury SP4 0JG Wilts England	6	1	Cross
541	Dohna HZ Cecere MC Gurtler RE Kitron U Cohen JE	Re-establishment of local populations of vectors of Chagas disease after insecticide spraying	JOURNAL OF APPLIED ECOLOGY	0	0	1	yes	Chagas		Triatoma infestans	human	descriptive	applied science	NA	NA	NA	NA	no disease	NA	NA	NA		NA	Cross	1. Prevention of Chagas disease is mainly dependent on control of the insect vectors that transmit infection. Unfortunately this control is not wholly successful and the vectors have been resurgent in some areas. Where re-infestation has occurred it is important to understand the dynamics of the process. We investigated how a metapopulation framework can elucidate key aspects of re-infestation an…	Burnham K.P. 2002 MODEL SELECTION MULT Cecere M.C. 1997 PAN AM J PUBLIC HLTH V1 P273 Cecere MC 2004 AM J TROP MED HYG V71 P803 Eubank S 2004 NATURE V429 P180 DOI 10.1038/nature02541 Gaggiotti OE 2002 NATURE V416 P424 DOI 10.1038/416424a GURTLER RE 1995 B WORLD HEALTH ORGAN V73 P487 Gurtler RE 1996 J MED ENTOMOL V33 P15 GURTLER RE 1993 MED VET ENTOMOL V7 P238 DOI 10.1111/j.1365-2915.1993.tb00683.x…	24	7	0021-8901	FEB	2007	44	1	220	227	10.1111/j.1365-2664.2006.01243.x	8	119PG	WOS:000243023600023	NA	[Dohna Heinrich zu] Univ Calif Davis Dept Vet Med Ctr Anim Dis Modelling Davis CA 95616 USA [Cecere Maria C. Guertler Ricardo E.] Univ Buenos Aires Lab Ecoepidemiol Dept Ecol Genet & Evolut Buenos Aires DF Argentina [Kitron Uriel] Emory Univ Dept Environm Studies Atlanta GA 30322 USA [Cohen Joel E.] Rockefeller Univ Lab Populat New York NY 10021 USA [Cohen Joel E.] Columbia Univ New York NY USA	1	1	Cross
553	Drake JM Randin C Guisan A	Modelling ecological niches with support vector machines	JOURNAL OF APPLIED ECOLOGY	0	0	1	no	NA	NA	NA	NA	NA	NA	NA	NA	NA	NA	NA	NA	NA	NA	NA	NA	Craft	1. The ecological niche is a fundamental biological concept. Modelling species' niches is central to numerous ecological applications including predicting species invasions identifying reservoirs for disease nature reserve design and forecasting the effects of anthropogenic and natural climate change on species' ranges. 2. A computational analogue of Hutchinson's ecological niche concept (the mul…	Anderson RP 2003 ECOL MODEL V162 P211 DOI 10.1016/S0304-3800(02)00349-6 Augustin NH 1996 J APPL ECOL V33 P339 DOI 10.2307/2404755 Boyce MS 2002 ECOL MODEL V157 P281 DOI 10.1016/S0304-3800(02)00200-4 Bradley AP 1997 PATTERN RECOGN V30 P1145 DOI 10.1016/S0031-3203(96)00142-2 Brotons L 2004 ECOGRAPHY V27 P437 DOI 10.1111/j.0906-7590.2004.03764.x Dirnbock T 2003 J BIOGEOGR V30 P401 Drake JM 2004 BIOS…	47	67	0021-8901	JUN	2006	43	3	424	432	10.1111/j.1365-2664.2006.01141.x	9	042GT	WOS:000237516600005	NA	Natl Ctr Ecol Anal & Synthesis Santa Barbara CA 93101 USA Univ Lausanne Dept Ecol & Evolut CH-1501 Lausanne Switzerland	8.375	1	Craft
580	DWYER, G	DENSITY-DEPENDENCE AND SPATIAL STRUCTURE IN THE DYNAMICS OF INSECT PATHOGENS	AMERICAN NATURALIST	1	1	1	yes	Gilpinia hercyniae and Oryctes rhinoceros	Lepidoptera	none	wild	descriptive	basic science	1	0	0	7	1	1	1	deter	not reported	0	Huyvaert	Many forest-defoliating Lepidoptera exhibit long-term cyclic fluctuations in density that span several orders of magnitude. One hypothesis to explain these fluctuations is that they are driven by pathogens with long-lived infectious stages capable of surviving outside the host. The basis of the argument is that, for realistic parameter values, a mathematical disease model incorporating such an in…	ANDERSON RM, 1981, PHILOS T ROY SOC B, V291, P451, DOI 10.1098/rstb.1981.0005; ANDERSON RM, 1979, NATURE, V280, P361, DOI 10.1038/280361a0; ANDREASEN V, 1989, THEOR POPUL BIOL, V36, P214, DOI 10.1016/0040-5809(89)90031-2; BAILEY NTJ, 1975, MATH THEORY INFECTIO; Begon M., 1986, ECOLOGY INDIVIDUALS; BIRD F. T., 1957, CANADIAN ENT, V89, P371; Brown G.C., 1987, P43; BROWN GC, 1984, B MATH BIOL, V46, …	65	57	0003-0147	APR	1994	143	4	533	562	10.1086/285619	30	NG839	WOS:A1994NG83900001	NA	UNIV WASHINGTON,DEPT ZOOL,SEATTLE,WA 98195	2.85	1	Huyvaert
594	Ebert, D; Lipsitch, M; Mangin, KL	The effect of parasites on host population density and extinction: Experimental epidemiology with Daphnia and six microparasites	AMERICAN NATURALIST	1	1	2	yes	6 different microparasistes	Daphnia	none	wild	predictive	basic science	1	1	1	6	0	0	1	both	FORTRAN, SAS	1	Craft	Parasites have been shown to reduce host density and to induce host population extinction in some cases but not in others. Epidemiological models suggest that variable effects of parasites on individual hosts can explain this variability on the population level. Here, we aim to support this hypothesis with a specific epidemiological model using a cross-parasite species approach. We compared the e…	ANDERSON RM, 1986, PHILOS T ROY SOC B, V314, P533, DOI 10.1098/rstb.1986.0072; Anderson R. M., 1991, INFECT DIS HUMANS; ANDERSON RM, 1982, PARASITOLOGY, V84, P3; ANDERSON RM, 1981, PHILOS T ROY SOC B, V291, P451, DOI 10.1098/rstb.1981.0005; ANDERSON RM, 1978, J ANIM ECOL, V47, P219, DOI 10.2307/3933; ANDERSON RM, 1979, NATURE, V279, P150, DOI 10.1038/279150a0; ANDERSON RM, 1979, NATURE, V280, P36…	55	123	0003-0147	NOV	2000	156	5	459	477	10.1086/303404	19	365JR	WOS:000089948600001	NA	Univ Basel, Inst Zool, CH-4051 Basel, Switzerland; Univ Oxford, Dept Zool, Oxford OX1 3PS, England; Univ London Imperial Coll Sci Technol & Med, NERC, Ctr Populat Biol, Ascot SL5 7PY, Berks, England; Harvard Univ, Sch Publ Hlth, Dept Epidemiol, Boston, MA 02115 USA	8.785714286	1	Craft
637	Faustino CR Jennelle CS Connolly V Davis AK Swarthout EC Dhondt AA Cooch EG	Mycoplasma gallisepticum infection dynamics in a house finch population: seasonal variation in survival encounter and transmission rate	JOURNAL OF ANIMAL ECOLOGY	1	0	1	yes	Mycoplasma gallisepticum	house finches	NA	wild	descriptive	applied science	1	1	1	4	0	0	1	stoch	Mark	1	Manlove	1. We considered the impact of an emerging pathogen (Mycoplasma gallisepticum Edward and Kanarek) on apparent survival encounter and transition rates in a population of a novel host (the house finch Carpodacus mexicanus Muller). We used a multistate analysis of mark-encounter data from individually marked birds. Individual birds were categorized to a particular disease 'state' transition rates am…	Able KP 1998 P ROY SOC B-BIOL SCI V265 P2063 Altizer S 2004 J ANIM ECOL V73 P309 DOI 10.1111/j.0021-8790.2004.00807.x Anderson DR 1999 BIRD STUDY V46 P261 Anderson DR 2002 J WILDLIFE MANAGE V66 P912 DOI 10.2307/3803155 ANDERSON RM 1978 J ANIM ECOL V47 P219 DOI 10.2307/3933 APANIUS V 1998 AVIAN GROWTH DEV EVO P105 Brawner WR 2000 AUK V117 P952 DOI 10.1642/0004-8038(2000)117[0952:EOCAMI]2.0.CO 2 Bu…	51	58	0021-8790	JUL	2004	73	01/03/00	651	669	10.1111/j.0021-8790.2004.00840.x	19	829LZ	WOS:000222051300006	NA	Cornell Univ Dept Nat Resources Ithaca NY 14853 USA Cornell Univ Ornithol Lab Ithaca NY 14853 USA Emory Univ Dept Environm Studies Atlanta GA 30322 USA	5.8	1	Manlove
643	Fenton, A; Fairbairn, JP; Norman, R; Hudson, PJ	Parasite transmission: reconciling theory and reality	JOURNAL OF ANIMAL ECOLOGY	1	1	2	yes	multiple	multiple	none	wild	descriptive	basic science	1	0	1	9	1	0	1	deter	NA	1	Cross	1. Arguably the most important and elusive component of host-parasite models is the transmission function. Considerable empirical and theoretical work has focused on determining the correct formulation of this function although, to date, there has been little attempt to combine these studies to develop general insights into how observed transmission rates affect host-parasite dynamics. 2. Here, e…	ANDERSON RM, 1981, PHILOS T ROY SOC B, V291, P451, DOI 10.1098/rstb.1981.0005; ANDERSON RM, 1979, NATURE, V280, P361, DOI 10.1038/280361a0; ANTONOVICS J, 1995, AM NAT, V145, P661, DOI 10.1086/285761; Barlow ND, 2000, J ANIM ECOL, V69, P703, DOI 10.1046/j.1365-2656.2000.00428.x; Begon M, 1999, P ROY SOC B-BIOL SCI, V266, P1939, DOI 10.1098/rspb.1999.0870; Begon M, 1998, ECOL LETT, V1, P82; Beisner…	41	49	0021-8790	SEP	2002	71	5	893	905	10.1046/j.1365-2656.2002.00656.x	13	596VV	WOS:000178187900017	NA	Univ Stirling, Inst Biol Sci, Stirling FK9 4LA, Scotland; Univ Stirling, Dept Comp Sci & Math, Stirling FK9 4LA, Scotland	4.083333333	1	Cross
656	FERRISS RS BERGER PH	A STOCHASTIC SIMULATION-MODEL OF EPIDEMICS OF ARTHROPOD-VECTORED PLANT-VIRUSES	PHYTOPATHOLOGY	1	0	1	yes	hypothetical	Plant	none	plant	predictive	basic science	0	0	3	8	1	1	1	stoch	PASCAL	1	Cross	A generalized theoretical model was developed of the spread of a virus from a single source plant in a small field. Input parameters include probabilities of virus acquisition and inoculation lengths of latent periods in the plant and vector length of the vector infectious period number of vectors per plant and the amount of vector movement. Decisions about acquisition inoculation and vector move…	BELLOWS TS 1986 J ECON ENTOMOL V79 P1235 Berger P. H. 1989 Spatial components of plant disease epidemics P40 CAMPBELL CL 1985 ANNU REV PHYTOPATHOL V23 P129 Cliff A. D. 1981 SPATIAL PROCESSES MO Daniel C. 1980 FITTING EQUATIONS DA FERRISS R S 1989 Phytopathology V79 P1135 FISHMAN S 1983 PHYTOPARASITICA V11 P39 DOI 10.1007/BF02980710 FITT BDL 1986 PLANT DISEASE EPIDEM P311 Frazer B. D. 1977 Aphids …	57	22	0031-949X	DEC	1993	83	12	1269	1278	10.1094/Phyto-83-1269	10	MR627	WOS:A1993MR62700001	NA	UNIV IDAHO DEPT PLANT SOIL & ENTOMOL SCI MOSCOW ID 83844 UNIV KENTUCKY DEPT PLANT PATHOL LEXINGTON KY 40546	1.047619048	1	Cross
675	Foley JE Zipser J Chomel B Girvetz E Foley P	Modeling plague persistence in host-vector communities in California	JOURNAL OF WILDLIFE DISEASES	1	0	1	yes	Yersinia pestis	rodents	fleas	wild	predictive	basic science	1	0	0	10	1	1	1	stoch	R	PlagueSIRS (code in Appendix)	Huyvaert	Plague is an enzootic disease in the western United States even though long-term persistent infections do not seem to occur. Enzootic persistence may occur as a function of dynamic interactions between flea vectors and transiently infected hosts but the specific levels of vector competence host competence and transmission and recovery rates that would promote persistence and emergence among wild …	Bailey N 1982 BIOMATHEMATICS MALAR Barnes A.M. 1982 Symposia of the Zoological Society of London V50 P237 Biggins DE 2003 CR BIOL V326 pS104 DOI 10.1016/S1631-0691(03)00046-5 BURROUGHS AL 1947 J HYG-CAMBRIDGE V45 P371 Burroughs AL 1944 P SOC EXP BIOL MED V55 P10 Cully JF 2000 J WILDLIFE DIS V36 P389 Davis RM 2002 J VECTOR ECOL V27 P107 Davis S 2004 SCIENCE V304 P736 DOI 10.1126/science.1095854 DI…	58	14	0090-3558	JUL	2007	43	01/02/00	408	424		17	202RO	WOS:000248921100009	17699079	Univ Calif Davis Sch Vet Med Dept Med & Epidemiol Davis CA 95616 USA Univ Calif Davis Sch Vet Med Ctr Vectorborne Dis Davis CA 95616 USA Univ Calif Davis Sch Vet Med Dept Populat Hlth & Reprod Davis CA 95616 USA Univ Calif Davis Dept Landscape Biol Davis CA 95616 USA Calif State Univ Sacramento Dept Biol Sci Sacramento CA 95819 USA	2	1	Huyvaert
680	Fortuna MA Popa-Lisseanu G Ibanez C Bascompte J	The roosting spatial network of a bird-predator bat	ECOLOGY	1	0	1	yes	hypothetical	Nyctalus lasiopterus (giant noctule bat)	none	wild	predictive	basic science	1	1	2	1	1	0	1	stoch	NA	1	Cross	The use of roosting sites by animal societies is important in conservation biology animal behavior and epidemiology. The giant noctule bat (Nyctalus lasiopterus) constitutes fission-fusion societies whose members spread every day in multiple trees for shelter. To assess how the pattern of roosting use determines the potential for information exchange or disease spreading we applied the framework …	Albert R 1999 NATURE V401 P130 Albert R 2000 NATURE V406 P378 DOI 10.1038/35019019 Anderson R 1992 INFECT DIS HUMANS DY ATMAR W 1993 OECOLOGIA V96 P372 Bansal S 2007 J R SOC INTERFACE V4 P879 DOI 10.1098/rsif.2007.1100 Bascompte J 2006 SCIENCE V312 P431 DOI 10.1126/science.1123412 Bascompte J 2003 P NATL ACAD SCI USA V100 P9383 DOI 10.1073/pnas.1633576100 Boydston EE 2003 J MAMMAL V84 P1006 DOI 1…	54	31	0012-9658	APR	2009	90	4	934	944	10.1890/08-0174.1	11	427AY	WOS:000264753400012	19449689	[Fortuna Miguel A. Bascompte Jordi] CSIC Estac Biol Donana Integrat Ecol Grp Seville 41013 Spain [Popa-Lisseanu G. Ibanez Carlos] CSIC Estac Biol Donana Dept Evolutionary Ecol Seville 41013 Spain	6.2	1	Cross
698	Fuller JA Garrott RA White PJ Aune KE Roffe TJ Rhyan JC	Re-production and survival of Yellowstone bison	JOURNAL OF WILDLIFE MANAGEMENT	0	0	1	yes	brucellosis	bison	NA	NA	NA	NA	NA	NA	NA	NA	NA	NA	NA	NA	NA	NA	Craft	The conservation of bison (Bison hison) from near extinction to > 4 000 animals in Yellowstone National Park has led to conflict regarding overabundance and potential transmission of brucellosis (Brucella abortus) to cattle. We estimated survival and birth rates from 53 radiocollared adult female bison during 1995-2001 and we used calfa:adult (C:A) ratios to estimate reproduction with the combine…	Aune K. E. 1998 INT S BIS EC MAN N A P61 Baskin Y 1998 BIOSCIENCE V48 P245 DOI 10.2307/1313349 Berger J. 1994 BISON MATING CONSERV Borkowski JJ 2006 ECOL APPL V16 P1911 DOI 10.1890/1051-0761(2006)016[1911:BROBAE]2.0.CO 2 Burnham K. P. 1998 MODEL SELECTION INFE CARTENSEN M 2003 WILDLIFE SOC B V31 P634 Caswell H. 2001 MATRIX POPULATION MO Cheville N. F. 1998 BRUCELLOSIS GREATER CLUTTONBROCK TH 1989…	51	23	0022-541X	SEP	2007	71	7	2365	2372	10.2193/2006-201	8	208WY	WOS:000249351100033	NA	Montana State Univ Dept Ecol Bozeman MT 59717 USA Yellowstone Natl Pk Natl Pk Serv Yellowstone Natl Pk WY 82190 USA Montana Dept Fish Wildlife & Parks Res & Tech Serv Helena MT 59620 USA US dept Interior US Fish & Wildlife Serv Bozeman MT 59718 USA Natl Wildlife Res Ctr Vet Serv Anim & Plant Hlth Inspect Serv Ft Collins CO 80521 USA	3.285714286	1	Craft
704	Gambhir M Bockarie M Tisch D Kazura J Remais J Spear R Michael E	Geographic and ecologic heterogeneity in elimination thresholds for the major vector-borne helminthic disease lymphatic filariasis	BMC BIOLOGY	1	0	1	yes	Wuchereria bancrofti	humans	Anopheles and Culex mosquitos	human	predictive	management	1	0	1	21	1	0	1	deter	Matlab	1	Manlove	Background: Large-scale intervention programmes to control or eliminate several infectious diseases are currently underway worldwide. However a major unresolved question remains: what are reasonable stopping points for these programmes? Recent theoretical work has highlighted how the ecological complexity and heterogeneity inherent in the transmission dynamics of macroparasites can result in elim…	Alkema L 2008 SEX TRANSM INFECT S1 V84 pi11 Brockarie M 1996 AM J TROP MED HYG V54 P577 Bockarie MJ 2002 NEW ENGL J MED V347 P1841 DOI 10.1056/NEJMoa021309 Bockarie MJ 2009 ANNU REV ENTOMOL V54 P469 DOI 10.1146/annurev.ento.54.110807.090626 Bolker B. J. 2008 ECOLOGICAL MODELS DA Breiman L 1984 CLASSIFICATION REGRE Chan MS 1999 EPIDEMIOL INFECT V123 P487 DOI 10.1017/S0950268899003167 CHAN MS 1994 …	43	14	1741-7007	03/17/15	2010	8				10.1186/1741-7007-8-22	13	578MT	WOS:000276298600001	20236528	[Gambhir Manoj Michael Edwin] Univ London Imperial Coll Sci Technol & Med Dept Infect Dis Epidemiol London SW7 2AZ England [Bockarie Moses] Univ Liverpool Liverpool Sch Trop Med & Hyg Liverpool L69 3BX Merseyside England [Tisch Daniel Kazura James] Case Western Reserve Univ Ctr Global Hlth & Dis Cleveland OH 44106 USA [Remais Justin] Emory Univ Rollins Sch Publ Hlth Atlanta GA 30322 USA [Spear Ro…	3.5	1	Manlove
707	Ganusov VV Bergstrom CT Antia R	Within-host population dynamics and the evolution of microparasites in a heterogeneous host population	EVOLUTION	1	0	1	yes	hypothetical (acute microparasite)	hypothetical vertebrate	NA	hypothetical	predictive	basic science	0	0	0	?	1	0	0	deter	Unnamed	1	Craft	Why do parasites harm their hosts? The general understanding is that if the transmission rate and virulence of a parasite are linked then the parasite must harm its host to maximize its transmission. The exact nature of such trade-offs remains largely unclear but for vertebrate hosts it probably involves interactions between a microparasite and the host immune system. Previous results have sugges…	Anderson R. 1991 INFECT DIS HUMANS DY ANDERSON RM 1982 PARASITOLOGY V85 P411 ANTIA R 1994 AM NAT V144 P457 DOI 10.1086/285686 Antia R 1997 PARASITOLOGY V115 pS155 ANTONOVICS J 1994 P ROY SOC B-BIOL SCI V257 P105 DOI 10.1098/rspb.1994.0101 Bailey N. T. J. 1975 MATH THEORY INFECT D Bergstrom CT 1999 P NATL ACAD SCI USA V96 P5095 DOI 10.1073/pnas.96.9.5095 BONHOEFFER S 1994 P ROY SOC B-BIOL SCI V258…	43	81	0014-3820	FEB	2002	56	01/01/00	213	223	10.1111/j.0014-3820.2002.tb01332.x	11	532QH	WOS:000174486200001	11926490	Emory Univ Dept Biol Atlanta GA 30322 USA Univ Washington Dept Zool Seattle WA 98195 USA	6.75	1	Craft
727	Gerber LR McCallum H Lafferty KD Sabo JL Dobson A	Exposing extinction risk analysis to pathogens: Is disease just another form of density dependence?	ECOLOGICAL APPLICATIONS	0	0	1	yes	Hypothetical	Hypothetical	none	wild	both	applied science management extinction risk	0	0	NA	NA	NA	NA	1	PVAs with stochity	not reported	likely	Huyvaert	In the United States and several other countries. the development of population viability analyses (PVA) is a legal requirement of any species survival plan developed for threatened and endangered species. Despite the importance of pathogens in natural populations little attention has been given to host-pathogen dynamics in PVA. To study the effect of infectious pathogens on extinction risk estim…	ANDERSON RM 1986 PHILOS T ROY SOC B V314 P533 DOI 10.1098/rstb.1986.0072 Anderson R. M. 1991 INFECT DIS HUMANS ANDERSON RM 1979 NATURE V280 P361 DOI 10.1038/280361a0 Augustine DJ 1998 J APPL ECOL V35 P261 DOI 10.1046/j.1365-2664.1998.00307.x Daszak P 1999 EMERG INFECT DIS V5 P735 Dennis B 2001 ECOL MONOGR V71 P277 DOI 10.1890/0012-9615(2001)071[0277:ECACDI]2.0.CO 2 DENNIS B 1991 ECOL MONOGR V61 P…	56	27	1051-0761	AUG	2005	15	4	1402	1414	10.1890/04-0880	13	950SE	WOS:000230876900027	NA	Arizona State Univ Sch Life Sci Tempe AZ 85287 USA Univ Queensland Dept Zool & Entomol Brisbane Qld 4072 Australia Univ Calif Santa Barbara Inst Marine Sci USGS Santa Barbara CA 93106 USA Princeton Univ Princeton NJ 08544 USA	3	1	Huyvaert
757	Gosme, M; Lucas, P	Cascade: An Epidemiological Model to Simulate Disease Spread and Aggregation Across Multiple Scales in a Spatial Hierarchy	PHYTOPATHOLOGY	1	1	2	yes	hypothetical	hypothetical plant	hypothetical	plant	predicive	basic science	0	0	0	24	0	1	1	stoch	Cascade/C++/R	1	Manlove	Disease spread occurs at several spatial scales, e. g., from field to field, plant to plant, and leaf to leaf. So far, epidemiological models have largely overlooked the multiscale nature of epidemics. Here, we propose a model that simulates disease spread across multiple scales in a nested hierarchy. The model is based on the central ideas of hierarchy theory, i.e., (i) the system is decomposed …	ASHER MJC, 1981, BIOL CONTROL TAKE AL, P538; Bolker B, 1997, THEOR POPUL BIOL, V52, P179, DOI 10.1006/tpbi.1997.1331; Bolker BM, 1999, B MATH BIOL, V61, P849, DOI 10.1006/bulm.1999.0115; Bragg DC, 2004, ECOL MODEL, V173, P31, DOI 10.1016/j.ecolmodel.2003.08.017; CAMPBELL CL, 1990, INTRO PLANT DIS EPID, P203; Durand B, 2004, ECOL MODEL, V179, P515, DOI 10.1016/j.ecolmodel.2004.05.015; Filipe JAN, …	42	4	0031-949X	JUL	2009	99	7	823	832	10.1094/PHYTO-99-7-0823	10	457XE	WOS:000266968400005	19522580	[Gosme, M.; Lucas, P.] INRA Agrocampus, UMR1099, F-35653 Le Rheu, France	0.8	1	Manlove
792	Grilli MP	An area-wide model approach for the management of a disease vector planthopper in an extensive agricultural system	ECOLOGICAL MODELLING	0	0	1	yes	Mal de Rio cuarto disease	Miaze	delphacid planthopper	plant	NA	applied science	1	1	NA	NA	NA	NA	1	NA	FRAGSTATS	0	Cross	The "Mal de Rio Cuarto" disease in maize is a viral disease caused by a reovirus (MRCV) and transmitted by the delphacid planthopper Delphacodes kuscheli Fennah in a persistent manner. Although the disease is endemic in only one provincial department, when regional outbreaks occur the losses in maize production are very significant. Actively dispersing D. kuscheli individuals were collected from …	ALEXANDER R 2000 PATCH PLANET P339 Beckler A. A. 2005 Transactions in GIS V9 P109 DOI 10.1111/j.1467-9671.2005.00209.x Biedermann Robert 2002 Denisia V4 P523 Bowman J 2002 CONSERV ECOL V6 CHEN JQ 1995 ECOL APPL V5 P74 DOI 10.2307/1942053 Collinge SK 2000 ECOLOGY V81 P2211 Collinge SK 1998 OIKOS V82 P66 DOI 10.2307/3546918 Congalton R. 1999 ASSESSING ACCURACY R P137 Connor EF 2000 ECOLOGY V81 P734…	67	4	0304-3800	05/24/15	2008	213	03/04/15	308	318	10.1016/j.ecolmodel.2007.12.004	11	297OB	WOS:000255624900004	NA	Univ Nacl Cordoba Fac Ciencias Agropecuarias Ctr Relevamiento & Evaluac Recursos Agricolas & N CONICET RA-5000 Cordoba Argentina	0.6666666667	1	Cross
797	Gross JE Miller MW	Chronic wasting disease in mule deer: disease dynamics and control	JOURNAL OF WILDLIFE MANAGEMENT	1	0	1	yes	chronic wasting disease	mule deer	none	wild	both	applied science	1	0	2	7	1	1	1	stoch	not reported	0	Huyvaert	We developed a mechanistic model to simulate dynamics of chronic wasting disease (CWD) in mule deer (Odocoileus hemionus) populations. The model projected age-specific disease dynamics changes in population size and effects of control strategies. We estimated parameters front observations of infected and uninfected mule deer in Colorado. We used Monte Carlo techniques to evaluate likely responses…	Anderson R. 1991 INFECT DIS HUMANS DY Baer G. M. 1991 NATURAL HIST RABIES Barlow ND 1996 J APPL ECOL V33 P303 DOI 10.2307/2404752 Bartmann R. M. 1992 WILDLIFE MONOGRAPHS V121 FREDDY DJ 1993 COLOARDO DIVISION WI V17 P1 Hoinville LJ 1996 REV SCI TECH OIE V15 P827 Holling C. S 1978 ADAPTIVE ENV ASSESSM KUFELD RC 1989 J WILDLIFE MANAGE V53 P871 DOI 10.2307/3809579 KUFELD RC 1995 COLORADO DIVISION WI …	33	66	0022-541X	APR	2001	65	2	205	215	10.2307/3802899	11	421LV	WOS:000168066600004	NA	CSIRO Davies Lab PMB Aitkenvale Qld 4814 Australia Colorado State Univ Nat Resource Ecol Lab Ft Collins CO 80523 USA Colorado Div Wildlife Wildlife Res Ctr Ft Collins CO 80526 USA	5.076923077	1	Huyvaert
844	Hall SR Smyth R Becker CR Duffy MA Knight CJ MacIntyre S Tessier AJ Caceres CE	Why Are Daphnia in Some Lakes Sicker? Disease Ecology Habitat Structure and the Plankton	BIOSCIENCE	0	0	1	yes	Metschnikowia bicuspidata	Daphnia dentifera	NA	wild	predictive	basic science	1	1										Some aspects of habitat seem to enhance the spread of disease whereas others inhibit it. Here, we illustrate and identify mechanisms that connect habitat to epidemiology using a case study of disease in plankton. We see a pronounced relationship between the basin shapes of lakes and fungal (Metschnikowia bicuspidata) disease in the zooplankton grazer Daphnia dentifera. As we work through seven me…	Allan BF 2003 CONSERV BIOL V17 P267 DOI 10.1046/j.1523-1739.2003.01260.x BROOKS JL 1965 SCIENCE V150 P28 DOI 10.1126/science.150.3692.28 Brownstein JS 2003 ENVIRON HEALTH PERSP V111 P1152 DOI 10.1289/ehp.6052 Caceres CE 2009 ECOLOGY V90 P2850 DOI 10.1890/08-2154.1 Caceres CE 2006 ECOLOGY V87 P1438 DOI 10.1890/0012-9658(2006)87[1438:PSOLCE]2.0.CO 2 Carius HJ 2001 EVOLUTION V55 P1136 Carpenter SR 1…	62	19	0006-3568	MAY	2010	60	5	363	375	10.1525/bio.2010.60.5.6	13	594OZ	WOS:000277548300006	NA	[Hall Spencer R.] Indiana Univ Dept Biol Bloomington IN 47405 USA [Smyth Robyn MacIntyre Sally] Univ Calif Santa Barbara Dept Ecol Evolut & Marine Biol Santa Barbara CA 93106 USA [Duffy Meghan A.] Georgia Inst Technol Sch Biol Atlanta GA 30332 USA [Knight Christine J. Caceres Carla E.] Univ Illinois Sch Integrat Biol Urbana IL 61801 USA [Tessier Alan J.] Natl Sci Fdn Div Environm Biol Arlington V…	4.75	1	Manlove
849	Hamede, R; Bashford, J; Jones, M; McCallum, H	Simulating devil facial tumour disease outbreaks across empirically derived contact networks	JOURNAL OF APPLIED ECOLOGY	1	1	2	yes	Devil facial tumor disease	Tasmanian devil	none	wild	both	basic science	1	0	0	18	1	0	1	stoch	R	1	Huyvaert	1. Understanding the nature and characteristics of contact heterogeneities is crucial for predicting the epidemic behaviour of infectious diseases. Nonetheless, few studies include contact heterogeneities when modelling disease outbreaks in wildlife, which differ in their population impact from human diseases. 2. We use empirical estimates of contact heterogeneities and network metrics to simulat…	ANDERSON RM, 1979, NATURE, V280, P361, DOI 10.1038/280361a0; ANDERSON R M, 1986, IMA Journal of Mathematics Applied in Medicine and Biology, V3, P229; Anderson RM, 2004, PHILOS T ROY SOC B, V359, P1091, DOI 10.1098/rstb.2004.1490; Badham J, 2008, THEOR POPUL BIOL, V74, P161, DOI 10.1016/j.tpb.2008.06.002; Beeton M., 2011, J APPL ECOL, V48, P1315; Bohm M, 2009, PLOS ONE, V4, DOI 10.1371/journal.po…	48	2	0021-8901	APR	2012	49	2	447	456	10.1111/j.1365-2664.2011.02103.x	10	916BF	WOS:000302070900017	NA	[Hamede, Rodrigo; Bashford, Jim; Jones, Menna] Univ Tasmania, Sch Zool, Hobart, Tas 7001, Australia; [McCallum, Hamish] Griffith Univ, Sch Environm, Nathan, Qld 4111, Australia	1	1	Huyvaert
860	Harding KC Hansen BJL Goodman SJ	Acquired immunity and stochasticity in epidemic intervals impede the evolution of host disease resistance	AMERICAN NATURALIST	1	0	1	yes	phocine distemper virus	harbor seals	none	wild	predictive	basic science	0	0	0	NA	1	0	1	stoch	MATLAB	1	Cross	Disease can generate intense selection pressure on host populations but here we show that acquired immunity in a population subject to repeated disease outbreaks can impede the evolution of genetic disease resistance by maintaining susceptible genotypes in the population. Interference between the life-history schedule of a species and periodicity of the disease has unintuitive effects on selectio…	Altizer S 2003 TRENDS ECOL EVOL V18 P589 DOI 10.1016/j.tree.2003.08.013 Anderson R. 1991 INFECT DIS HUMANS DY ANTONOVICS J 1994 P ROY SOC B-BIOL SCI V257 P105 DOI 10.1098/rspb.1994.0101 Boots M 2004 P ROY SOC B-BIOL SCI V271 P715 DOI 10.1098/rspb.2003.2655 Burgman M. A. 1993 RISK ASSESSMENT CONS Caswell H. 2001 MATRIX POPULATION MO Daszak P 2000 SCIENCE V287 P443 DOI 10.1126/science.287.5452.443 …	35	14	0003-0147	DEC	2005	166	6	722	730	10.1086/497580	9	988FF	WOS:000233576600011	16475088	Gothenburg Univ Dept Marine Ecol S-40530 Gothenburg Sweden Zool Soc London Inst Zool London NW1 4RY England	1.555555556	1	Cross
873	HASIBEDER G DYE C CARPENTER J	MATHEMATICAL-MODELING AND THEORY FOR ESTIMATING THE BASIC REPRODUCTION NUMBER OF CANINE LEISHMANIASIS	PARASITOLOGY	1	0	1	yes	canine leishmaniasis	domestic dog	sandfly	ag	predictive	basic science	0	0	0	17	1	0	0	deter	Unnamed	1	Craft	The paper describes a mathematical model for canine leishmaniasis and presents formulae which can be used to estimate the basic reproduction number R0. The primary concern has been to devise methods of estimation which make best use of those data most easily obtained by fieldwork e.g. surveys of prevalence in dog (by age) and sandfly populations. A range of formulae are offered which are more or …	Adler S 1932 P R SOC LOND B-CONTA V110 P402 DOI 10.1098/rspb.1932.0035 ANDERSON RM 1991 INFECTIOUS DISEASES DIEKMANN O 1990 J MATH BIOL V28 P365 DYE C 1992 ANNU REV ENTOMOL V37 P1 DYE C 1986 T ROY SOC TROP MED H V80 P69 DOI 10.1016/0035-9203(86)90199-9 DYE C 1992 PARASITOLOGY V105 P35 GRADONI L 1987 MED VET ENTOMOL V1 P339 DOI 10.1111/j.1365-2915.1987.tb00364.x HASIBEDER G 1988 THEOR POPUL BIOL V…	13	31	0031-1820	AUG	1992	105		43	53		11	JH970	WOS:A1992JH97000007	1437275	UNIV LONDON LONDON SCH HYG & TROP MED DEPT MED PARASITOL KEPPEL ST LONDON WC1E 7HT ENGLAND VIENNA TECH UNIV MATH BIOL ABT A-1040 VIENNA AUSTRIA UNIV WARWICK DEPT MATH COVENTRY CV4 7AL W MIDLANDS ENGLAND	1.409090909	1	Craft
918	Hoch T Monnet Y Agoulon A	Influence of host migration between woodland and pasture on the population dynamics of the tick Ixodes ricinus: A modelling approach	ECOLOGICAL MODELLING	0	0	1	yes	not specified theoretical	theoretical	Ixodes ticks	hypothetical	descriptive	basic science	1	0	0	26	1	1	1	deter	SciLab	0	Huyvaert	Ticks act as vectors of pathogens that can be harmful to animals and/or humans. Epidemiological models can be useful tools to investigate the potential effects of control strategies on diseases such as tick-borne diseases. The modelling of tick population dynamics is a prerequisite to simulating tick-borne diseases and the corresponding spread of the pathogen. We have developed a dynamic model to…	Boisaubert B. 1990 CHEVREUIL Boyard C 2007 PARASITOLOGY V134 P987 DOI 10.1017/S0031182007002351 Caraco T 2002 AM NAT V160 P348 DOI 10.1086/341518 CHATELLIER V 2003 INRA PROD ANIM V19 P231 Corson MS 2004 ECOL MODEL V180 P487 DOI 10.1016/j.ecolmodel.2004.04.034 DANIEL M 1976 Folia Parasitologica (Ceske Budejovice) V23 P327 Daniels TJ 2000 J MED ENTOMOL V37 P357 DOI 10.1603/0022-2585(2000)037[0357:E…	32	8	0304-3800	07/24/15	2010	221	15	1798	1806	10.1016/j.ecolmodel.2010.04.008	9	621BU	WOS:000279549500004	NA	[Hoch T. Monnet Y. Agoulon A.] INRA UMR1300 Unite Bioagress Epidemiol & Anal Risque F-44307 Nantes France [Hoch T. Monnet Y. Agoulon A.] ONIRIS UMR1300 Unite Bioagress Epidemiol & Anal Risque F-44307 Nantes France	2	1	Huyvaert
976	Imhoff EM Mortimer RJG Christmas M Dunn AM	Horizontal transmission of Thelohania contejeani in the endangered white-clawed (Austropotamobius pallipes) and the invasive signal crayfish (Pacifastacus leniusculus)	PARASITOLOGY	0	0	2	yes	Thelohania contejeani	crayfish	none	wild	descriptive	applied science	1	NA	NA	NA	NA	NA	NA	NA	NA		Cross	The microsporidian parasite Thelohania contejeani causes porcelain disease and has been implicated in mass mortalities in populations of the endangered European crayfish Austropotamobius pallipes. However the route of parasite transmission is not known. This paper investigates the horizontal transmission of T. contejeani between A. pallipes hosts as well as its transmissibility to the invasive si…	ABRAHAMS.SA 1966 OIKOS V17 P96 DOI 10.2307/3564784 Alderman DJ 1996 REV SCI TECH OIE V15 P603 Arrignon J.C.V. 1983 Freshwater Crayfish V5 P229 COSSINS AR 1974 PARASITOLOGY V68 P81 Dieguez-Uribeondo J. 1997 B FRANCAIS PECHE PIS V347 P749 Duffield JE 1933 J ANIM ECOL V2 P184 DOI 10.2307/956 Dunn A. M. 2012 FUNCTIONAL ECOLOGY Dunn AM 2009 ADV PARASIT V68 P161 DOI 10.1016/S0065-308X(08)00607-6 Dunn J…	49	0	0031-1820	SEP	2012	139	11	1471	1477	10.1017/S0031182012000777	7	019KZ	WOS:000309739800007	22814084	[Dunn Alison M.] Univ Leeds Inst Integrat & Comparat Biol Fac Biol Sci Leeds LS2 9JT W Yorkshire England [Mortimer Robert J. G.] Univ Leeds Sch Earth & Environm Leeds LS2 9JT W Yorkshire England [Christmas Martin] Environm Agcy Millshaw LS11 8PG England	0	1	Cross
976	Imhoff EM Mortimer RJG Christmas M Dunn AM	Horizontal transmission of Thelohania contejeani in the endangered white-clawed (Austropotamobius pallipes) and the invasive signal crayfish (Pacifastacus leniusculus)	PARASITOLOGY	0	1	1	yes	Thelohania contejeani	crayfish	none	wild	descriptive	applied science	1	NA	NA	NA	NA	NA	NA	NA	NA		Cross	The microsporidian parasite Thelohania contejeani causes porcelain disease and has been implicated in mass mortalities in populations of the endangered European crayfish Austropotamobius pallipes. However the route of parasite transmission is not known. This paper investigates the horizontal transmission of T. contejeani between A. pallipes hosts as well as its transmissibility to the invasive si…	ABRAHAMS.SA 1966 OIKOS V17 P96 DOI 10.2307/3564784 Alderman DJ 1996 REV SCI TECH OIE V15 P603 Arrignon J.C.V. 1983 Freshwater Crayfish V5 P229 COSSINS AR 1974 PARASITOLOGY V68 P81 Dieguez-Uribeondo J. 1997 B FRANCAIS PECHE PIS V347 P749 Duffield JE 1933 J ANIM ECOL V2 P184 DOI 10.2307/956 Dunn A. M. 2012 FUNCTIONAL ECOLOGY Dunn AM 2009 ADV PARASIT V68 P161 DOI 10.1016/S0065-308X(08)00607-6 Dunn J…	49	0	0031-1820	SEP	2012	139	11	1471	1477	10.1017/S0031182012000777	7	019KZ	WOS:000309739800007	22814084	[Dunn Alison M.] Univ Leeds Inst Integrat & Comparat Biol Fac Biol Sci Leeds LS2 9JT W Yorkshire England [Mortimer Robert J. G.] Univ Leeds Sch Earth & Environm Leeds LS2 9JT W Yorkshire England [Christmas Martin] Environm Agcy Millshaw LS11 8PG England	0	1	Cross
1005	Jia XM Sriplung H Chongsuvivatwong V Geater A	Sensitivity of pooled serum testing for screening antibody of schistosomiasis japonica by IHA in a mountainous area of Yunnan China	PARASITOLOGY	0	0	1	yes	Schistosoma japonicum	humans	none	human	both	basic science	1	0	1	2	1	0	1	NA	R	0	Huyvaert	Pooled sample testing (PST) as a strategy for avoiding testing the majority of individual negative samples has been proposed for screening of diseases in low prevalence areas. There has been no standard guideline for PST in screening of japonicum infection of Yunnan China. To document the Optimum Pool size with acceptable sensitivity Schistosoma of PST for screening of Schistosoma japonicum infec…	CAHOONYOUNG B 1989 J CLIN MICROBIOL V27 P1893 Calafat AM 2006 ENVIRON SCI TECHNOL V40 P2128 DOI 10.1021/es0517973 Cao ChunLi 2004 Chinese Journal of Schistosomiasis Control V16 P387 Chen JunHu 2005 Chinese Journal of Zoonoses V21 P776 Chen MingGang 1999 Parasitology International V48 P11 CHONGSUVIVATWON.V 2008 ANAL EPIDEMIOLOGICAL Engels D 2005 ACTA TROP V96 P67 DOI 10.1016/j.actatropica.2005.07.…	38	6	0031-1820	MAR	2009	136	3	267	272	10.1017/S0031182008005489	6	422IT	WOS:000264421800001	19154655	[Jia X. M. Sriplung H. Chongsuvivatwong V. Geater A.] Prince Songkla Univ Fac Med Epidemiol Unit Hat Yai 90110 Songkhla Thailand [Jia X. M.] Kunming Med Univ Fac Basic Med Dept Parasitol Kunming 650031 Peoples R China	1.2	1	Huyvaert
1029	Judge J Kyriazakis I Greig A Davidson RS Hutchings MR	Routes of intraspecies transmission of Mycobacterium avium subsp Paratuberculosis in rabbits (Oryctolagus cuniculus): a field study	APPLIED AND ENVIRONMENTAL MICROBIOLOGY	0	0	1	no	Mycobacterium avium subsp Paratuberculosis	rabbits	NA	NA	NA	NA	NA	NA	NA	NA	NA	NA	NA	NA	NA	NA	Craft	Rabbits have been increasingly linked to the persistence of paratuberculosis (Johne's disease) in domestic ruminants in the United Kingdom. The aims of this study were to determine the routes of intraspecies transmission of Mycobacterium avium subspecies paratuberculosis (MAP) in rabbits and to estimate the probability of transmission via each route in order to gain understanding of the dynamics …	Ayele WY 2004 VET MICROBIOL V103 P209 DOI 10.1016/j.vetmic.2004.07.011 Beard PM 2001 J CLIN MICROBIOL V39 P1517 DOI 10.1128/JCM.39.4.1517-1521.2001 Beard PM 2001 J CLIN MICROBIOL V39 P3080 DOI 10.1128/JCM.39.9.3080-3084.2001 Beard PM 2001 J COMP PATHOL V124 P290 DOI 10.1053/jcpa.2001.0466 CHIODINI RJ 1984 CORNELL VET V74 P218 Clarke CJ 1997 J COMP PATHOL V116 P217 DOI 10.1016/S0021-9975(97)80001-…	36	19	0099-2240	JAN	2006	72	1	398	403	10.1128/AEM.72.1.398-403.2006	6	003DW	WOS:000234662800051	16391070	Scottish Agr Coll Anim Hlth Grp Anim Nutr & Hlth Dept Edinburgh EH9 3JG Midlothian Scotland Univ Thessaly Fac Vet Med Karditia Greece	2.375	1	Craft
1032	Kamo M Sasaki A	Evolution toward multi-year periodicity in epidemics	ECOLOGY LETTERS	1	0	1	yes	Hypothetical	Hypothetical	NA	hypothetical	descriptive	basic science	0	0	0	8	1	1	1	deter	Unnamed	1	Manlove	We studied why many diseases has multi-year period in their epidemiological dynamics whereas a main source of the fluctuation is a seasonality with period of 1 year. Previous studies using a compartment model with seasonality in transmission rate succeed to generate a multi-year epidemiological dynamics when in particular the seasonal difference is large. However these studies have focused on the…	Abeku TA 2002 TROP MED INT HEALTH V7 P851 DOI 10.1046/j.1365-3156.2002.00924.x Anderson R. 1991 INFECT DIS HUMANS DY ANDERSON RM 1985 NATURE V318 P323 DOI 10.1038/318323a0 ARON JL 1984 J THEOR BIOL V110 P665 DOI 10.1016/S0022-5193(84)80150-2 BOLKER BM 1993 P ROY SOC B-BIOL SCI V251 P75 DOI 10.1098/rspb.1993.0011 CHESSON PL 1989 J MATH BIOL V27 P117 Colwell RR 1996 SCIENCE V274 P2025 DOI 10.1126/s…	31	7	1461-023X	APR	2005	8	4	378	385	10.1111/j.1461-0248.2005.00734.x	8	911QS	WOS:000228020200005	NA	Res Ctr Chem Risk Management Tsukuba Ibaraki 3058569 Japan Kyushu Univ Dept Biol Grad Sch Sci Higashi Ku Fukuoka 8128581 Japan	0.7777777778	1	Manlove
1049	Keeling MJ	Metapopulation moments: coupling stochasticity and persistence	JOURNAL OF ANIMAL ECOLOGY	1	0	1	yes	hypothetical	hypothetical	none	hypothetical	descriptive	basic science	0	0	0	NA	0	1	1	stoch	NA	0	Huyvaert	1. Spatial heterogeneity has long been viewed as a reliable means of increasing persistence. Here an analytical model is developed to consider the variation and hence the persistence of stochastic metapopulations. This model relies on a novel moment closure technique which is equivalent to assuming log-normal distributions for the population sizes. 2. Single-species models show the greatest persi…	Anderson R. M. 1992 INFECT DIS HUMANS BARTLETT MS 1957 J R STAT SOC SER A-G V120 P48 DOI 10.2307/2342553 BARTLETT MS 1960 J R STAT SOC SER A-G V123 P37 DOI 10.2307/2343186 Bolker B 1997 THEOR POPUL BIOL V52 P179 DOI 10.1006/tpbi.1997.1331 BOLKER B 1995 PHILOS T ROY SOC B V348 P309 DOI 10.1098/rstb.1995.0070 Bolker BM 1997 TRENDS ECOL EVOL V12 P111 DOI 10.1016/S0169-5347(97)84919-1 Dietz K. 1985 C…	41	64	0021-8790	SEP	2000	69	5	725	736	10.1046/j.1365-2656.2000.00430.x	12	361ZV	WOS:000089754900001	NA	Univ Cambridge Dept Zool Cambridge CB2 3EJ England	4.571428571	1	Huyvaert
1130	Lachish S Knowles SCL Alves R Wood MJ Sheldon BC	Infection dynamics of endemic malaria in a wild bird population: parasite species-dependent drivers of spatial and temporal variation in transmission rates	JOURNAL OF ANIMAL ECOLOGY	0	1	2	no	Avian malaria	wild birds	none	wild	descriptive	basic science	1	1	1	NA	NA	NA	NA	NA	NA		Cross	1. Investigating the ecological context in which host-parasite interactions occur and the roles of biotic and abiotic factors in forcing infection dynamics is essential to understanding disease transmission spread and maintenance. 2. Despite their prominence as model host-pathogen systems the relative influence of environmental heterogeneity and host characteristics in influencing the infection d…	ANDERSON RM 1986 PHILOS T ROY SOC B V314 P533 DOI 10.1098/rstb.1986.0072 ANDERSON RM 1979 NATURE V280 P361 DOI 10.1038/280361a0 Arriero E 2008 J EVOLUTION BIOL V21 P1504 DOI 10.1111/j.1420-9101.2008.01613.x Atkinson CT 2005 CONDOR V107 P537 DOI 10.1650/0010-5422(2005)107[0537:POPLAM]2.0.CO 2 Atkinson CT 2010 J AVIAN BIOL V41 P357 DOI 10.1111/j.1600-048X.2009.04915.x Atkinson CT 2009 J AVIAN MED S…	57	19	0021-8790	NOV	2011	80	6	1207	1216	10.1111/j.1365-2656.2011.01893.x	10	840PM	WOS:000296452700011	21848864	[Lachish Shelly Knowles Sarah C. L. Alves Ricardo Wood Matthew J. Sheldon Ben C.] Univ Oxford Dept Zool Edward Grey Inst Oxford OX1 3PS England [Knowles Sarah C. L.] Univ Edinburgh Ashworth Labs Inst Evolutionary Biol Edinburgh EH9 3JT Midlothian Scotland [Wood Matthew J.] Univ Gloucestershire Dept Nat & Social Sci Cheltenham GL50 4AZ Glos England	6.333333333	1	Cross
1272	Madden, LV; Jeger, MJ; van den Bosch, F	A theoretical assessment of the effects of vector-virus transmission mechanism on plant virus disease epidemics	PHYTOPATHOLOGY	1	1	2	yes	4 hypothetical plant viruses	hypothetical plant	hypothetical insect vector	plant	predictive	basic science	0	0	0	21	1	0	0	deter	Mathcad	1	Craft	A continuous-time and deterministic model was used to characterize plant virus disease epidemics in relation to virus transmission mechanism and population dynamics of the insect vectors. The model can be written as a set of linked differential equations for healthy (virus-free), latently infected, infectious, and removed (postinfectious) plant categories, and virus-free, latent, and infective in…	Anderson R., 1991, INFECT DIS HUMANS DY; BERGER PH, 1987, ANN APPL BIOL, V111, P337, DOI 10.1111/j.1744-7348.1987.tb01460.x; Berger P. H., 1989, Spatial components of plant disease epidemics, P40; Campbell CL, 1990, INTRO PLANT DIS EPID; Caswell H, 1989, MATRIX POPULATION MO; CHAN MS, 1994, J APPL ECOL, V31, P413, DOI 10.2307/2404439; DIEKMANN O, 1990, J MATH BIOL, V28, P365; FERRISS RS, 1993, PH…	42	56	0031-949X	JUN	2000	90	6	576	594	10.1094/PHYTO.2000.90.6.576	19	316HJ	WOS:000087161300004	18944537	Ohio State Univ, Ohio Agr Res & Dev Ctr, Dept Plant Pathol, Wooster, OH 44691 USA; Univ London Wye Coll, Dept Agr & Hort, Ashford TN25 5AH, Kent, England; IACR, Rothamsted Expt Stn, Dept Stat, Harpenden AL5 2JQ, Herts, England	4	1	Craft
1273	Madden LV Yang XS Wilson LL	Effects of rain intensity on splash dispersal of Colletotrichum acutatum	PHYTOPATHOLOGY	0	0	1	yes	Colletotrichum acutatum	strawberry	none	plant	both	basic science	1	0	0	7	1	0	0	deter	MINITAB GLIM	0	Huyvaert	A rain simulator was used to determine the effects of intensity (millimeters per hour or milliliters per square centimeter per hour) on splash dispersal of Colletotrichum acutatum conidia from a point source consisting of infected strawberry fruit. Seven wide-angle spray nozzles reproduced the cumulative volume distribution of natural rains with intensities of 2 to 60 mm h(-1). Dispersal over a u…	AGOSTINI JP 1993 PHYTOPATHOLOGY V83 P485 DOI 10.1094/Phyto-83-485 AYLOR DE 1978 PLANT DISEASE ADV TR V2 P159 AYLOR DE 1993 AGR FOREST METEOROL V63 P133 DOI 10.1016/0168-1923(93)90057-O BEARD KV 1976 J ATMOS SCI V33 P851 DOI 10.1175/1520-0469(1976)033<0851:TVASOC>2.0.CO 2 BOUDREAU MA 1995 PHYTOPATHOLOGY V85 P934 DOI 10.1094/Phyto-85-934 BOWERS JH 1990 PHYTOPATHOLOGY V80 P1439 DOI 10.1094/Phyto-80-…	56	40	0031-949X	AUG	1996	86	8	864	874	10.1094/Phyto-86-864	11	VB246	WOS:A1996VB24600012	NA	UNIV CONNECTICUT DEPT NAT RESOURCES MANAGEMENT & ENGN STORRS CT 06269	2.222222222	1	Huyvaert
1322	McClintock BT Nichols JD Bailey LL MacKenzie DI Kendall WL Franklin AB	Seeking a second opinion: uncertainty in disease ecology	ECOLOGY LETTERS	1	0	1	yes	avian influenza & chytrid fungus	migratory waterfowl & amphibians	none	wild	descriptive	basic science	0	0	0	?	0	0	0	stoch	unnamed	2	Craft	Analytical methods accounting for imperfect detection are often used to facilitate reliable inference in population and community ecology. We contend that similar approaches are needed in disease ecology because these complicated systems are inherently difficult to observe without error. For example wildlife disease studies often designate individuals populations or spatial units to states (e.g. …	Anderson DR 2001 WILDLIFE SOC B V29 P1294 Atkinson CT 2005 CONDOR V107 P537 DOI 10.1650/0010-5422(2005)107[0537:POPLAM]2.0.CO 2 Augustin NH 1996 J APPL ECOL V33 P339 DOI 10.2307/2404755 Barlow N. D. 1995 P230 DOI 10.1017/CBO9780511629396.009 Begon M 1998 ECOL LETT V1 P82 BESAG JE 1972 J ROY STAT SOC B V34 P75 Branscum AJ 2004 PREV VET MED V66 P101 DOI 10.1016/j.prevetmed.2004.09.009 Brown JD 2006…	81	42	1461-023X	JUN	2010	13	6	659	674	10.1111/j.1461-0248.2010.01472.x	16	598VL	WOS:000277867100001	20426794	[McClintock Brett T. Nichols James D. Kendall William. L.] USGS Patuxent Wildlife Res Ctr Laurel MD 20708 USA [Bailey Larissa L.] Colorado State Univ Dept Fish Wildlife & Conservat Biol Ft Collins CO 80523 USA [MacKenzie Darryl I.] Proteus Wildlife Res Consultants Dunedin New Zealand [Franklin Alan B.] Anim & Plant Hlth Inspect Serv USDA Wildlife Serv Natl Wildlife Res Ctr Ft Collins CO 80521 USA	10.5	1	Craft
1328	McKenzie FE Killeen GF Beier JC Bossert WH	Seasonality parasite diversity and local extinctions in Plasmodium falciparum malaria	ECOLOGY	1	0	1	yes	Plasmodium falciparum	hypothetical	Anophelels mosquitos	human	descriptive	applied science	0	0	1	10	1	0	1	stoch	C++	1	Manlove	We incorporate stochastic density-dependent seasonal recruitment in adult Anopheles mosquito populations in a discrete-event model of Plasmodium falciparum malaria transmission and find the probabilities of parasite extinction higher than with perennial transmission. Seasonal fluctuations in vector populations act to synchronize the dynamics of infection and immunity in host populations leading t…	Anderson R. M. 1991 INFECT DIS HUMANS Aron J.L. 1982 P139 Beier JC 1998 ANNU REV ENTOMOL V43 P519 DOI 10.1146/annurev.ento.43.1.519 Bouma MJ 1997 JAMA-J AM MED ASSOC V278 P1772 DOI 10.1001/jama.278.21.1772 BREWSTER DR 1993 ANN TROP PAEDIATR V13 P133 Debach P. 1974 BIOL CONTROL NATURAL DYE C 1986 T ROY SOC TROP MED H V80 P69 DOI 10.1016/0035-9203(86)90199-9 Dye C. 1995 P260 DOI 10.1017/CBO97805116…	53	27	0012-9658	OCT	2001	82	01/09/00	2673	2681	10.1890/0012-9658(2001)082[2673:SPDALE]2.0.CO	9	487FN	WOS:000171863100001	NA	Harvard Univ Dept Organism & Evolutionary Biol Cambridge MA 02138 USA Harvard Univ Div Engn & Appl Sci Maxwell Dworkin Lab 142 Cambridge MA 02138 USA Tulane Univ Med Ctr Sch Publ Hlth & Trop Med Dept Trop Med New Orleans LA 70112 USA	2.076923077	1	Manlove
1352	Mideo N Nelson WA Reece SE Bell AS Read AF Day T	BRIDGING SCALES IN THE EVOLUTION OF INFECTIOUS DISEASE LIFE HISTORIES: APPLICATION	EVOLUTION	1	0	1	yes	Plasmodium chabaudi	rodents	NA	wild	descriptive	basic science	1	0	0	9	0	0	1	stoch	R	1	Manlove	Within- and between-host disease processes occur on the same timescales, therefore changes in the within-host dynamics of parasites, resources, and immunity can interact with changes in the epidemiological dynamics to affect evolutionary outcomes. Consequently, studies of the evolution of disease life histories, that is, infection-age-specific patterns of transmission and virulence, have been con…	Agrawal AF 2009 P R SOC B V276 P1183 DOI 10.1098/rspb.2008.1671 Alizon S 2005 AM NAT V165 pE155 DOI 10.1086/430053 Alizon S 2008 AM NAT V172 pE150 DOI 10.1086/590958 Alizon S 2009 J EVOLUTION BIOL V22 P245 DOI 10.1111/j.1420-9101.2008.01658.x ANDERSON RM 1982 PARASITOLOGY V85 P411 Andre JB 2006 EVOLUTION V60 P13 Andre JB 2003 EVOLUTION V57 P1489 DOI 10.1554/02-667 Antolin MF 2008 ANNU REV ECOL EV…	53	5	0014-3820	NOV	2011	65	11	3298	3310	10.1111/j.1558-5646.2011.01382.x	13	843VK	WOS:000296702800022	22023593	[Mideo Nicole Reece Sarah E.] Univ Edinburgh Ctr Immun Infect & Evolut Sch Biol Sci Edinburgh EH9 3JT Midlothian Scotland [Nelson William A. Day Troy] Queens Univ Dept Biol Kingston ON K7L 3N6 Canada [Reece Sarah E.] Univ Edinburgh Inst Evolut Sch Biol Sci Edinburgh EH9 3JT Midlothian Scotland [Reece Sarah E.] Univ Edinburgh Inst Immunol Sch Biol Sci Edinburgh EH9 3JT Midlothian Scotland [Reece S…	1.666666667	1	Manlove
1362	Miller MW Williams ES McCarty CW Spraker TR Kreeger TJ Larsen CT Thorne ET	Epizootiology of chronic wasting disease in free-ranging cervids in Colorado and Wyoming	JOURNAL OF WILDLIFE DISEASES	1	0	1	yes	chronic wasting disease	deer and elk	none	wild	both	applied science	1	1	2	6	1	1	1	deter	NA	1	Cross	Surveillance and epidemic modeling were used to study chronic wasting disease (CWD) a transmissible spongiform encephalopathy that occurs naturally among sympatric free-ranging deer (Odocoileus spp.) and Rocky Mountain elk (Cervus elaphus nelsoni) populations in contiguous portions of northeastern Colorado and southeastern Wyoming (USA). We used clinical case submissions to identify endemic areas…	Agresti A. 1990 CATEGORICAL DATA ANA Agresti A 1998 AM STAT V52 P119 DOI 10.2307/2685469 Anderson RM 1996 NATURE V382 P779 DOI 10.1038/382779a0 BARTMANN RM 1992 WILDLIFE MONOGR P1 BEAR GD 1989 65 COL DIV WILDL Bruce ME 1997 NATURE V389 P498 DOI 10.1038/39057 Burnham K. P. 1998 MODEL SELECTION INFE Conner MM 2000 J WILDLIFE DIS V36 P691 Detwiler L A 1992 Rev Sci Tech V11 P491 ERICKSON JA 1969 J WI…	37	149	0090-3558	OCT	2000	36	4	676	690		15	371GK	WOS:000165170300007	11085429	Colorado Div Wildlife Wildlife Res Ctr Ft Collins CO 80526 USA Univ Wyoming Dept Vet Sci Laramie WY 82070 USA Colorado State Univ Grad Degree Program Ecol Ft Collins CO 80523 USA Colorado State Univ Colorado State Diagnost Lab Ft Collins CO 80523 USA Wyoming Game & Fish Dept Wheatland WY 82006 USA Wyoming Game & Fish Dept Cheyenne WY 82006 USA	10.64285714	1	Cross
1467	Nuismer SL Otto SP Blanquart F	When do host-parasite interactions drive the evolution of non-random mating?	ECOLOGY LETTERS	0	0	1	yes	Hypothetical	Hypothetical	NA	NA	NA	NA	NA	NA	NA	NA	NA	NA	NA	NA	NA	NA	Craft	Interactions with parasites may promote the evolution of disassortative mating in host populations as a mechanism through which genetically diverse offspring can be produced. This possibility has been confirmed through simulation studies and suggested for some empirical systems in which disassortative mating by disease resistance genotype has been documented. The generality of this phenomenon is …	Agrawal AF 2006 PLOS BIOL V4 P1364 DOI 10.1371/journal.pbio.0040265 BARTON NH 1991 GENETICS V127 P229 Burdon J. J. 1997 P245 BUSH GL 1994 TRENDS ECOL EVOL V9 P285 DOI 10.1016/0169-5347(94)90031-0 CRAIG TP 1993 EVOLUTION V47 P1696 DOI 10.2307/2410214 Dieckmann U 2004 ADAPTIVE SPECIATION Dieckmann U 1999 NATURE V400 P354 DOI 10.1038/22521 Doebeli M 2003 NATURE V421 P259 DOI 10.1038/nature01274 Doeb…	41	11	1461-023X	SEP	2008	11	9	937	946	10.1111/j.1461-0248.2008.01207.x	10	349EB	WOS:000259263000006	18522642	[Nuismer Scott L. Blanquart Francois] Univ Idaho Dept Biol Sci Moscow ID 83844 USA [Otto Sarah P.] Univ British Columbia Dept Zool Vancouver BC V6T 1Z4 Canada [Blanquart Francois] Ecole Normale Super F-75005 Paris France	1.833333333	1	Craft
1484	Ojiambo PS Holmes GJ	Spatiotemporal Spread of Cucurbit Downy Mildew in the Eastern United States	PHYTOPATHOLOGY	0	0	1	no	Pseudoperonospora cubensis	cucurbits	NA	plant	NA	NA	NA	NA	NA	NA	NA	NA	NA	NA	NA	NA	Craft	The dynamics of cucurbit downy mildew caused by Pseudoperonospora cubensis in the eastern United States in 2008 and 2009 were investigated based on disease records collected in 24 states as part of the Cucurbit downy Mildew ipmPIPE monitoring program. The mean season-long rate of temporal disease progress across the 2 years was 1.4 new cases per day. Although cucurbit downy mildew was detected in…	Aylor DE 1999 AGR FOREST METEOROL V97 P275 DOI 10.1016/S0168-1923(99)00072-6 Aylor DE 2003 ECOLOGY V84 P1989 DOI 10.1890/01-0619 Bains S. S. 1976 Indian Phytopathology V29 P214 Baker RD 2004 ACTA TROP V91 P291 DOI 10.1016/j.actatropica.2004.05.007 Bivand R 2000 J GEOGRAPH SYST V2 P307 DOI 10.1007/PL00011460 Campbell CL 1990 INTRO PLANT DIS EPID Christiano R 2007 PHYTOPATHOLOGY V97 pS22 Cohen Y. 1…	49	7	0031-949X	APR	2011	101	01/03/00	451	461	10.1094/PHYTO-09-10-0240	11	737TN	WOS:000288591200008	21117875	[Ojiambo P. S.] N Carolina State Univ Dept Plant Pathol Raleigh NC 27695 USA [Holmes G. J.] Valent USA Corp Cary NC 27519 USA	2.333333333	1	Craft
1509	Otten, W; Filipe, JAN; Bailey, DJ; Gilligan, CA	Quantification and analysis of transmission rates for soilborne epidemics	ECOLOGY	1	1	2	yes	Rhizoctonia solani	radish	none	plant	both	basic science	1	0	1	6	0	0	0	deter	GENSTAT	0	Huyvaert	The rates of transmission of infection from inoculum or infecteds to susceptible hosts are critical determinants of epidemics, yet no formal experimental methods have been described for their quantification and analysis in spatially explicit epidemics. Replicated microcosms of >400 radish seedlings and with tight control of environmental conditions were exposed to known amounts of inoculum of the…	ADAMS PB, 1987, PLANT DIS, V71, P170, DOI 10.1094/PD-71-0170; AMORIM L, 1993, PHYTOPATHOLOGY, V83, P933, DOI 10.1094/Phyto-83-933; Anderson R., 1991, INFECT DIS HUMANS DY; Bailey DJ, 1999, PHYTOPATHOLOGY, V89, P84, DOI 10.1094/PHYTO.1999.89.1.84; BURDON JJ, 1989, ANNU REV ECOL SYST, V20, P119; Campbell CL, 1999, ECOSYST HEALTH, V5, P146, DOI 10.1046/j.1526-0992.1999.09924.x; CAMPBELL CL, 1984, PH…	38	22	0012-9658	DEC	2003	84	12	3232	3239	10.1890/02-0564	8	762LN	WOS:000187973500013	NA	Univ Cambridge, Dept Plant Sci, Epidemiol & Modelling Grp, Cambridge CB2 3EA, England	2	1	Huyvaert
1510	Otten, W; Filipe, JAN; Gilligan, CA	Damping-off epidemics, contact structure, and disease transmission in mixed-species populations	ECOLOGY	1	1	2	yes	Rhizocotonia	radish	none	plant	descriptive	basic science	1	1	1	6	0	0	0	deter	unnamed	1	Craft	In this paper we introduce a method to analyze the inter- and intraspecies transmission rates and contact structure between susceptible and infected plants in epidemics in mixed plant populations. Using spatiotemporal maps of damping-off epidemics caused by Rhizoctonia solani in replicated microcosms of > 400 randomly mixed radish and mustard seedlings, we first show that as an epidemic progresse…	Andersen TF, 1996, RHIZOCTONIA SPECIES: TAXONOMY, MOLECULAR BIOLOGY, ECOLOGY, PATHOLOGY AND DISEASE CONTROL, P379; Andrivon D, 2003, PLANT PATHOL, V52, P586, DOI 10.1046/j.1365-3059.2003.00882.x; BAILEY DJ, 2003, NEW PHYTOL, V161, P569; Brachet S, 1999, J THEOR BIOL, V198, P479, DOI 10.1006/jtbi.1999.0926; BURDON JJ, 1989, ANNU REV ECOL SYST, V20, P119; BURDON JJ, 1977, OECOLOGIA, V28, P141, DOI …	31	11	0012-9658	JUL	2005	86	7	1948	1957	10.1890/04-1122	10	941YH	WOS:000230249600031	NA	Univ Cambridge, Dept Plant Sci, Epidemiol & Modelling Grp, Cambridge CB2 3EA, England	1.222222222	1	Craft
1565	Perkins SE Cagnacci F Stradiotto A Arnoldi D Hudson PJ	Comparison of social networks derived from ecological data: implications for inferring infectious disease dynamics	JOURNAL OF ANIMAL ECOLOGY	0	0	1	yes	Hypothetical	yellow-necked mouse	NA	wild	descriptive	basic science	1	1						stoch	R	0	Manlove	P>1. Social network analyses tend to focus on human interactions. However there is a burgeoning interest in applying graph theory to ecological data from animal populations. Here we show how radio-tracking and capture-mark-recapture data collated from wild rodent populations can be used to generate contact networks. 2. Both radio-tracking and capture-mark-recapture were undertaken simultaneously.…	Anderson R. 1991 INFECT DIS HUMANS DY Bansal S 2007 J R SOC INTERFACE V4 P879 DOI 10.1098/rsif.2007.1100 Butts CT 2007 SNA TOOLS SOCIAL NET Carslake D 2005 J ANIM ECOL V74 P647 DOI 10.1111/j.1365-2656.2005.00966.x Corner LAL 2003 PREV VET MED V59 P147 DOI 10.1016/S0167-5877(03)00075-8 Croft DP 2008 EXPLORING ANIMAL SOCIAL NETWORKS P1 Cross PC 2004 ANN ZOOL FENN V41 P879 DONCASTER CP 1990 J THEOR …	49	32	0021-8790	SEP	2009	78	5	1015	1022	10.1111/j.1365-2656.2009.01557.x	8	477PT	WOS:000268531700015	19486206	[Perkins Sarah E. Hudson Peter J.] Penn State Univ Mueller Lab 208 Ctr Infect Dis Dynam State Coll PA 16803 USA [Cagnacci Francesca Stradiotto Anna Arnoldi Daniele] Edmund Mach Fdn Res & Innovat Ctr I-38010 San Michele All Adige Trentino Italy	6.4	1	Manlove
1608	Pruvost O Boher B Brocherieux C Nicole M Chiroleu F	Survival of Xanthomonas axonopodis pv. citri in leaf lesions under tropical environmental conditions and simulated splash dispersal of inoculum	PHYTOPATHOLOGY	0	0	1	yes	Asiatic citrus canker	citrus	NA	plant	NA	NA											Manlove	Asiatic citrus canker (ACC) is a severe disease of several citrus species and hybrids in many tropical and subtropical areas. Populations of Xanthomonas axonopodis pv. cirri in leaf and twig lesions are the most important inoculum. source for secondary infections. In areas with a marked winter season (e.g. Argentina and Japan) low temperatures induce a decrease of 10(2) to 10(4) in population siz…	Almeida Alfredo Gryciuk 2000 Journal of General Plant Pathology V66 P144 ASSELINE J 1978 Cahiers O.R.S.T.O.M. (Office de la Recherche Scientifique et Technique Outre-Mer) Serie Hydrobiologie V15 P321 Boher B. 1996 HISTOLOGY ULTRASTRUC P193 BOHER B 1995 PHYTOPATHOLOGY V85 P777 DOI 10.1094/Phyto-85-777 Boher B 1997 MOL PLANT MICROBE IN V10 P803 DOI 10.1094/MPMI.1997.10.7.803 BROWN I 1993 MOL PLANT …	45	26	0031-949X	APR	2002	92	4	336	346	10.1094/PHYTO.2002.92.4.336	11	533LF	WOS:000174530800001	18942946	CIRAD Pole Protect Plantes St Pierre 97410 Reunion IRD UR075 F-34032 Montpellier France	2.166666667	1	Manlove
1636	Read, JM; Keeling, MJ	Stochasticity generates an evolutionary instability for infectious disease	ECOLOGY LETTERS	1	1	2	yes	hypothetical	hypothetical	NA	hypothetical	predictive	basic science	0	0	0	4	0	0	1	both	R	1	Craft	Traditional models of disease evolution are based upon the deterministic competition between strains that confer complete cross-immunity, and predict the selection of strains with higher basic reproductive ratios (R-0). In contrast, evolution in a stochastic setting is determined by a complex mixture of influences. Here, to isolate the impact of stochasticity, we constrain all competing strains t…	Abu-Raddad LJ, 2004, P ROY SOC B-BIOL SCI, V271, P2431, DOI 10.1098/rspb.2004.2877; Anderson R. M., 1991, INFECTIOUS DIS HUMAN; ANDERSON RM, 1982, PARASITOLOGY, V85, P411; Antia R, 2003, NATURE, V426, P658, DOI 10.1038/nature02104; BALL F, 1983, J APPL PROBAB, V20, P277; BARTLETT MS, 1957, J R STAT SOC SER A-G, V120, P48, DOI 10.2307/2342553; BARTLETT MS, 1960, J R STAT SOC SER A-G, V123, P37, DO…	27	8	1461-023X	SEP	2007	10	01/08/00	818	827	10.1111/j.1461-0248.2007.01078.x	10	198AB	WOS:000248598300008	17663715	Univ Warwick, Math Inst, Dept Biol, Coventry CV4 7AL, W Midlands, England	1.142857143	1	Craft
1637	Real LA McElhany P	Spatial pattern and process in plant-pathogen interactions	ECOLOGY	0	0	1	yes	anther smut Microbotryum violaceum	Silene latifolia	pollinators	plant	descriptive	basic science	1	1	1	NA	NA	NA	NA	NA	NA	1	Cross	An individual host's likelihood of acquiring an infectious disease depends in large part on the location of the host relative to sources of infection proximity to other hosts and occupation of specific microhabitats that confer increased susceptibility. Spatial organization of the host and pathogen populations then may be critical in determining patterns of disease occurrence and dynamics. We dis…	ALEXANDER HM 1988 J ECOL V76 P91 DOI 10.2307/2260456 BRAY J. ROGER 1957 ECOL MONOGR V27 P325 DOI 10.2307/1942268 BROOKER PI 1985 MATH GEOL V17 P81 Campbell CL 1990 INTRO PLANT DIS EPID Cliff A. D. 1981 SPATIAL PROCESSES MO Cressie N 1993 STAT SPATIAL DATA DAVIS MW 1987 MATH GEOL V19 P99 DAVIS MW 1987 MATH GEOL V19 P91 DIGGLE PJ 1983 STATISTICAL ANAL SPA DUKAS R 1993 OECOLOGIA V94 P244 DOI 10.1007…	39	60	0012-9658	JUN	1996	77	4	1011	1025	10.2307/2265572	15	UN894	WOS:A1996UN89400005	NA		3.333333333	1	Cross
1658	Restif O Koella JC	Concurrent evolution of resistance and tolerance to pathogens	AMERICAN NATURALIST	1	0	1	yes	hypothetical	plants	NA	plant	predictive	basic science	0	0	0	7	1	1	0	deter			Manlove	Recent experiments on plant defenses against pathogens or herbivores have shown various patterns of the association between resistance which reduces the probability of being infected or attacked and tolerance which reduces the loss of fitness caused by the infection or attack. Our study describes the simultaneous evolution of these two strategies of defense in a population of hosts submitted to a…	Agrawal AA 2000 TRENDS PLANT SCI V5 P309 DOI 10.1016/S1360-1385(00)01679-4 ANDERSON RM 1981 PHILOS T ROY SOC B V291 P451 DOI 10.1098/rstb.1981.0005 ANDERSON RM 1982 PARASITOLOGY V85 P411 ANTIA R 1994 AM NAT V144 P457 DOI 10.1086/285686 Boots M 1999 AM NAT V153 P359 DOI 10.1086/303181 Boots M 1999 J THEOR BIOL V201 P13 DOI 10.1006/jtbi.1999.1009 Boulinier T 1997 J EVOLUTION BIOL V10 P77 DOI 10.100…	41	73	0003-0147	OCT	2004	164	4	E90	E102	10.1086/423713	13	856XR	WOS:000224079900002	15459887	Univ Paris 07 UMR 7103 CNRS Lab Parasitol Evolut F-75252 Paris 05 France	7.3	1	Manlove
1664	Ribiere M Lallemand P Iscache AL Schurr F Celle O Blanchard P Olivier V Faucon JP	Spread of infectious chronic bee paralysis virus by honeybee (Apis mellifera L.) feces	APPLIED AND ENVIRONMENTAL MICROBIOLOGY	0	0	1	yes	chronic bee paralysis virus	honeybee			NA	NA											Manlove	Knowledge of the spreading mechanism of honeybee pathogens within the hive is crucial to our understanding of bee disease dynamics. The aim of this study was to assess the presence of infectious chronic bee paralysis virus (CBPV) in bee excreta and evaluate its possible role as an indirect route of infection. Samples of paralyzed bees were (i) produced by experimental inoculation with purified vi…	Allen M 1996 BEE WORLD V77 P141 Bailey L 1976 Adv Virus Res V20 P271 DOI 10.1016/S0065-3527(08)60507-2 BAILEY L 1965 J INVERTEBR PATHOL V7 P132 DOI 10.1016/0022-2011(65)90024-8 BAILEY L 1979 J GEN VIROL V43 P641 DOI 10.1099/0022-1317-43-3-641 BAILEY L 1991 HONEEYBEE PATHOLOGY BAILEY L 1967 ANN APPL BIOL V60 P43 DOI 10.1111/j.1744-7348.1967.tb05920.x BAILEY L 1983 J APICULT RES V22 P191 BAILEY L 1…	36	9	0099-2240	DEC	2007	73	23	7711	7716	10.1128/AEM.01053-07	6	238UY	WOS:000251474400027	17933946	AFSSA LERPPRA Unit Pathol Abeille F-06902 Sophia France	1.285714286	1	Manlove
1684	Robinson DCE Geils BW	Modelling dwarf mistletoe at three scales: life history ballistics and contagion	ECOLOGICAL MODELLING	0	0	1	no	Dwarf mistletoe	conifer trees	none	plant	NA	basic science disease	0	0	0	NA	0	1	1	NA	not reported	0	Huyvaert	The epidemiology of dwarf mistletoe (Arceuthobium) is simulated for the reproduction dispersal and spatial patterns of these plant pathogens on conifer trees. A conceptual model for mistletoe spread and intensification is coded as sets of related subprograms that link to either of two individual-tree growth models (FVS and TASS) used by managers to develop silvicultural and land management plans.…	Allen T. F. H. 1982 HIERARCHY PERSPECTIV BAKER FA 1982 FOREST SCI V28 P590 Bickford CP 2005 OECOLOGIA V146 P179 DOI 10.1007/s00442-005-0215-0 BLOOMBERG WJ 1980 CAN J FOREST RES V10 P42 DOI 10.1139/x80-008 Brandt JP 2005 CAN J FOREST RES V35 P1914 DOI 10.1139/x05-113 CHEN C 1993 MAG9310 USDA FOR SER CROOKSTON NL 1993 INTERIOR CEDAR HAMLO P285 DAVID LR 2006 DWRAF MISTLETOE IMPA DIXON G.E. 2002 ESSE…	56	5	0304-3800	11/01/15	2006	199	1	23	38	10.1016/j.ecomodel.2006.06.007	16	096YP	WOS:000241413200003	NA	ESSA Technol Ltd Vancouver BC Canada USDA US Forest Serv Rocky Mt Res Stn Flagstaff AZ USA	0.625	1	Huyvaert
1692	Rohani P Keeling MJ Grenfell BT	The interplay between determinism and stochasticity in childhood diseases	AMERICAN NATURALIST	1	0	1	yes	whooping cough and measles	humans	NA	human	descriptive	basic science	1	0	0		1	0	1	stoch			Manlove	An important issue in the history of ecology has been the study of the relative importance of deterministic forces and processes noise in shaping the dynamics of ecological populations. We address this question by exploring the temporal dynamics of two childhood infections measles and whooping cough in England and Wales. We demonstrate that epidemics of whooping cough are strongly influenced by s…	Anderson R. M. 1991 INFECT DIS HUMANS ANDERSON RM 1978 J ANIM ECOL V47 P219 DOI 10.2307/3933 Andrewartha H. G. 1954 DISTRIBUTION ABUNDAN BARTLETT MS 1957 J R STAT SOC SER A-G V120 P48 DOI 10.2307/2342553 BEHRMAN R 1998 NELSON ESSENTIALS PE Bjornstad ON 1998 J ANIM ECOL V67 P110 DOI 10.1046/j.1365-2656.1998.00168.x BOLKER BM 1993 P ROY SOC B-BIOL SCI V251 P75 DOI 10.1098/rspb.1993.0011 CLARKSON JA…	54	97	0003-0147	MAY	2002	159	5	469	481	10.1086/339467	13	546XZ	WOS:000175302800004	18707430	Univ Georgia Inst Ecol Athens GA 30602 USA Univ Cambridge Dept Zool Cambridge CB2 3EJ England Univ Warwick Dept Biol Sci Coventry CV4 7AL W Midlands England Univ Warwick Inst Math Coventry CV4 7AL W Midlands England	8.083333333	1	Manlove
1751	Sanders CJ Shortall CR Gubbins S Burgin L Gloster J Harrington R Reynolds DR Mellor PS Carpenter S	Influence of season and meteorological parameters on flight activity of Culicoides biting midges	JOURNAL OF APPLIED ECOLOGY	0	0	1	no	NA	NA	Culicoides midges	NA	NA	NA	NA	NA	NA	NA	NA	NA	NA	NA	NA	NA	Craft	1. Culicoides biting midges are vectors of internationally important arboviruses including bluetongue virus (BTV). The ecological constraints imposed by the small body size of these insects strongly influence the epidemiology of the diseases they can carry. Bluetongue virus recently emerged in northern Europe and atmospheric dispersion models have subsequently been employed to simulate vector mov…	Agren ECC 2010 VET REC V167 P484 DOI 10.1136/vr.c3961 Alba A 2004 VET REC V155 P460 Baylis M 1997 MED VET ENTOMOL V11 P203 DOI 10.1111/j.1365-2915.1997.tb00397.x BLACKWELL A 1992 B ENTOMOL RES V82 P299 Blackwell A 1997 MED VET ENTOMOL V11 P361 DOI 10.1111/j.1365-2915.1997.tb00423.x Braverman Y 1996 REV SCI TECH OIE V15 P1037 Calistri P 2003 J VET MED B V50 P132 Campbell J. A. 1960 Proceedings of …	59	21	0021-8901	DEC	2011	48	6	1355	1364	10.1111/j.1365-2664.2011.02051.x	10	853HH	WOS:000297416300005	NA	[Sanders Christopher J. Gubbins Simon Gloster John Mellor Phillip S. Carpenter Simon] Inst Anim Hlth Woking Surrey England [Shortall Chris R. Harrington Richard Reynolds Don R.] Rothamsted Res Harpenden Herts England [Reynolds Don R.] Univ Greenwich Nat Resources Inst Chatham Kent England [Burgin Laura Gloster John] Met Off Exeter Devon England	7	1	Craft
1763	Sauvage F Langlais M Yoccoz NG Pontier D	Modelling hantavirus in fluctuating populations of bank voles: the role of indirect transmission on virus persistence	JOURNAL OF ANIMAL ECOLOGY	1	0	1	yes	hantavirus	bank voles	none	wild	predictive	basic science	1	0	0	15	1	1	1	deter	MATLAB	1	Cross	1. Using field data published in the literature we investigated pathogen dynamics and conditions of persistence in a mathematical model of the bank vole (Clethrionomys glareolus )-Puumala hantavirus system. The host population is assumed to have a 3-year periodic cycle. The duration of very low host density is critical for virus transmission and survival. 2. Field epidemiological data strongly su…	Abbott KD 1999 EMERG INFECT DIS V5 P102 Ahlm C 1997 AM J TROP MED HYG V56 P674 Begon M 1999 P ROY SOC B-BIOL SCI V266 P1939 DOI 10.1098/rspb.1999.0870 Begon M 1998 ECOL LETT V1 P82 Bernshtein AD 1999 ARCH VIROL V144 P2415 DOI 10.1007/s007050050654 Berthier K 2000 P ROY SOC B-BIOL SCI V267 P2049 DOI 10.1098/rspb.2000.1248 BONDRUPNIELSEN S 1985 ANN ZOOL FENN V22 P373 Boone JD 2000 EMERG INFECT DIS …	63	60	0021-8790	JAN	2003	72	1	1	13	10.1046/j.1365-2656.2003.00675.x	13	644PF	WOS:000180926600001	NA	Univ Lyon 1 UMR CNRS 5558 Biometrie & Biol Evolut F-69622 Villeurbanne France Univ Bordeaux 2 UMR CNRS 5466 Math Appl Bordeaux F-33076 Bordeaux France Polar Environm Ctr Norwegian Inst Nat Res Div Arctic Ecol N-9296 Tromso Norway	5.454545455	1	Cross
1801	Shah DA Bergstrom GC	A rainfall-based model for predicting the regional incidence of wheat seed infection by Stagonospora nodorum in New York	PHYTOPATHOLOGY	0	0	1	yes	Stagonospora nodorun	wheat	none	plant	predictive	basic science disease	1	0	1	3	1	0	1	?	SAS	0	Huyvaert	Our goal was to develop a simple model for predicting the incidence of wheat seed infection by Stagonospora nodorum across western and central New York in any given year The distribution of the incidence of seed infection by S. nodorum across the region was well described by the beta-binomial probability distribution (parameters p and theta). Mean monthly rainfalls in May and in June across weste…	Balci O 1997 T SOC COMPUT SIMUL V14 P3 Collett D. 1991 MODELLING BINARY DAT Conover W. J. 1980 PRACTICAL NONPARAMET CUNFER BM 1981 T BRIT MYCOL SOC V76 P205 CUNFER BM 1981 T BRIT MYCOL SOC V77 P161 DJURLE A 1991 AGR SYST V37 P193 DOI 10.1016/0308-521X(91)90005-U Efron B. 1993 INTRO BOOTSTRAP HUGHES G 1992 PLANT PATHOL V41 P657 DOI 10.1111/j.1365-3059.1992.tb02549.x HUGHES G 1993 PHYTOPATHOLOGY V8…	31	8	0031-949X	MAY	2002	92	01/04/00	511	518	10.1094/PHYTO.2002.92.5.511	8	544CN	WOS:000175140800007	18943025	Cornell Univ Dept Plant Pathol Ithaca NY 14853 USA	0.6666666667	1	Huyvaert
1903	Sujkowski LS Parra GR Gumpertz ML Ristaino JB	Temporal dynamics of Phytophthora blight on bell pepper in relation to the mechanisms of dispersal of primary inoculum of Phytophthora capsici in soil	PHYTOPATHOLOGY	0	0	1	yes	Phytophthora capsici sporangial	bell peppers	none	plant	descriptive	applied science	1	NA	NA	NA	NA	NA	NA	NA	NA	NA	Cross	The effect of components of primary inoculum dispersal in soil on the temporal dynamics of Phytophthora blight epidemics in bell pepper was evaluated in field and growth-chamber experiments. Phytophthora capsici may potentially be dispersed by one of several mechanisms in the soil including inoculum movement to roots root growth to inoculum and root-to-root spread. Individual components of primar…	BILES CL 1992 CROP PROT V11 P225 DOI 10.1016/0261-2194(92)90041-3 BOWERS JH 1991 PHYTOPATHOLOGY V81 P178 DOI 10.1094/Phyto-81-178 BOWERS JH 1990 PLANT DIS V74 P771 DOI 10.1094/PD-74-0771 BOWERS JH 1990 PHYTOPATHOLOGY V80 P1439 DOI 10.1094/Phyto-80-1439 CAFE AC 1995 PLANT DIS V79 P39 CAFE AC 1995 PLANT DIS V79 P44 CafeFilho AC 1996 PHYTOPATHOLOGY V86 P1364 CAMPBELL CL 1984 PHYTOPATHOLOGY V74 P230 …	34	6	0031-949X	FEB	2000	90	2	148	156	10.1094/PHYTO.2000.90.2.148	9	277AP	WOS:000084910800007	18944603	N Carolina State Univ Dept Plant Pathol Raleigh NC 27695 USA Lab Corp Amer Res Triangle Pk NC 27709 USA N Carolina State Univ Dept Stat Raleigh NC 27695 USA	0.4285714286	1	Cross
1958		The population dynamics of annual plants and soil-borne fungal pathogens	JOURNAL OF ECOLOGY	1	0	1	yes	Phytophthora spp. Fusarium oxysporum	crop host	none	plant	both	basic science	1	0	2	14	0	0	1	stoch	not reported	0	Huyvaert	1 Soil-borne fungi are a major group of economically important plant pathogens yet they have rarely been studied in the context of host-pathogen population biology. We develop general models of annual hosts and soil-borne fungal pathogens to explore the conditions for host-pathogen coexistence in both agricultural and natural plant populations. We use empirical data from the literature to paramet…	Agrios GN 1988 PLANT PATHOLOGY ALEXANDER HM 1988 J ECOL V76 P91 DOI 10.2307/2260456 Alexander HM 1996 ECOLOGY V77 P990 DOI 10.2307/2265569 Alexander H. M. 1992 The fungal community: its organization and role in the ecosystem. P481 Anderson R. 1991 INFECT DIS HUMANS DY ANDERSON RM 1981 PHILOS T ROY SOC B V291 P451 DOI 10.1098/rstb.1981.0005 ANDERSON RM 1978 J ANIM ECOL V47 P219 DOI 10.2307/3933 AN…	99	21	0022-0477	JUN	1997	85	3	313	328	10.2307/2960504	16	XK152	WOS:A1997XK15200005	NA	DUKE UNIV DEPT BOT DURHAM NC 27708 UNIV MISSOURI DEPT PLANT PATHOL COLUMBIA MO 65211 UNIV KANSAS DEPT BOT LAWRENCE KS 66045 UNIV KANSAS DEPT SYSTEMAT & ECOL LAWRENCE KS 66045	1.235294118	1	Huyvaert
2018	van den Berg, F; Gilligan, CA; Bailey, DJ; van den Bosch, F	Periodicity in Host Availability Does Not Account for Evolutionary Branching as Observed in Many Plant Pathogens: An Application to Gaeumannomyces graminis var. tritici	PHYTOPATHOLOGY	1	1	2	yes	Take-all disease	wheat	none	plant	predictive	basic science	1	0	3	7	1	1	1	both	unnamed	1	Craft	Periodicity in host availability is common in agricultural systems. Although it is known to have profound effects on plant pathogen abundance, the evolutionary consequences of periodicity for the pathogen population have not previously been analyzed. An epidemiological model incorporating periodic absence of the host crop is combined with the theory of adaptive dynamics to determine whether or no…	Abang MM, 2006, PHYTOPATHOLOGY, V96, P1214, DOI 10.1094/PHYTO-96-1214; Agnew P, 1997, P ROY SOC B-BIOL SCI, V264, P9; Agrios G. N., 2005, PLANT PATHOLOGY; Altizer S, 2006, ECOL LETT, V9, P467, DOI 10.1111/j.1461-0248.2005.00879.x; ANDERSON RM, 1981, PHILOS T ROY SOC B, V291, P451, DOI 10.1098/rstb.1981.0005; Bacaer N, 2006, J MATH BIOL, V53, P421, DOI 10.1007/s00285-006-0015-0; Bailey DJ, 2005, P…	40	5	0031-949X	NOV	2010	100	11	1169	1175	10.1094/PHYTO-10-09-0282	7	670AD	WOS:000283390700005	20932165	[van den Berg, F.; van den Bosch, F.] Rothamstal Res, Dept Biomath & Bioinformat, Harpenden AL5 2JQ, Herts, England; [Gilligan, C. A.] Univ Cambridge, Dept Plant Sci, Cambridge CB2 3EA, England; [Bailey, D. J.] INRA Agrocampus Rennes, UMR BiO3P, F-35653 Le Rheu, France	1.25	1	Craft
2035	vanBaalen, M; Sabelis, MW	The dynamics of multiple infection and the evolution of virulence	AMERICAN NATURALIST	1	1	2	yes	hypothetical	Hypothetical	NA	hypothetical	predictive	basic science	0	0	0	11	1	0	0	deter	not reported	1	Manlove	While for pathogen clones singly occupying a host it may pay to adopt a relatively avirulent host exploitation strategy, clones sharing a host have a conflict of interest that favors more virulent strategies. As the number of infections per host depends on the force of infection and the force of infection, in turn, depends on prevailing virulence, evolutionary analysis needs to be integrated with…	ANDERSON RM, 1991, INFECTIOUS DISEASES; ANDERSON RM, 1979, NATURE, V280, P361, DOI 10.1038/280361a0; ANTIA R, 1994, AM NAT, V144, P457, DOI 10.1086/285686; ANTIA R, 1994, J THEOR BIOL, V168, P141, DOI 10.1006/jtbi.1994.1094; BREMERMANN HJ, 1983, J THEOR BIOL, V100, P411, DOI 10.1016/0022-5193(83)90438-1; Bryant C, 1989, BIOCH ADAPTATION PAR; BULL JJ, 1991, EVOLUTION, V45, P875, DOI 10.2307/240969…	31	268	0003-0147	DEC	1995	146	6	881	910	10.1086/285830	30	TM526	WOS:A1995TM52600005	NA	UNIV AMSTERDAM,DEPT PURE & APPL ECOL,SECT POPULAT BIOL,1098 SM AMSTERDAM,NETHERLANDS	14.10526316	1	Manlove
2049	Vereijssen J Schneider JHM Jeger MJ	Epidemiology of Cercospora leaf spot on sugar beet: Modeling disease dynamics within and between individual plants	PHYTOPATHOLOGY	1	0	1	yes	Cercospora leaf spot	sugar beet	none	plant	descriptive	applied science	1	1	2	4	0	0	0	deter	GENSTAT	0	Craft	Disease dynamics of Cercospora leaf spot (CLS) of sugar beet was analyzed at two hierarchical scales: as vertical profiles within individual plants and in relation to disease on neighboring plants. The relative contribution of different leaf layers to increase in CLS was analyzed using a simple continuous-time model. The model was fitted to data from two field trials in the Netherlands: one in an…	Battilani P. 1990 Informatore Agrario V46 P53 CARLSON LW 1967 J AM SOC SUGAR BEET V14 P319 FITT BDL 1989 ANNU REV PHYTOPATHOL V27 P241 DOI 10.1146/annurev.py.27.090189.001325 FRANDSEN NO 1955 ARCH MIKROBIOL V22 P145 DOI 10.1007/BF00409302 JEGER MJ 1987 POPULATIONS PLANT PA P91 JONES RK 1991 AGFO5643E MATKO D 1992 SIMULATION MODELING McKay MB 1918 PHYTOPATHOLOGY V8 P119 Nagel CM 1938 PHYTOPATHOLOG…	23	4	0031-949X	DEC	2007	97	12	1550	1557	10.1094/PHYTO-97-12-1550	8	240PI	WOS:000251599100003	18943715	[Vereijssen J. Schneider J. H. M.] IRS NL-4600 AA Bergen Op Zoom Netherlands [Jeger M. J.] Univ London Imperial Coll Sci Technol & Med Fac Life Sci Div Biol Ashford TN25 5AH Kent England	0.5714285714	1	Craft
2136	WHITE, PCL; HARRIS, S	BOVINE TUBERCULOSIS IN BADGER (MELES-MELES) POPULATIONS IN SOUTHWEST ENGLAND - THE USE OF A SPATIAL STOCHASTIC SIMULATION-MODEL TO UNDERSTAND THE DYNAMICS OF THE DISEASE	PHILOSOPHICAL TRANSACTIONS OF THE ROYAL SOCIETY B-BIOLOGICAL SCIENCES	1	1	2	yes	Bovine Tuberculosis	badgers	NA	wild	descriptive	applied science	1	1	1	9	0	1	1	stoch	not reported	1	Manlove	A spatial stochastic simulation model was developed to describe the dynamics of bovine tuberculosis in badger populations in southwest England, based on data from the literature and from unpublished sources. As there are no data on intra- and intergroup infection probabilities, estimates of these were obtained through repeated simulations based on field observations of the spread and prevalence o…	ANDERSON RM, 1979, NATURE, V280, P361, DOI 10.1038/280361a0; ANDERSON RM, 1985, PHILOS T ROY SOC B, V310, P327, DOI 10.1098/rstb.1985.0123; BARLOW ND, 1991, J APPL ECOL, V28, P777, DOI 10.2307/2404207; BARLOW ND, 1993, J APPL ECOL, V30, P156, DOI 10.2307/2404279; BARLOW ND, 1991, J APPL ECOL, V28, P794, DOI 10.2307/2404208; BENTIL DE, 1993, J ANIM ECOL, V62, P239, DOI 10.2307/5355; Brown Julian A…	53	47	0962-8436	09/29/15	1995	349	1330	391	413	10.1098/rstb.1995.0126	23	RZ981	WOS:A1995RZ98100005	8570681	UNIV BRISTOL, SCH BIOL SCI, BRISTOL BS8 1UG, AVON, ENGLAND	2.473684211	1	Manlove
2141	Wild MA Hobbs NT Graham MS Miller MW	THE ROLE OF PREDATION IN DISEASE CONTROL: A COMPARISON OF SELECTIVE AND NONSELECTIVE REMOVAL ON PRION DISEASE DYNAMICS IN DEER	JOURNAL OF WILDLIFE DISEASES	1	0	1	yes	chronic wasting disease	cervids	none	wild	predictive	applied science	1	0	0	7	1	1	1	deter	NA	1	Cross	Effective measures for controlling chronic wasting disease (CWD) a contagious pion disease of cervids remain elusive. We review theoretic relationships between predation and host-parasite dynamics and describe a mathematical model to evaluate the potential influence of random removal through harvest or culling and selective predation by wolves (Canis lupus) upon CWD dynamics in deer (Odocoileus s…	Altizer S 2003 ANNU REV ECOL EVOL S V34 P517 DOI 10.1146/annurev.ecolsys.34.030102.151725 Baeten LA 2007 J WILDLIFE DIS V43 P309 Barlow ND 1996 J APPL ECOL V33 P303 DOI 10.2307/2404752 BARROWS P. 1990 COLORADOS WILDLIFE S P450 Beschta RL 2009 BIOL CONSERV V142 P2401 DOI 10.1016/j.biocon.2009.06.015 Boitani Luigi 2003 P317 Brown JS 1999 J MAMMAL V80 P385 DOI 10.2307/1383287 Choisy M 2006 P R SOC B…	77	9	0090-3558	JAN	2011	47	1	78	93		16	720KS	WOS:000287280200009	21269999	[Wild Margaret A. Graham Mark S.] Natl Pk Serv Biol Resource Management Div Ft Collins CO 80525 USA [Hobbs N. Thompson] Colorado State Univ Nat Resource Ecol Lab Ft Collins CO 80523 USA [Miller Michael W.] Colorado Div Wildlife Wildlife Res Ctr Ft Collins CO 80526 USA	3	1	Cross
2142	Wilkinson D Smith GC Delahay RJ Cheeseman CL	A model of bovine tuberculosis in the badger Meles meles: an evaluation of different vaccination strategies	JOURNAL OF APPLIED ECOLOGY	1	1	1	yes	bovine tuberculosis	badgers	none	wild	predictive	applied science	1	0	0	27	1	0	1	stoch	NA	1	Cross	1. In recent years bovine tuberculosis (TB) incidence in cattle has been increasing in south-west England. The European badger Meles meles is implicated in the transmission of TB to cattle and has been the subject of culling operations in an attempt to control the disease. 2. An individual-based spatial stochastic simulation model was used to investigate the control of TB in the badger by various…	Barlow ND 2000 J ANIM ECOL V69 P703 DOI 10.1046/j.1365-2656.2000.00428.x BARLOW ND 1991 J APPL ECOL V28 P777 DOI 10.2307/2404207 BOURNE FJ 1999 2 MIN AGR FISH FOOD Caley P 2004 J APPL ECOL V41 P94 DOI 10.1111/j.1365-2664.2004.00867.x Chambers M. 1998 Research in Immunology V149 P94 DOI 10.1016/S0923-2494(98)80062-X CHEESEMAN CL 1988 MAMMAL REV V18 P51 DOI 10.1111/j.1365-2907.1988.tb00071.x CLIFTO…	35	22	0021-8901	JUN	2004	41	3	492	501	10.1111/j.0021-8901.2004.00898.x	10	822AY	WOS:000221507800007	NA	Cent Sci Lab York YO41 1LZ N Yorkshire England	2.2	1	Cross
2158	Wonham MJ Lewis MA Renclawowicz J Van den Driessche P	Transmission assumptions generate conflicting predictions in host-vector disease models: a case study in West Nile virus	ECOLOGY LETTERS	1	0	1	yes	mosquito-borne viruses (mostly WNV)	birds	mosquitoes	wild	both	basic science	1	0	2	21	1	0	0	deter	NA	NA	Huyvaert	This review synthesizes the conflicting outbreak predictions generated by different biological assumptions in host-vector disease models. It is motivated by the North American outbreak of West Nile virus an emerging infectious disease that has prompted at least five dynamical modelling studies. Mathematical models have long proven successful in investigating the dynamics and control of infectious…	Anderson RA 1999 ECOL LETT V2 P98 DOI 10.1046/j.1461-0248.1999.22055.x ANDERSON RM 1994 INFECT DIS HUMANS Apperson CS 2004 VECTOR-BORNE ZOONOT V4 P71 DOI 10.1089/153036604773083013 Begon M 2002 EPIDEMIOL INFECT V129 P147 DOI 10.1017/S0950268802007148 Bernard KA 2001 EMERG INFECT DIS V7 P679 BLOWER SM 1994 INT STAT REV V62 P229 DOI 10.2307/1403510 Bowman C 2005 B MATH BIOL V67 P1107 DOI 10.1016/j.…	91	47	1461-023X	JUN	2006	9	6	706	725	10.1111/j.1461-0248.2006.00912.x	20	043YD	WOS:000237638000007	16706915	Univ Alberta Dept Biol Sci Ctr Math Biol Edmonton AB T6G 2G1 Canada Univ Alberta Dept Math & Stat Sci Ctr Math Biol Edmonton AB T6G 2G1 Canada Univ Victoria Dept Math Victoria BC V8W 3P4 Canada Polish Acad Sci Inst Math PL-00956 Warsaw Poland	5.875	1	Huyvaert
2179	Xia, YC; Bjornstad, ON; Grenfell, BT	Measles metapopulation dynamics: A gravity model for epidemiological coupling and dynamics	AMERICAN NATURALIST	1	1	2	yes	measles	humans	none	human	both	basic science	1	0	1	9	1	1	1	stoch	not reported	1	Huyvaert	Infectious diseases provide a particularly clear illustration of the spatiotemporal underpinnings of consumer-resource dynamics. The paradigm is provided by extremely contagious, acute, immunizing childhood infections. Partially synchronized, unstable oscillations are punctuated by local extinctions. This, in turn, can result in spatial differentiation in the timing of epidemics and, depending on…	Anderson R., 1991, INFECT DIS HUMANS DY; Bacon PJ, 1985, POPULATION DYNAMICS; Bailey N. T. J., 1975, MATH THEORY INFECT D; Bartlett M.S., 1956, P 3 BERK S MATH STAT, P81, DOI DOI 10.2307/2342553; BARTLETT MS, 1957, J R STAT SOC SER A-G, V120, P48, DOI 10.2307/2342553; BARTLETT MS, 1960, J R STAT SOC SER A-G, V123, P37, DOI 10.2307/2343186; Bjornstad ON, 2002, ECOL MONOGR, V72, P169, DOI 10.2307/3…	63	79	0003-0147	AUG	2004	164	2	267	281	10.1086/422341	15	843QM	WOS:000223099300014	15278849	Natl Univ Singapore, Dept Stat & Appl Probabil, Singapore 117548, Singapore; Penn State Univ, Dept Entomol, University Pk, PA 16802 USA; Penn State Univ, Dept Biol, University Pk, PA 16802 USA; Univ Cambridge, Dept Zool, Cambridge CB2 3EJ, England	7.9	1	Huyvaert
35	Alexander ME Moghadas SM Rohani P Summers AR	Modelling the effect of a booster vaccination on disease epidemiology	JOURNAL OF MATHEMATICAL BIOLOGY	1	0	1	yes	measles	humans	none	human	predictive	applied science	0	0	0	10	1	0	0	deter	not reported	not sure	Joseph	Despite the effectiveness of vaccines in dramatically decreasing the number of new infectious cases and severity of illnesses imperfect vaccines may not completely prevent infection. This is because the immunity afforded by these vaccines is not complete and may wane with time leading to resurgence and epidemic outbreaks notwithstanding high levels of primary vaccination. To prevent an endemic sp…	Anderson R. M. 1991 INFECT DIS HUMANS ANDERSON RM 1986 J HYG-CAMBRIDGE V96 P305 BEHRMAN RE 1998 NELSON ESSENTIALS PA BOLKER B 1993 IMA J MATH APPL MED V10 P83 Bottiger M 1997 VACCINE V15 P1538 DOI 10.1016/S0264-410X(97)00068-6 Breban R 2005 J THEOR BIOL V235 P151 DOI 10.1016/j.jtbi.2004.12.026 CHEN RT 1990 J INFECT DIS V162 P1036 Davidkin I 1998 VACCINE V16 P2052 DOI 10.1016/S0264-410X(98)00081-4…	50	14	0303-6812	MAR	2006	52	3	290	306	10.1007/s00285-005-0356-0	17	012LH	WOS:000235340200002	16283412	Natl Res Council Canada Inst Biodiagnost Winnipeg MB R3B 1Y6 Canada Univ Georgia Inst Ecol Athens GA 30602 USA	1.75	2	Joseph
37	Alexandersen S Donaldson AI	Further studies to quantify the dose of natural aerosols of foot-and-mouth disease virus for pigs	EPIDEMIOLOGY AND INFECTION	0	0	1	yes	foot and mouth	pigs	none	ag	NA	applied science	1	1	NA	NA	NA	NA	NA	NA	NA	NA	Cross	Foot-and-mouth disease virus (FMDV) can be spread by a variety of mechanisms including wind. Simulation models developed to predict the risk of airborne spread have played an important part in decision making in some outbreaks. The amount of airborne virus excreted as well as the minimal infectious dose (MID) of FMDV for different species are important determinants of airborne spread. The objecti…	Alexandersen S 2002 EPIDEMIOL INFECT V128 P301 DOI 10.1017/S095026880100646X BELSHAM GJ 1993 PROG BIOPHYS MOL BIO V60 P241 DOI 10.1016/0079-6107(93)90016-D BURROWS R 1966 J HYG-CAMB V64 P419 BUTLER PJ 1993 J EXP BIOL V179 P159 DAVIDSON FL 1997 ALTERNATIVE STRATEGI DE CASTRO M. P. 1964 ARQ INST BIOL [SAO PAULO] V31 P63 DE CASTRO M. P. 1964 ARQ INST BIOL [SAO PAULO] V31 P155 Dietz K 1993 Stat Metho…	43	87	0950-2688	APR	2002	128	01/01/00	313	323	10.1017/S0950268801006501	11	548HC	WOS:000175381700024	12002550	Inst Anim Hlth Pirbright Lab Woking GU24 0NF Surrey England	7.25	2	Cross
106	Backer JA Hagenaars TJ van Roermund HJW de Jong MCM	Modelling the effectiveness and risks of vaccination strategies to control classical swine fever epidemics	JOURNAL OF THE ROYAL SOCIETY INTERFACE	1	0	1	yes	classical swine fever	swine	NA	ag	predictive	management	1	0	1	16	0	1	1	stoch	Unnamed	1	Manlove	In a recent update of the Dutch contingency plan for controlling outbreaks of classical swine fever (CSF) emergency vaccination is preferred to large-scale pre-emptive culling. This policy change raised two questions: can emergency vaccination be as effective as pre-emptive culling and what are the implications for showing freedom of infection? Here we integrate quantitative information available…	Arnold ME 2008 P R SOC B V275 P107 DOI 10.1098/rspb.2007.1154 BACKER JA 2007 P ANN M SOC VET EP P P141 BECKER NG 1995 MATH BIOSCI V127 P207 DOI 10.1016/0025-5564(94)00055-5 BERGEVOET RHM 2007 ASG07IOO442 LEI P61903 Boender GJ 2007 PLOS COMPUT BIOL V3 P704 DOI 10.1371/journal.pcbi.0030071 Bouma A 2000 VACCINE V18 P1374 DOI 10.1016/S0264-410X(99)00398-9 Bouma A 1999 VET MICROBIOL V66 P101 DOI 10.10…	28	23	1742-5689	10/06/15	2009	6	39	849	861	10.1098/rsif.2008.0408	13	486LN	WOS:000269197900003	19054739	[Backer Jantien A. Hagenaars Thomas J. van Roermund Herman J. W.] Cent Vet Inst Wageningen UR Div Virol NL-8200 AB Lelystad Netherlands [de Jong Mart C. M.] Univ Wageningen & Res Ctr NL-6700 AH Wageningen Netherlands	4.6	2	Manlove
107	Badham J Stocker R	The impact of network clustering and assortativity on epidemic behaviour	THEORETICAL POPULATION BIOLOGY	1	0	1	yes	hypothetical	hypothetical	NA	hypothetical	descriptive	basic science	0	0	0	4	0	0	1	stoch	Unnamed	1	Manlove	Epidemic models have successfully included many aspects of the complex contact structure apparent in real-world populations. However it is difficult to accommodate variations in the number of contacts clustering coefficient and assortativity. Investigations of the relationship between these properties and epidemic behaviour have led to inconsistent conclusions and have not accounted for their int…	Anderson R 1992 INFECT DIS HUMANS DY BADHAM J 2010 J ARTIFICIA IN PRESS Badham J 2008 THEOR POPUL BIOL V74 P161 DOI 10.1016/j.tpb.2008.06.002 BALL F 1993 ADV APPL PROBAB V25 P721 DOI 10.2307/1427788 BECKER N 1973 J APPL PROBAB V10 P491 DOI 10.2307/3212770 Boguna M 2002 PHYS REV E V66 DOI 10.1103/PhysRevE.66.047104 Brauer F 2008 LECT NOTES MATH V1945 P19 Eubank S 2004 NATURE V429 P180 DOI 10.1038/…	28	15	0040-5809	FEB	2010	77	1	71	75	10.1016/j.tpb.2009.11.003	5	547EG	WOS:000273868100009	19948179	[Badham Jennifer Stocker Rob] Australian Def Force Acad Sch Engn & Informat Technol Canberra ACT 2600 Australia	3.75	2	Manlove
108	Bagamian KH Douglass RJ Alvarado A Kuenzi AJ Amman BR Waller LA Mills JN	Population Density and Seasonality Effects on Sin Nombre Virus Transmission in North American Deermice (Peromyscus maniculatus) in Outdoor Enclosures	PLOS ONE	1	0	1	yes	Sin Nombre virus	deermice	NA	wild	descriptive	basic science	1	1	0	1	0	0	0	deter	R	0	Miller	Surveys of wildlife host-pathogen systems often document clear seasonal variation in transmission conclusions concerning the relationship between host population density and transmission vary. In the field effects of seasonality and population density on natural disease cycles are challenging to measure independently but laboratory experiments may poorly reflect what happens in nature. Outdoor ma…	Adler FR 2008 B MATH BIOL V70 P236 DOI 10.1007/s11538-007-9251-8 Altizer S 2006 ECOL LETT V9 P467 DOI 10.1111/j.1461-0248.2005.00879.x ANDERSON RM 1979 NATURE V280 P361 DOI 10.1038/280361a0 Begon M 1999 P ROY SOC B-BIOL SCI V266 P1939 DOI 10.1098/rspb.1999.0870 Begon M 2009 P R SOC B V276 P1603 DOI 10.1098/rspb.2008.1732 Botten J 2002 J VIROL V76 P7587 DOI 10.1128/JVI.76.16.7587-7594.2002 Botten …	50	5	1932-6203	06/29/15	2012	7	6			10.1371/journal.pone.0037254	11	967FO	WOS:000305892100005	22768034	[Bagamian Karoun H. Mills James N.] Emory Univ Populat Biol Ecol & Evolut Program Atlanta GA 30322 USA [Bagamian Karoun H. Amman Brian R. Mills James N.] US Ctr Dis Control & Prevent Med Ecol Unit Viral Special Pathogens Branch Atlanta GA USA [Bagamian Karoun H. Douglass Richard J. Kuenzi Amy J.] Univ Montana Montana Tech Dept Biol Butte MT USA [Alvarado Arlene] Univ Montana Montana Tech Inst Edu…	2.5	2	Miller
122	Balmaseda A Sandoval E Perez L Gutierrez CM Harris E	Application of molecular typing techniques in the 1998 dengue epidemic in Nicaragua	AMERICAN JOURNAL OF TROPICAL MEDICINE AND HYGIENE	0	0	1	yes	Dengue	Humans	Mosquito spp	human	NA	NA	NA	NA	NA	NA	NA	NA	NA	NA	NA	NA	Nol	This report presents the results of applying the reverse transcriptase-polymerase chain reaction (RT-PCR) to the analysis of clinical specimens during the 1998 dengue epidemic in Nicaragua. The RT-PCR was validated through comparison with viral isolation, resulting in a sensitivity of 100% and a specificity of 90%. In-country application of the RT-PCR permitted the rapid identification of dengue-…	CHUNGUE E 1995 J GEN VIROL V76 P1877 DOI 10.1099/0022-1317-76-7-1877 CHUNGUE E 1993 J GEN VIROL V74 P2765 DOI 10.1099/0022-1317-74-12-2765 DEUBEL V 1990 J VIROL METHODS V30 P41 DOI 10.1016/0166-0934(90)90042-E DEUBEL V 1993 ARCH VIROL V129 P197 DOI 10.1007/BF01316895 GUBLER DJ 1984 AM J TROP MED HYG V33 P158 Gubler DJ 1994 INFECT AGENT DIS V2 P383 Guzman Maria G. 1996 Boletin de la Oficina Sanita…	28	48	0002-9637	DEC	1999	61	6	893	897		5	281PE	WOS:000085169200010	10674666	Minist Salud Ctr Nacl Diagnost & Referencia Dept Virol Managua Nicaragua Univ Calif Berkeley Sch Publ Hlth Div Publ Hlth Biol & Epidemiol Infect Dis Unit Berkeley CA 94720 USA	3.2	2	Nol
153	Becker, NG; Hasofer, AM	Estimating the transmission rate for a highly infectious disease	BIOMETRICS	1	1	1	yes	Hypothetical	Hypothetical	NA	hypothetical	descriptive	basic science	1	0	1	2	1	0	1	stoch	not reported	1		It is pointed out that estimates of disease transmission parameters based on the final size of an epidemic are unsatisfactory when all susceptibles are infected and that this is an event with a substantial probability for communities of practical interest. We propose a method for estimating the transmission rate for such highly infectious diseases under the assumptions that the removal process of…	Anderson R., 1991, INFECT DIS HUMANS DY; Bailey N. T. J., 1975, MATH THEORY INFECT D; BALL F, 1986, ADV APPL PROBAB, V18, P289, DOI 10.2307/1427301; BECKER N., 1989, AUSTR J STATIST, V31, P42; BECKER N. G., 1989, ANAL INFECT DIS DATA; Becker NG, 1997, J ROY STAT SOC B MET, V59, P415, DOI 10.1111/1467-9868.00076; Benenson A. S., 1990, CONTROL COMMUNICABLE; DOWNTON F, 1972, J APPL PROBAB, V9, P873,…	11	5	0006-341X	JUN	1998	54	2	730	738	10.2307/3109779	9	ZU099	WOS:000074161600029	9629653	La Trobe Univ, Sch Stat Sci, Bundoora, Vic 3083, Australia	0.3125	2	Manlove
178	Bertuzzo E Casagrandi R Gatto M Rodriguez-Iturbe I Rinaldo A	On spatially explicit models of cholera epidemics	JOURNAL OF THE ROYAL SOCIETY INTERFACE	1	0	1	yes	Vibrio Cholerae	humans	NA	human	predictive	basic science	0	0	0	22	1	0	1	stoch	not stated	2	Miller	We generalize a recently proposed model for cholera epidemics that accounts for local communities of susceptibles and infectives in a spatially explicit arrangement of nodes linked by networks having different topologies. The vehicle of infection (Vibrio cholerae) is transported through the network links that are thought of as hydrological connections among susceptible communities. The mathematic…	Abramowitz M. 1965 HDB MATH FUNCTIONS Aparicio JP 2007 P ROY SOC B-BIOL SCI V274 P505 DOI 10.1098/rspb.2006.0057 ARONSON DG 1978 ADV MATH V30 P33 DOI 10.1016/0001-8708(78)90130-5 Barthelemy M 2005 J THEOR BIOL V235 P275 DOI 10.1016/j.jtbi.2005.01.011 Bertuzzo E 2007 WATER RESOUR RES V43 DOI 10.1029/2006WR005533 Bertuzzo E 2008 WATER RESOUR RES V44 DOI 10.1029/2007WR006211 Bhattacharya S 2009 SCIE…	46	32	1742-5689	02/06/15	2010	7	43	321	333	10.1098/rsif.2009.0204	13	535TZ	WOS:000272995800008	19605400	[Bertuzzo E. Rinaldo A.] Ecole Polytech Fed Lausanne ENAC ISTE ECHO Lab Ecohydrol Lausanne Switzerland [Casagrandi R. Gatto M.] Politecn Milan Dipartimento Elettron & Informaz I-20133 Milan Italy [Rodriguez-Iturbe I.] Princeton Univ Dept Civil & Environm Engn Princeton NJ 08544 USA [Rinaldo A.] Univ Padua Dipartimento IMAGE Padua Italy [Rinaldo A.] Univ Padua Int Ctr Hydrol Dino Tonini Padua Italy	8	2	Miller
197	Billings L Schwartz IB	Exciting chaos with noise: unexpected dynamics in epidemic outbreaks	JOURNAL OF MATHEMATICAL BIOLOGY	1	0	1	yes	hypothetical	Hypothetical	none	human	predictive	applied science	0	0	0	6	1	0	0	stoch	not reported	not sure	Joseph	In this paper we identify a mechanism for chaos in the presence of noise. In a study of the SEIR model which predicts epidemic outbreaks in childhood diseases we show how chaotic dynamics can be attained by adding stochastic perturbations at parameters where chaos does not exist apriori. Data recordings of epidemics in childhood diseases are still argued as deterministic chaos. There also exists …	Alligood K. 1997 CHAOS BILLINGS L UNPUB INTERMITTENCY Blarer A 1999 ECOL LETT V2 P167 BOLKER B 1993 IMA J MATH APPL MED V10 P83 BOLKER BM 1993 P ROY SOC B-BIOL SCI V251 P75 DOI 10.1098/rspb.1993.0011 BROOMHEAD D UNPUB DELAY EMBEDDIN Carr TW 2000 PHYSICA D V147 P59 DOI 10.1016/S0167-2789(00)00164-0 CRUTCHFIELD JP 1980 PHYS LETT A V77 P407 DOI 10.1016/0375-9601(80)90524-1 CRUTCHFIELD JP 1982 PHYS R…	23	41	0303-6812	JAN	2002	44	1	31	48	10.1007/s002850100110	18	535YK	WOS:000174673800002	11942524	Montclair State Univ Dept Math Sci Montclair NJ 07043 USA USN Res Lab Div Plasma Phys Special Project Nonlinear Sci Washington DC 20375 USA	3.416666667	2	Joseph
262	Britton T Nordvik MK Liljeros F	Modelling sexually transmitted infections: The effect of partnership activity and number of partners on R-0	THEORETICAL POPULATION BIOLOGY	1	0	1	yes	hypothetical STD	hypothetical	NA	hypothetical	descriptive	basic science	1	0	1	12	0	0	1	stoch		1	Manlove	We model a sexually transmitted infection in a network population where individuals have different numbers of partners separated into steady and casual partnerships where the risk of transmission is higher in steady partnerships. An individual's number of partners of the two types defines its degree and the degrees in the community specify the degree distribution. For this structured network popu…	Andersson H. 2000 SPRINGER LECT NOTES V151 Andersson Hakan 1999 MATH SCI V24 P128 BLOWER SM 1993 J ACQ IMMUN DEF SYND V6 P1347 BOLLOBAS B 2007 IN PRESS RAND STRUCT Britton T 2006 J STAT PHYS V124 P1377 DOI 10.1007/s10955-006-9168-x COLGATE SA 1989 P NATL ACAD SCI USA V86 P4793 DOI 10.1073/pnas.86.12.4793 DIEKMANN O 1991 MATH BIOSCI V107 P325 DOI 10.1016/0025-5564(91)90012-8 Diekmann O 1998 J APPL…	23	18	0040-5809	NOV	2007	72	3	389	399	10.1016/j.tpb.2007.06.006	11	227TD	WOS:000250679800006	17707873	Stockholm Univ Dept Math SE-10691 Stockholm Sweden Stockholm Univ Dept Sociol SE-10691 Stockholm Sweden	2.571428571	2	Manlove
277	Buckee, C; Danon, L; Gupta, S	Host community structure and the maintenance of pathogen diversity	PROCEEDINGS OF THE ROYAL SOCIETY B-BIOLOGICAL SCIENCES	1	1	1	yes	hypothetical	hypothetical	NA	hypothetical	descriptive	basic science	0	0	0	5	1	1	1	stoch	not reported	1	Manlove	Community structure has been widely identified as a feature of many real-world networks. It has been shown that the antigenic diversity of a pathogen population can be significantly affected by the contact network of its hosts; however, the effects of community structure have not yet been explored. Here, we examine the congruence between patterns of antigenic diversity in pathogen populations in …	Albert R, 2002, REV MOD PHYS, V74, P47, DOI 10.1103/RevModPhys.74.47; Anderson R. M., 1991, INFECTIOUS DIS HUMAN; Andreasen V, 1997, J MATH BIOL, V35, P825, DOI 10.1007/s002850050079; BARTLETT MS, 1957, J R STAT SOC SER A-G, V120, P48, DOI 10.2307/2342553; BARTON NH, 1989, NATURE, V341, P497, DOI 10.1038/341497a0; Buckee CO, 2004, P NATL ACAD SCI USA, V101, P10839, DOI 10.1073/pnas.0402000101; CA…	36	3	0962-8452	07/22/14	2007	274	06/06/04	1715	1721	10.1098/rspb.2007.0415	7	178IJ	WOS:000247214100006	17504739	Univ Oxford, Dept Zool, Oxford OX1 3PS, England; Univ Barcelona, Dept Fis Fonamental, E-08028 Barcelona, Spain	0.4285714286	2	Manlove
326	CATALA SS GORLA DE BASOMBRIO MA	VECTORIAL TRANSMISSION OF TRYPANOSOMA-CRUZI - AN EXPERIMENTAL FIELD-STUDY WITH SUSCEPTIBLE AND IMMUNIZED HOSTS	AMERICAN JOURNAL OF TROPICAL MEDICINE AND HYGIENE	0	1	2	yes	Trypanosoma Cruzi	Guinea pigs	Triatoma infestans															The dynamics of vectorial transmission of Trypanosoma cruzi and the level of host (guinea pigs) protection after immunization with attenuated parasites (TCC strain) was studied under natural climatic conditions in an endemic region of northern Argentina. The experimental design included two guinea pig corrals isolated by mosquito netting. One (controls) had 17 healthy and susceptible adult guinea…	BASOMBRIO MA 1987 AM J TROP MED HYG V37 P57 Canale D.M. 1985 FACTORES BIOL ECOLOG VI P237 CATALA S 1991 MED VET ENTOMOL V5 P325 DOI 10.1111/j.1365-2915.1991.tb00558.x Freilij H. 1983 Journal of Clinical Microbiology V18 P327 GIOJALAS LC 1990 T ROY SOC TROP MED H V84 P439 DOI 10.1016/0035-9203(90)90355-I GORLA DE 1989 MED VET ENTOMOL V3 P179 DOI 10.1111/j.1365-2915.1989.tb00497.x Romana CA 1963 EN…	10	12	0002-9637	JUL	1992	47	1	20	26		7	JF669	WOS:A1992JF66900005	1636879	UNIV SALTA PATOL EXPTL LAB SALTA ARGENTINA	0.5454545455	2	Miller
337	CHADOEUF, J; NANDRIS, D; GEIGER, JP; NICOLE, M; PIERRAT, JC	GIBBS MODELS HAVE BEEN INTRODUCED IN ORDER TO DESCRIBE THE SPATIAL SEPARATION OF EPIDEMIOLOGIC DISEASES IN PLANTS	BIOMETRICS	0	1	2	yes	soil fungi	rubber tree			NA	NA												Gibbs models have been introduced in order to describe the spatial separation of epidemiological diseases in plants (Besag, 1974, Journal of the Royal Statistical Society, Series B 76, 192-236) when the individuals are located on a regular lattice of point sites. Besag (1977, Bulletin of the International Statistical Institute 47, 77-92) extended these models to the spatio-temporal case. In this …	Besag J., 1977, B INT STAT I, V47, P77; BESAG JE, 1974, J ROY STAT SOC B MET, V76, P192; BILLINGSLEY P, 1983, CONVERGENCE PROBABIL; CHADOEUF J, 1988, FOREST SCI, V34, P831; DACUNHACASTELLE D, 1983, PROBABILITIES STATIS; GEMAN S, 1986, P INT C MATH PROVIDE; GUYON X, 1985, 6EME RENC FRANC BELG; JOLIVET E, 1977, THESIS U PARIS 11; KARLIN S, 1969, INITIATION PROCESSUS; KRICKEBERG K, 1975, SPRINGER LE…	16	10	0006-341X	DEC	1992	48	4	1165	1175	10.2307/2532707	11	KH704	WOS:A1992KH70400015	NA	ORSTOM,CTR ADIOPODOUME,PHYTOPATHOL LAB,ABIDJAN,COTE IVOIRE; INRA,CNRF,BIOMET LAB,F-54280 SEICHAMPS,FRANCE	0.4545454545	2	Joseph
357	Chen SC Chang CF Jou LJ Liao CM	Modelling vaccination programmes against measles in Taiwan	EPIDEMIOLOGY AND INFECTION	1	0	1	yes	meales	humans	none	human	predictive	applied science	1	1	0	20	1	0	0	deter	not reported	not sure	Joseph	Vaccination has proved a powerful defence against measles. We reappraise measles seroepiderniological data in Taiwan from 1974 to 2004 having robust age-stratified serological information on exposure and immunity to quantitatively characterize measles vaccination programmes. We dynamically model measles seroepidemiology to estimate age-dependent intensity of infection associated with the effects …	Amaku M 2003 PHYS REV E V67 DOI 10.1103/PhysRevE.67.051907 Anderson R. M. 1991 INFECTIOUS DIS HUMAN BABAD HR 1995 EPIDEMIOL INFECT V114 P319 Bjornstad ON 2002 ECOL MONOGR V72 P169 DOI 10.2307/3100023 Carabin H 2003 VACCINE V21 P4167 DOI 10.1016/S0264-410X(03)00534-6 Chiu HH 1997 J MED VIROL V51 P32 DOI 10.1002/(SICI)1096-9071(199701)51:1<32::AID-JMV5>3.3.CO 2-J DIEKMANN O 2000 MATH EPIDEMIOLOGY I…	31	1	0950-2688	JUL	2007	135	5	775	786	10.1017/S0950268806007369	12	200QQ	WOS:000248778300008	17064459	Natl Taiwan Univ Dept Bioenvironm Syst Engn Ecotoxicol Modelling Ctr Taipei 10617 Taiwan Natl Ilan Univ Dept Biomechatron Engn Ilan Taiwan	0.1428571429	2	Joseph
374	Chowell G Diaz-Duenas P Miller JC Alcazar-Velazco A Hyman JM Fenimore PW Castillo-Chavez C	Estimation of the reproduction number of dengue fever from spatial epidemic data	MATHEMATICAL BIOSCIENCES	1	0	1	yes	Dengue	humans	A aegypti	human	predictive	management	1	1	0	16	0	1	1	stoch	MATLAB	2	Miller	Dengue a vector-borne disease thrives in tropical and subtropical regions worldwide. A retrospective analysis of the 2002 dengue epidemic in Colima located on the Mexican central Pacific coast is carried out. We estimate the reproduction number from spatial epidemic data at the level of municipalities using two different methods: (1) Using a standard dengue epidemic model and assuming pure expone…	Anderson R. M. 1991 INFECTIOUS DIS HUMAN BLOWER SM 1994 INT STAT REV V62 P229 DOI 10.2307/1403510 Bowman C 2005 B MATH BIOL V67 P1107 DOI 10.1016/j.bulm.2005.01.002 Brauer F. 2000 MATH MODELS POPULATI BURR TL 2006 FAR E J THEORETICAL V19 P163 Chitnis N 2006 SIAM J APPL MATH V67 P24 DOI 10.1137/050638941 Chowell G 2005 INT J ENVIRON HEAL R V15 P425 DOI 10.1080/09603120500392475 Chowell G 2004 EMER…	51	40	0025-5564	AUG	2007	208	2	571	589	10.1016/j.mbs.2006.11.011	19	205WU	WOS:000249146100013	17303188	Los Alamos Natl Lab Ctr Nonlinear Studies & Math Modeling Anal Grp Los Alamos NM 87545 USA Los Alamos Natl Lab Theoret Biol & Biophys Grp Los Alamos NM 87545 USA Inst Mexicano Seguro Social Colima 28010 Mexico Arizona State Univ Dept Math & Stat Tempe AZ 85287 USA	5.714285714	2	Miller
376	Chowell G Nishiura H Bettencourt LMA	Comparative estimation of the reproduction number for pandemic influenza from daily case notification data	JOURNAL OF THE ROYAL SOCIETY INTERFACE	1	0	1	yes	Influenza	humans	NA	human	descriptive	basic science	1	1	1		1	0	1	stoch	Matlab	2	Nol	The reproduction number R defined as the average number of secondary cases generated by a primary case is a crucial quantity for identifying the intensity of interventions required to control an epidemic. Current estimates of the reproduction number for seasonal influenza show wide variation and in particular uncertainty bounds for R for the pandemic strain from 1918 to 1919 have been obtained on…	Anderson R. M. 1991 INFECT DIS HUMANS Antonovics J 2006 NATURE V440 pE9 DOI 10.1038/nature04824 Arino J 2006 J R SOC INTERFACE V3 P453 DOI 10.1098/rsif.2006.0112 BETTENCOURT LMA P NATL ACAD SCI US Breban R 2005 PHYS REV E V72 DOI 10.1103/PhysRevE.72.046110 Capps JA 1918 J AMER MED ASSOC V71 P448 Cauchemez S 2004 STAT MED V23 P3469 DOI 10.1002/sim.1912 Cauchemez S 2006 EMERG INFECT DIS V12 P110 CH…	53	95	1742-5689	02/22/15	2007	4	12	155	166	10.1098/rsif.2006.0161	12	124PS	WOS:000243382600018	17254982	Los Alamos Natl Lab Div Theoret Los Alamos NM 87545 USA Univ Tubingen Dept Med Biometry D-72070 Tubingen Germany Nagasaki Univ Inst Trop Med Res Ctr Trop Infect Dis Nagasaki 8528523 Japan	13.57142857	2	Nol
435	Courcoul A Vergu E Denis JB Beaudeau F	Spread of Q fever within dairy cattle herds: key parameters inferred using a Bayesian approach	PROCEEDINGS OF THE ROYAL SOCIETY B-BIOLOGICAL SCIENCES	1	0	1	yes	Coxiella burnetii	cattle	none	ag	predictive	applied science	1	1	1	20	0	0	0	stoch	R and JAGS	0	Joseph	Q fever is a worldwide zoonosis caused by Coxiella burnetii. Although ruminants are recognized as the most important source of human infection no previous studies have focused on assessing the characteristics of the bacterial spread within a cattle herd and no epidemic model has been proposed in this context. We assess the key epidemiological parameters from field data in a Bayesian framework tha…	AITKEN ID 1989 EUR J EPIDEMIOL V5 P420 DOI 10.1007/BF00140132 Angelakis E 2010 VET MICROBIOL V140 P297 DOI 10.1016/j.vetmic.2009.07.016 Arricau Bouvery Nathalie 2003 Vet Res V34 P423 Berri M 2001 VET REC V148 P502 Bildfell RJ 2000 J VET DIAGN INVEST V12 P419 Cauchemez S 2004 STAT MED V23 P3469 DOI 10.1002/sim.1912 DURAND MP 1993 B ACAD NAT MED PARIS V177 P935 Enoe C 2000 PREV VET MED V45 P61 DOI …	33	13	0962-8452	09/22/15	2010	277	1695	2857	2865	10.1098/rspb.2010.0575	9	636YE	WOS:000280779700014	20444719	[Courcoul Aurelie Beaudeau Francois] INRA F-44307 Nantes France [Courcoul Aurelie Beaudeau Francois] Oniris Bioagress Epidemiol & Anal Risque UMR1300 F-44307 Nantes France [Vergu Elisabeta Denis Jean-Baptiste] INRA Math & Informat Appl UR341 F-78350 Jouy En Josas France	3.25	2	Joseph
450	Cross PC Heisey DM Scurlock BM Edwards WH Ebinger MR Brennan A	Mapping Brucellosis Increases Relative to Elk Density Using Hierarchical Bayesian Models	PLOS ONE	1	0	1	yes	Brucellosis	elk	NA	wild	predictive	management	1	1	1	7	0	0	0	deter	R WinBugs	0	Miller	The relationship between host density and parasite transmission is central to the effectiveness of many disease management strategies. Few studies however have empirically estimated this relationship particularly in large mammals. We applied hierarchical Bayesian methods to a 19-year dataset of over 6400 brucellosis tests of adult female elk (Cervus elaphus) in northwestern Wyoming. Management ca…	Anderson R. 1991 INFECT DIS HUMANS DY Barber-Meyer SM 2007 AM MIDL NAT V158 P369 DOI 10.1674/0003-0031(2007)158[369:SOSPAB]2.0.CO 2 BARTLETT MS 1957 J R STAT SOC SER A-G V120 P48 DOI 10.2307/2342553 BERNARDINELLI L 1995 STAT MED V14 P2433 DOI 10.1002/sim.4780142112 BESAG J 1991 ANN I STAT MATH V43 P1 DOI 10.1007/BF00116466 Bienen L 2006 FRONT ECOL ENVIRON V4 P319 DOI 10.1890/1540-9295(2006)4[319:…	54	10	1932-6203	04/23/15	2010	5	4			10.1371/journal.pone.0010322	9	588NU	WOS:000277079300012	20428240	[Cross Paul C.] US Geol Survey No Rocky Mt Sci Ctr Bozeman MT USA [Heisey Dennis M.] US Geol Survey Natl Wildlife Hlth Ctr Madison WI USA [Scurlock Brandon M.] Wyoming Game & Fish Dept Pinedale WY USA [Edwards William H.] Wyoming Game & Fish Dept Laramie WY USA [Ebinger Michael R.] Montana State Univ Big Sky Inst Bozeman MT 59717 USA [Brennan Angela] Montana State Univ Dept Ecol Bozeman MT 59717 …	2.5	2	Miller
484	Dayan GH Nguyen VH Debbag R Gomez R Wood SC	Cost-effectiveness of influenza vaccination in high-risk children in Argentina	VACCINE	0	0	1	yes	influezna	humans	NA	human	predictive	management	1	0		13	0	1	1	0	unclear	2	Joseph	Objectives: our study aimed to evaluate the cost-effectiveness of influenza vaccination in high-risk children in Argentina. Methods: a decision analysis model was performed using data from published and unpublished sources. to compare two strategies - to vaccinate or not to vaccinate. We simulated the expected consequences of vaccination on direct medical costs related to disease management and i…	Adams PF 1999 VITAL HLTH STAT V10 P200 Adams PF 1995 VITAL HLTH STAT V10 P193 AHMED AEH 1995 LANCET V346 P591 DOI 10.1016/S0140-6736(95)91434-X ALLISON JE 1977 J INFECT DIS V136 pS672 Benson V 1998 VITAL HLTH STAT V10 P199 BROCKLEB.JT 1972 LANCET V2 P497 Brydak LB 2000 VACCINE V18 P3280 DOI 10.1016/S0264-410X(00)00126-2 CAPELLI COMMUNICATION *CDC DAB CONTR PROGR STAT Centers for Disease Control a…	76	21	0264-410X	07/20/15	2001	19	30	4204	4213	10.1016/S0264-410X(01)00160-8	10	456NZ	WOS:000170090200015	11457546	Fdn Ctr Estudios Infectol Buenos Aires DF Argentina Aventis Pasteur Buenos Aires DF Argentina Biogen Europe Paris France	1.615384615	2	Joseph
506	Del Valle S Hethcote H Hyman JM Castillo-Chavez C	Effects of behavioral changes in a smallpox attack model	MATHEMATICAL BIOSCIENCES	1	0	1	yes	Smallpox	humans	NA	human	predictive	management	1	0	0	16	0	1	1	deter	unnamed	1	Manlove	The impact of individual and community behavioral changes in response to an outbreak of a disease with high mortality is often not appreciated. Response strategies to a smallpox bioterrorist attack have focused on interventions such as isolation of infectives contact tracing quarantine of contacts ring vaccination and mass vaccination. We formulate and analyze a mathematical model in which some i…	*AG FRANC PRESS SARS SING HONG KONG BARBERA J 1999 AM MED ASS V286 P2711 Blendon RJ 2003 NEW ENGL J MED V348 P426 DOI 10.1056/NEJMsa023184 Bozzette SA 2003 NEW ENGL J MED V348 P416 DOI 10.1056/NEJMsa025075 Castillo-Chavez C. 2003 BIOTERRORISM MATH MO P173 DOI 10.1137/1.9780898717518.ch8 *CDC WHAT CDC IS DOING PR Chin J 2000 CONTROL COMMUNICABLE Chowell G 2003 J THEOR BIOL V224 P1 DOI 10.1016/S002…	41	44	0025-5564	JUN	2005	195	2	228	251	10.1016/j.mbs.2005.03.006	24	938ZH	WOS:000230041400008	15913667	Los Alamos Natl Lab Ctr Nonlinear Studies Los Alamos NM 87545 USA Los Alamos Natl Lab Math Modeling & Anal Grp Los Alamos NM 87545 USA Univ Iowa Dept Appl Math & Computat Sci Iowa City IA 52242 USA Arizona State Univ Dept Biol Stat Tempe AZ 85287 USA Arizona State Univ Dept Math & Stat Tempe AZ 85287 USA	4.888888889	2	Manlove
521	Devine GJ Perea EZ Killeen GF Stancil JD Clark SJ Morrison AC	Using adult mosquitoes to transfer insecticides to Aedes aegypti larval habitats	PROCEEDINGS OF THE NATIONAL ACADEMY OF SCIENCES OF THE UNITED STATES OF AMERICA	0	0	1	yes	hypothetical	humans	Aedes aegypti	NA	both	basic science	1	1	0	6	1	0	1	1	not specified	0	Nol	Vector control is a key means of combating mosquito-borne diseases and the only tool available for tackling the transmission of dengue a disease for which no vaccine prophylaxis or therapeutant currently exists. The most effective mosquito control methods include a variety of insecticidal tools that target adults or juveniles. Their successful implementation depends on impacting the largest propo…	AGUDELOSILVA F 1984 AM J TROP MED HYG V33 P1267 APOSTOL BL 1994 AM J TROP MED HYG V51 P89 Lazcano JAB 2006 REV PANAM SALUD PUBL V19 P379 DOI 10.1590/S1020-49892006000600003 Charlwood JD 2000 AM J TROP MED HYG V62 P726 Chism BD 2003 MED VET ENTOMOL V17 P211 DOI 10.1046/j.1365-2915.2003.00433.x CURTIS CF 2000 B WORLD HEALTH ORGAN V78 P1374 DYE C 1984 J ANIM ECOL V53 P247 DOI 10.2307/4355 Edman J 19…	40	39	0027-8424	07/14/15	2009	106	28	11530	11534	10.1073/pnas.0901369106	5	470KD	WOS:000267972700021	19561295	[Devine Gregor J. Clark Suzanne J.] Rothamsted Res Dept Plant & Invertebrate Ecol Harpenden AL5 2JQ Herts England [Zamora Perea Elvira] Lab Salud Publ Iquitos Peru [Killeen Gerry F.] Ifakara Hlth Inst Dar Es Salaam Tanzania [Killeen Gerry F.] Univ Liverpool Liverpool Sch Trop Med Vector Grp Liverpool L3 5QA Merseyside England [Stancil Jeffrey D.] USN Naval Med Res Ctr Detachment Lima Peru [Morris…	7.8	2	Nol
543	Dohna HZ Pineda-Krch M	Fitting parameters of stochastic birth-death models to metapopulation data	THEORETICAL POPULATION BIOLOGY	1	0	1	yes	Trypanosoma cruzi	humans	Triatoma infestans	hypothetical	descriptive	basic science	1	0	1	3	1	0	1	stoch	R	1	Manlove	Populations that are structured into small local patches are a common feature of ecological and epidemiological systems. Models describing this structure are often referred to as metapopulation models in ecology or household models in epidemiology. Small local populations are subject to demographic stochasticity. Theoretical studies of household disease models without resistant stages (SIS models…	Ball F 1999 MATH BIOSCI V156 P41 DOI 10.1016/S0025-5564(98)10060-3 Cecere MC 2004 AM J TROP MED HYG V71 P803 Galvani AP 2003 J PARASITOL V89 P232 DOI 10.1645/0022-3395(2003)089[0232:IAHAAO]2.0.CO 2 Ghoshal G 2004 MATH BIOSCI V190 P71 DOI 10.1016/j.mbs.2004.02.006 Gillespie D. T. 1992 MARKOV PROCESSES INT GILLESPIE DT 1977 J PHYS CHEM-US V81 P2340 DOI 10.1021/j100540a008 HANSKI I 1994 J ANIM ECOL …	20	3	0040-5809	SEP	2010	78	2	71	76	10.1016/j.tpb.2010.06.004	6	639EN	WOS:000280953700002	NA	[Pineda-Krch Mario] Univ Alberta Dept Math & Stat Sci Ctr Math Biol Edmonton AB T6G 2G1 Canada [Dohna Heinrich Zu] Univ Calif Davis Dept Vet Med Ctr Anim Dis Modelling Davis CA 95618 USA	0.75	2	Manlove
575	Dushoff J	Incorporating immunological ideas in epidemiological models	JOURNAL OF THEORETICAL BIOLOGY	1	0	1	yes	hypothetical	hypothetical	none	multiple	descriptive	basic science	0	0	0	5	1	0	0	deter	nr	not sure	Joseph	Many diseases show important interactions between epidemiology and immunology. Both models and data suggest that epidemiologically controlled variables like frequency and intensity of exposure can affect immunological outcomes in a wide variety of diseases. Conversely the results of the immunological ''battle'' between host and parasite determine the ability of the parasite to spread. I present a…	Anderson R.M. 1982 P67 ARON JL 1983 MATH BIOSCI V64 P249 DOI 10.1016/0025-5564(83)90007-X Aron J.L. 1982 P139 BROGGER RC 1978 B WORLD HEALTH ORGAN V56 P579 CASTILLOCHAVEZ C 1989 LECTURE NOTES BIOMAT V83 P200 DIEKMANN O 1990 J MATH BIOL V28 P365 DIETZ K 1974 B WORLD HEALTH ORGAN V50 P347 DUSHOFF J 1996 UNPUB J MATH BIOL Elderkin R. H. 1977 NONLINEAR SYSTEMS AP P491 FULFORD AJC 1992 PARASITOLOGY V1…	21	42	0022-5193	06/07/15	1996	180	3	181	187	10.1006/jtbi.1996.0094	7	UV015	WOS:A1996UV01500001	8759527		2.333333333	2	Joseph
606	Eisenberg JNS Seto EYW Colford JM Olivieri A Spear RC	An analysis of the Milwaukee cryptosporidiosis outbreak based on a dynamic model of the infection process	EPIDEMIOLOGY	1	0	1	yes	cryptosporidium	humans	NA	human	descriptive	applied science	1	0	1	11	0	1	1	deter	Unnamed	2	Manlove	We combined information on the temporal pattern of disease incidence for the 1993 cryptosporidiosis outbreak in Milwaukee with information on oocyst levels to obtain insight into the epidemic process. We constructed a dynamic process model of the epidemic with continuous population compartments using reasonable ranges for the possible distribution of the model parameters. We then explored which c…	Anderson R. 1991 INFECT DIS HUMANS DY ASANO T 1990 CHEM WATER WASTEWATE P483 Berthouex PM 1996 WATER RES V30 P1865 DOI 10.1016/0043-1354(96)00063-2 Blower SM 1996 SCIENCE V273 P497 DOI 10.1126/science.273.5274.497 DUPONT HL 1995 NEW ENGL J MED V332 P855 DOI 10.1056/NEJM199503303321304 Eisenberg JN 1996 RISK ANAL V16 P549 DOI 10.1111/j.1539-6924.1996.tb01100.x Goldstein ST 1996 ANN INTERN MED V124…	29	59	1044-3983	MAY	1998	9	3	255	263	10.1097/00001648-199805000-00008	9	ZJ384	WOS:000073209400008	9583416	Univ Calif Berkeley Sch Publ Hlth Berkeley CA 94720 USA Eisenberg Olivieri & Associates Oakland CA USA	3.6875	2	Manlove
641	FENG Z THIEME HR	RECURRENT OUTBREAKS OF CHILDHOOD DISEASES REVISITED - THE IMPACT OF ISOLATION	MATHEMATICAL BIOSCIENCES	1	0	1	yes	measles	humans	NA	human	predictive	basic science	0	0	0	?	0	0	1	stoch	not reported	2	Miller	The recurrent outbreaks of measles and other childhood diseases have previously been explained by an interaction of intrinsic epidemiologic forces generating dampened oscillations and of seasonal and/or stochastic excitation. We show that isolation (i.e. sick individuals stay at home and have a reduced infective impact) can create self-sustained oscillations provided that the number of per capita…	ALEXANDER JC 1978 AM J MATH V100 P263 DOI 10.2307/2373851 ANDERSON GW 1962 COMMUNICABLE DISEASE ANDERSON RM 1991 INFECTIOUS DISEASES ANDERSON RM 1982 SCIENCE V215 P1053 DOI 10.1126/science.7063839 ANDREASEN V 1989 THEOR POPUL BIOL V36 P214 DOI 10.1016/0040-5809(89)90031-2 ANDREASEN V 1993 MATH BIOSCI V114 P29 DOI 10.1016/0025-5564(93)90041-8 ANDREASEN V 1989 LECT NOTES BIOMATH V81 P142 ANDREASEN …	72	49	0025-5564	JUL-AUG	1995	128	01/02/15	93	130	10.1016/0025-5564(94)00069-C	38	RC245	WOS:A1995RC24500008	7606147		2.578947368	2	Miller
647	Ferguson NM Donnelly CA Anderson RM	The foot-and-mouth epidemic in Great Britain: Pattern of spread and impact of interventions	SCIENCE	1	0	1	yes	FMD	sheep/cattle/pigs	NA	ag	predictive	management	1	1	1	?	1	1	1	both	not reported	2	Miller	We present an analysis of the current foot-and-mouth disease epidemic in Great Britain over the first 2 months of the spread of the virus. The net transmission potential of the pathogen and the increasing impact of control measures are estimated over the course of the epidemic to date. These results are used to parameterize a,mathematical model of disease transmission that captures the differing …	Anderson R. M. 1991 INFECT DIS HUMANS Cox SJ 1999 VACCINE V17 P1858 DOI 10.1016/S0264-410X(98)00486-1 DOEL TR 1994 VACCINE V12 P592 DOI 10.1016/0264-410X(94)90262-3 DONALDSON AI 1992 VET REC V131 P114 GLOSTER J 1981 VET REC V108 P370 Haydon DT 1997 IMA J MATH APPL MED V14 P1 HMSO (Her Majesty's Stationery Office) 1968 NORTHUMBERLAND REPOR Howard SC 2000 RES VET SCI V69 P189 DOI 10.1053/rvsc.2000.…	13	320	0036-8075	05/11/15	2001	292	5519	1155	1160	10.1126/science.1061020	6	431AF	WOS:000168609200058	11303090	Univ London Imperial Coll Sci Technol & Med Fac Med Dept Infect Dis Epidemiol London W2 1PG England	24.61538462	2	Miller
648	Ferguson NM Donnelly CA Anderson RM	Transmission intensity and impact of control policies on the foot and mouth epidemic in Great Britain	NATURE	1	0	1	yes	Foot and mouth	cattle	none	ag	predictive	applied science	1	1	1	nr	0	0	1	deter	nr	not sure	Joseph	The foot and mouth disease (FMD) epidemic in British livestock remains an ongoing cause for concern with new cases still arising in previously unaffected areas. Epidemiological analyses(1-3) have been vital in delivering scientific advice to government on effective control measures. Using disease culling and census data on all livestock farms in Great Britain we analysed the risk factors determin…	Anderson R. M. 1991 INFECT DIS HUMANS [Anonymous] 2001 NATURE V411 P977 Barber CB 1996 ACM T MATH SOFTWARE V22 P469 DOI 10.1145/235815.235821 Donaldson AI 2001 VET REC V148 P602 Ferguson NM 2001 SCIENCE V292 P1155 DOI 10.1126/science.1061020 HIGHFIELD R 2001 TELEGRAPH 0702 HMSO (Her Majesty's Stationery Office) 1968 NORTHUMBERLAND REPOR Kao RR 2001 VET REC V148 P746 MCCOLL KA 1995 AUST VET J V72 …	13	197	0028-0836	10/04/15	2001	413	6855	542	548	10.1038/35097116	7	478HG	WOS:000171340500052	11586365	Imperial Coll Sch Med Dept Infect Dis Epidemiol London W2 1PG England	15.15384615	2	Joseph
711	Garcia A Maccario J Richardson S	Modelling the annual risk of tuberculosis infection	INTERNATIONAL JOURNAL OF EPIDEMIOLOGY	1	0	1	yes	tuberculosis	humans	NA	human	predictive	management	1	1	0	28	0	0	1	deter	Turbo pascal	1	Miller	Background. Tuberculosis has been declining in developed countries for a long time as a result of the intrinsic epidemiological characteristics of this disease combined with improvement in the standard of living and more recently the use of antibiotics. In these low prevalence countries decisions concerning the objectives of tuberculosis programmes have to be taken and the consequences of short t…	*AM THOR SOC 1978 AM REV RESPIR DIS V118 P641 WAALER HT 1968 AM REV RESPIR DIS V98 P591 AOKI M 1991 B UNION INT TUBERC V66 P4 AZUMA Y 1975 B WORLD HEALTH ORGAN V52 P313 BARNETT G D 1977 Bulletin of the International Union Against Tuberculosis V52 P5 BLOWER SM 1995 NAT MED V1 P815 DOI 10.1038/nm0895-815 BROGGER S 1967 AM REV RESPIR DIS V95 P419 BROOKS SM 1973 AM REV RESPIR DIS V108 P799 COMSTOCK G…	40	8	0300-5771	FEB	1997	26	1	190	203	10.1093/ije/26.1.190	14	WQ668	WOS:A1997WQ66800023	9126520	ORSTOM INST FRANCAIS RECH SCI DEV COOPERAT UR41 F-75010 PARIS FRANCE INSERM U436 PARIS FRANCE INSERM U169 F-94807 VILLEJUIF FRANCE INSERM U170 F-94807 VILLEJUIF FRANCE	0.4705882353	2	Miller
720	Gatton ML Cheng Q	Interrupting Malaria Transmission: Quantifying the Impact of Interventions in Regions of Low to Moderate Transmission	PLOS ONE	1	0	1	yes	malaria	humans	Mosquito spp	human	descriptive	applied science	0	0	0	13	0	1	1	stoch	unclear	yes	Joseph	Malaria has been eliminated from over 40 countries with an additional 39 currently planning for or committed to elimination. Information on the likely impact of available interventions and the required time is urgently needed to help plan resource allocation. Mathematical modelling has been used to investigate the impact of various interventions the strength of the conclusions is boosted when sev…	Ahorlu CK 2006 TROP MED INT HEALTH V11 P1022 DOI 10.1111/j.1365-3156.2006.01660.x Albrecht L 2010 GENE V453 P37 DOI 10.1016/j.gene.2010.01.001 Boyd M. F. 1937 American Journal of Tropical Medicine V17 P213 Bull PC 1998 NAT MED V4 P358 DOI 10.1038/nm0398-358 BURKOT TR 1990 AM J TROP MED HYG V43 P321 Carter R 1988 MALARIA PRINCIPLES P P253 COATNEY GR 1971 PRIMATE MALARIA Craig MH 1999 PARASITOL TOD…	51	4	1932-6203	12/02/15	2010	5	12			10.1371/journal.pone.0015149	9	688QY	WOS:000284868000027	21152042	[Gatton Michelle L. Cheng Qin] Queensland Inst Med Res Malaria Drug Resistance & Chemotherapy Lab Brisbane Qld 4006 Australia [Gatton Michelle L.] Griffith Med Res Coll Brisbane Qld Australia [Cheng Qin] Australian Army Malaria Inst Brisbane Qld Australia	1	2	Joseph
741	Glass K Becker N Clements M	Predicting case numbers during infectious disease outbreaks when some cases are undiagnosed	STATISTICS IN MEDICINE	0	0	1	yes	SARS	humans			NA	NA											Joseph	We describe a method for calculating 95 per cent bounds for the current number of hidden cases and the future number of diagnosed cases during an outbreak of an infectious disease. A Bayesian Markov chain Monte Carlo approach is used to fit a model of infectious disease transmission that takes account of undiagnosed cases. Assessing this method on simulated data we find that it provides conservat…	Cauchemez S 2004 STAT MED V23 P3469 DOI 10.1002/sim.1912 CHIB S 1995 AM STAT V49 P327 DOI 10.2307/2684568 Donnelly CA 2003 LANCET V361 P1761 DOI 10.1016/S0140-6736(03)13410-1 Gibson GJ 1998 IMA J MATH APPL MED V15 P19 Gilks WR 1996 MARKOV CHAIN MONTE C Ho KY 2004 J INFECT DIS V189 P642 DOI 10.1086/381558 Leung GM 2004 ANN INTERN MED V141 P662 Lipsitch M 2003 SCIENCE V300 P1966 DOI 10.1126/science…	13	5	0277-6715	01/15/15	2007	26	1	171	183	10.1002/sim.2523	13	125QA	WOS:000243455800012	16479555	Australian Natl Univ Natl Ctr Epidemiol & Populat Hlth Canberra ACT 0200 Australia	0.7142857143	2	Joseph
743	Glass, K; Xia, Y; Grenfell, BT	Interpreting time-series analyses for continuous-time biological models-measles as a case study	JOURNAL OF THEORETICAL BIOLOGY	1	1	2	yes	meales	humans	NA	human	descriptive	basic science	1	0	1	9	1	1	1	stoch	not reported	1	Manlove	An increasing number of recent studies involve the fitting of mechanistic models to ecological time-series. In some cases, it is necessary for these models to be discrete-time approximations of continuous-time processes. We test the validity of discretization in the case of measles, where time-series models have recently been developed to estimate ecological parameters directly from data. We find…	Anderson R., 1991, INFECT DIS HUMANS DY; ANDERSON RM, 1979, NATURE, V280, P361, DOI 10.1038/280361a0; BARTLETT MS, 1961, P 4 BERK S MATH STAT, V4, P39; BARTLETT MS, 1960, J R STAT SOC SER A-G, V123, P37, DOI 10.2307/2343186; Bjornstad ON, 2002, ECOL MONOGR, V72, P169, DOI 10.2307/3100023; BOX GEP, 1964, J ROY STAT SOC B, V26, P211; Earn DJD, 2000, SCIENCE, V287, P667, DOI 10.1126/science.287.5453…	19	25	0022-5193	07/07/15	2003	223	1	19	25	10.1016/S0022-5193(03)00031-6	7	690TC	WOS:000183564400002	12782113	Univ Cambridge, Dept Zool, Cambridge CB2 3EJ, England	2.272727273	2	Manlove
779	Greenman JV Hudson PJ	Parasite-mediated and direct competition in a two-host shared macroparasite system	THEORETICAL POPULATION BIOLOGY	1	0	1	yes	hypothetical	hypothetical	NA	hypothetical	descriptive	basic science	0	0	0	22	1	0	0	deter	Unnamed	2	Manlove	This paper investigates the local dynamical behaviour of a deterministic model describing two host species experiencing three forms of competition: direct competition apparent competition mediated by macroparasites and intra-specific (density-dependent) competition. The problem of algebraic intractability is sidestepped by adopting a geometric approach in which an array of maps is constructed in …	ANDERSON R C 1972 Journal of Wildlife Diseases V8 P304 ANDERSON RM 1986 PHILOS T ROY SOC B V314 P533 DOI 10.1098/rstb.1986.0072 ANDERSON RM 1978 J ANIM ECOL V47 P219 DOI 10.2307/3933 BEGON M 1992 AM NAT V139 P1131 DOI 10.1086/285379 Begon M. 1995 P478 DOI 10.1017/CBO9780511629396.019 Bonsall MB 1997 NATURE V388 P371 DOI 10.1038/41084 Bowers RG 1997 J THEOR BIOL V187 P95 DOI 10.1006/jtbi.1997.0418…	34	17	0040-5809	FEB	2000	57	1	13	34	10.1006/tpbi.1999.1435	22	297NL	WOS:000086088900002	10708626	Univ Stirling Stirling Math Ecol Grp Dept Math & Comp Sci Stirling FK9 4LA Scotland Univ Stirling Stirling Math Ecol Grp Dept Biol Sci Stirling FK9 4LA Scotland	1.214285714	2	Manlove
822	HABER, M; LONGINI, IM; HALLORAN, ME	MEASURES OF THE EFFECTS OF VACCINATION IN A RANDOMLY MIXING POPULATION	INTERNATIONAL JOURNAL OF EPIDEMIOLOGY	1	1	1	yes	hypothetical	Hypothetical	NA	hypothetical	predictive	applied science	1	0	1	5	1	0	0	deter	not reported	0	Manlove	Vaccine efficacy in the field is often derived from the relative attack rates in the vaccinated and unvaccinated after an outbreak. 1,2 In this paper, vaccine efficacy is defined in terms of the probability that the infectious agent is transmitted from an infected to a susceptible person, and a method for estimating it from the usual attack rate data is given. We explore two mechanisms of vaccine…	ANDERSON RM, 1984, J HYG-CAMBRIDGE, V93, P587; ANDERSON RM, 1985, J HYG-CAMBRIDGE, V94, P365; ANDERSON RM, 1982, 1982 DAHL WORKSH POP; BAILEY NTJ, 1975, MATH THEORY INFECTIO; COMSTOCK GW, 1990, AM J EPIDEMIOL, V131, P205; Dietz K., 1976, LECTURE NOTES BIOMAT, V11, P1; ELVEBACK LR, 1976, AM J EPIDEMIOL, V103, P152; FINE PEM, 1982, INT J EPIDEMIOL, V11, P15, DOI 10.1093/ije/11.1.15; FINE PEM, 1986,…	40	64	0300-5771	MAR	1991	20	1	300	310	10.1093/ije/20.1.300	11	FK354	WOS:A1991FK35400047	2066239		2.782608696	2	Miller
895	Heffernan JM Smith RJ Wahl LM	Perspectives on the basic reproductive ratio	JOURNAL OF THE ROYAL SOCIETY INTERFACE	0	0	2	yes	various	various	various	hypothetical	both	Multiple	0	0	0	0	0	0	0	both	NA	NA	Nol	The basic reproductive ratio R-0 is defined as the expected number of secondary infections arising from a single individual during his or her entire infections period in a population of susceptibles. This concept is fundamental to the study of epidemiology and within-host pathogen dynamics. Most importantly R-0 often serves as a threshold parameter that predicts whether an infection will spread. …	Anderson R. 1991 INFECT DIS HUMANS DY Barbolosi D 2001 COMPUT BIOL MED V31 P157 DOI 10.1016/S0010-4825(00)00032-9 Blower SM 2004 NAT MED V10 P1111 DOI 10.1038/nm1102 Blower SM 1998 NAT MED V4 P673 DOI 10.1038/nm0698-673 Bockh R. 1886 STAT FAHRBUCH STADT P30 Bowers RG 2001 P ROY SOC B-BIOL SCI V268 P243 DOI 10.1098/rspb.2000.1360 Brauer F 2002 IMA V MATH V125 P31 Castillo-Chavez C 2002 IMA V MATH …	79	214	1742-5689	09/22/15	2005	2	4	281	293	10.1098/rsif.2005.0042	13	998TH	WOS:000234342000002	16849186	Univ Western Ontario Dept Appl Math London ON N6A 5B7 Canada Univ Illinois Dept Math Urbana IL 61802 USA Univ Illinois Coll Vet Med Urbana IL 61802 USA	23.77777778	2	Nol
897	Heier, L; Storvik, GO; Davis, SA; Viljugrein, H; Ageyev, VS; Klassovskaya, E; Stenseth, NC	Emergence, spread, persistence and fade-out of sylvatic plague in Kazakhstan	PROCEEDINGS OF THE ROYAL SOCIETY B-BIOLOGICAL SCIENCES	1	1	2	yes	Yersinia pestis	greater gerbil	Xenopsylla fleas	wild	descriptive	applied science	1	1	1	8	0	0	0	stoch	R	1	Manlove	Predicting the dynamics of zoonoses in wildlife is important not only for prevention of transmission to humans, but also for improving the general understanding of epidemiological processes. A large dataset on sylvatic plague in the Pre-Balkhash area of Kazakhstan (collected for surveillance purposes) provides a rare opportunity for detailed statistical modelling of an infectious disease. Previou…	Achtman M, 1999, P NATL ACAD SCI USA, V96, P14043, DOI 10.1073/pnas.96.24.14043; Batra HV, 1996, CURR SCI INDIA, V71, P787; Begon M, 2006, EMERG INFECT DIS, V12, P268; Bertherat E, 2007, EMERG INFECT DIS, V13, P1459, DOI 10.3201/eid1310.070284; Biggins DE, 2010, VECTOR-BORNE ZOONOT, V10, P17, DOI 10.1089/vbz.2009.0049; BRESLOW NE, 1993, J AM STAT ASSOC, V88, P9, DOI 10.2307/2290687; BURDELOV AS, …	54	6	0962-8452	10/07/14	2011	278	09/15/04	2915	2923	10.1098/rspb.2010.2614	9	811VS	WOS:000294244900008	21345866	[Heier, Lise; Storvik, Geir O.; Viljugrein, Hildegunn; Stenseth, Nils Chr.] Univ Oslo, Dept Biol, CEES, N-0316 Oslo, Norway; [Storvik, Geir O.] Univ Oslo, Dept Math, N-0316 Oslo, Norway; [Davis, Stephen A.] Univ Utrecht, Dept Farm Anim Hlth, NL-3584 Utrecht, Netherlands; [Viljugrein, Hildegunn] Norwegian Vet Inst, N-0106 Oslo, Norway; [Ageyev, Vladimir S.] Kazakh Sci Ctr Quarantine & Zoonot Dis, …	2	2	Manlove
905	Herbert, J; Isham, V	Stochastic host-parasite interaction models	JOURNAL OF MATHEMATICAL BIOLOGY	1	1	2	yes	macroparasite	hypothetical	none	hypothetical	predictive	basic science	0	0	0	9	1	0	0	stoch	not reported	1	Manlove	We contribute to the discussion of causes and effects of aggregation (overdispersion) of macroparasite counts, focussing particularly upon the effects of clumped infections and parasite-induced host mortality. The simple nonlinear stochastic model for the evolution of the parasite load of a single host, investigated in Isham (1995), is extended to allow three parasite stages (larval, mature and o…	ADLER FR, 1992, PARASITOLOGY, V104, P199; Anderson R., 1991, INFECT DIS HUMANS DY; ANDERSON RM, 1978, J ANIM ECOL, V47, P219, DOI 10.2307/3933; ANDERSON RM, 1982, PARASITOLOGY, V85, P373; ANDERSON RM, 1985, ADV PARASIT, V24, P1, DOI 10.1016/S0065-308X(08)60561-8; BARBOUR AD, 1993, J MATH BIOL, V31, P157; BARBOUR AD, 1996, ANN APPL PROBAB, V6, P1045; Chan MS, 1998, MATH BIOSCI, V151, P179, DOI 10.…	29	22	0303-6812	APR	2000	40	4	343	371	10.1007/s002850050184	29	316RY	WOS:000087182900003	10853797	UCL, Dept Stat Sci, London WC1E 6BT, England	1.571428571	2	Manlove
922	Hogberg L Geli P Ringberg H Melander E Lipsitch M Ekdahl K	Age- and serogroup-related differences in observed durations of nasopharyngeal carriage of penicillin-resistant pneumococci	JOURNAL OF CLINICAL MICROBIOLOGY	0	0	1	yes					NA	NA											Manlove	Using data from an ongoing Swedish intervention project the observed durations of nasopharyngeal carriage of penicillin-nonsusceptible Streptococcus pneumoniae (PNSP) (MIC of penicillin G of >= 0.5 mu g/ml) stratified by both pneumococcal serogroup and age of the carrier were compared. The means and 95% confidence intervals (CIs) were estimated by fitting a gamma distribution to the observed dura…	Adrian PV 2004 VACCINE V22 P2737 DOI 10.1016/j.vaccine.2004.01.042 Auranen K 2000 J AM STAT ASSOC V95 P1044 DOI 10.2307/2669741 Bogaert D 2004 LANCET INFECT DIS V4 P144 DOI 10.1016/S1473-3099(04)00938-7 de Lencastre H 2002 J ANTIMICROB CHEMOTH V50 P75 DOI 10.1093/jac/dkf511 DOUGLAS RM 1983 J INFECT DIS V148 P131 DOWLING JN 1971 J INFECT DIS V124 P9 Ekdahl K 1997 CLIN INFECT DIS V25 P1113 DOI 10.1…	30	54	0095-1137	MAR	2007	45	3	948	952	10.1128/JCM.01913-06	5	148JU	WOS:000245071500038	17202280	Swedish Inst Infect Dis Control Dept Epidemiol S-17182 Solna Sweden Karolinska Inst Dept Med Epidemiol & Biostat Stockholm Sweden Stockholm Grp Epidem Modeling Stockholm Sweden Stockholm Univ Dept Math Stat S-10691 Stockholm Sweden Reg Ctr Communicable Dis Control Skane Malmo Sweden Univ Lund Hosp Dept Clin Microbiol S-22185 Lund Sweden Harvard Univ Sch Publ Hlth Dept Epidemiol Boston MA 02115 US…	7.714285714	2	Manlove
998	Jesse M Mazzucco R Dieckmann U Heesterbeek H Metz JAJ	Invasion and Persistence of Infectious Agents in Fragmented Host Populations	PLOS ONE	1	0	1	yes	hypothetical	hypothetical	NA	hypothetical	both	basic science	0	0	0		1	1	0	deter				One of the important questions in understanding infectious diseases and their prevention and control is how infectious agents can invade and become endemic in a host population. A ubiquitous feature of natural populations is that they are spatially fragmented resulting in relatively homogeneous local populations inhabiting patches connected by the migration of hosts. Such fragmented population st…	Ball F 1999 MATH BIOSCI V156 P41 DOI 10.1016/S0025-5564(98)10060-3 Ball F 1997 ANN APPL PROBAB V7 P46 DOI 10.1214/aoap/1034625252 Ball F 2010 MATH BIOSCI V224 P53 DOI 10.1016/j.mbs.2009.12.003 BECKER NG 1995 MATH BIOSCI V127 P207 DOI 10.1016/0025-5564(94)00055-5 CHESSON PL 1984 Z WAHRSCHEINLICHKEIT V66 P97 DOI 10.1007/BF00532798 Coops NC 2010 FOREST ECOL MANAG V259 P2355 DOI 10.1016/j.foreco.2010…	47	0	1932-6203	09/30/15	2011	6	9			10.1371/journal.pone.0024006	12	834ED	WOS:000295941300002	21980339	[Jesse Marieke Heesterbeek Hans] Univ Utrecht Fac Vet Med Utrecht Netherlands [Mazzucco Rupert Dieckmann Ulf Metz Johan A. J.] Int Inst Appl Syst Anal Evolut & Ecol Program A-2361 Laxenburg Austria [Metz Johan A. J.] Inst Biol Leiden Netherlands [Metz Johan A. J.] Math Inst Leiden Netherlands	0	2	Nol
1012	Johansson, MA; Hombach, J; Cummings, DAT	Models of the impact of dengue vaccines: A review of current research and potential approaches	VACCINE	0	0	1	yes	dengue	humans			predictive	basic science											Manlove	Vaccination reduces transmission of pathogens directly, by preventing individual infections, and indirectly, by reducing the probability of contact between infected individuals and susceptible ones. The potential combined impact of future dengue vaccines can be estimated using mathematical models of transmission. However, there is considerable uncertainty in the structure of models that accuratel…	Adams B, 2009, PLOS ONE, V4, DOI 10.1371/journal.pone.0006763; Adams B, 2006, J THEOR BIOL, V242, P337, DOI 10.1016/j.jtbi.2006.03.002; Adams B, 2006, P NATL ACAD SCI USA, V103, P14234, DOI 10.1073/pnas.0602768103; Anderson R., 1991, INFECT DIS HUMANS DY; Atkinson MP, 2007, P NATL ACAD SCI USA, V104, P9540, DOI 10.1073/pnas.0610685104; Bartley LM, 2002, T ROY SOC TROP MED H, V96, P387; Bianco S, …	72	20	0264-410X	08/11/15	2011	29	35	5860	5868	10.1016/j.vaccine.2011.06.042	9	810RX	WOS:000294145900006	21699949	[Cummings, Derek A. T.] Johns Hopkins Bloomberg Sch Publ Hlth, Dept Epidemiol, Baltimore, MD 21205 USA; [Johansson, Michael A.] US Ctr Dis Control, Div Vector Borne Dis, San Juan, PR 00920 USA; [Hombach, Joachim] WHO, Initiat Vaccine Res, CH-1211 Geneva, Switzerland	6.666666667	2	Manlove
1031	Kamgang JC Sallet G	Computation of threshold conditions for epidemiological models and global stability of the disease-free equilibrium (DFE)	MATHEMATICAL BIOSCIENCES	1	0	1	yes	hypothetical	hypothetical	NA	hypothetical	descriptive	basic science	0	0	0	NA	1	0	0	deter			Manlove	One goal of this paper is to give an algorithm for computing a threshold condition for epidemiological systems arising from compartmental deterministic modeling. We calculate a threshold condition J(0) of the parameters of the system such that if J(0) < 1 the diseasefree equilibrium (DFE) is locally asymptotically stable (LAS) and if J(0) > 1 the DFE is unstable. The second objective by adding so…	ARROW KJ 1959 ECONOMETRICA V27 P82 DOI 10.2307/1907779 ARROW KJ 1958 ECONOMETRICA V26 P522 DOI 10.2307/1907515 BECKER NG 1975 B INT STAT I V46 P478 Berman A. 1994 NONNEGATIVE MATRICES Bhatia N. P. 1967 LECT NOTES MATH V35 CASTILLOCHAVEZ C 1998 MATH APPROACHES EMER P229 CastilloChavez C 1997 J MATH BIOL V35 P629 DOI 10.1007/s002850050069 Cherry BR 1998 PREV VET MED V33 P91 DOI 10.1016/S0167-5877(9…	51	21	0025-5564	MAY	2008	213	1	1	12	10.1016/j.mbs.2008.02.005	12	306ER	WOS:000256231600001	18405926	[Sallet Gauthier] INRIA Grand Est Project Team MASAIE F-57045 Metz 01 France [Sallet Gauthier] LMAM UMR CNRS F-57045 Metz France [Kamgang Jean Claude] Univ Ngaoundere ENSAI Dept Math & Comp Sci Ngaoundere Cameroon	3.5	2	Manlove
1041	Katriel G Yaari R Huppert A Roll U Stone L	Modelling the initial phase of an epidemic using incidence and infection network data: 2009 H1N1 pandemic in Israel as a case study	JOURNAL OF THE ROYAL SOCIETY INTERFACE	1	0	1	yes	influenza H1N1	Human	NA	human	descriptive	management	1	1	1	?	1	0	1	stoch	Does not say	0	Nol	This paper presents new computational and modelling tools for studying the dynamics of an epidemic in its initial stages that use both available incidence time series and data describing the population's infection network structure. The work is motivated by data collected at the beginning of the H1N1 pandemic outbreak in Israel in the summer of 2009. We formulated a new discrete-time stochastic e…	Anderson R. M. 1991 INFECT DIS HUMANS Balcan D 2009 BMC MED V7 DOI 10.1186/1741-7015-7-45 Brauer F 2008 MATH BIOSCI ENG V5 P681 DOI 10.3934/mbe.2008.5.681 Carrat F 2008 AM J EPIDEMIOL V167 P775 DOI 10.1093/aje/kwm375 Chang CY 2010 CHINESE SCI BULL V55 P3030 DOI 10.1007/s11434-010-3180-x Charland KML 2009 EPIDEMIOL INFECT V137 P1377 DOI 10.1017/S0950268809002283 Chowell G 2008 PHYS LIFE REV V5 P50…	40	11	1742-5689	06/06/15	2011	8	59	856	867	10.1098/rsif.2010.0515	12	752EL	WOS:000289672200009	21247949	[Katriel G. Roll U. Stone L.] Tel Aviv Univ Dept Zool Fac Life Sci Biomath Unit IL-69978 Tel Aviv Israel [Yaari R.] Tel Aviv Univ Porter Sch Environm Studies IL-69978 Tel Aviv Israel [Huppert A.] Chaim Sheba Med Ctr Gertner Inst Ctr Risk Anal IL-52621 Tel Hashomer Israel	3.666666667	2	Nol
1053	Keeling MJ Grenfell BT	Disease extinction and community size: Modeling the persistence of measles	SCIENCE	1	0	1	yes	Measles	Humans	NA	human	predictive	basic science	1	0	0	?	0	1	1	stoch	not reported	2	MIller	A basic issue in ecology is the relation between extinction and population size. One of the dearest manifestations of a population threshold for extinction is the critical community size below which infections like measles do not persist. The current generation of stochastic models overestimates the observed critical community size for measles generating much less persistence of infection than is…	Anderson R. M. 1992 INFECT DIS HUMANS Anderson R M 1984 IMA J Math Appl Med Biol V1 P233 ARON JL 1984 J THEOR BIOL V110 P665 DOI 10.1016/S0022-5193(84)80150-2 BAILEY NTJ 1956 BIOMETRIKA V43 P15 BAILEY NTJ 1975 MATH THEORY INFECTIO BARTLETT MS 1957 J R STAT SOC SER A-G V120 P48 DOI 10.2307/2342553 BARTLETT MS 1960 J R STAT SOC SER A-G V123 P37 DOI 10.2307/2343186 BLACK FL 1966 J THEOR BIOL V11 P20…	31	175	0036-8075	01/03/15	1997	275	5296	65	67	10.1126/science.275.5296.65	3	WA903	WOS:A1997WA90300048	8974392	Univ Cambridge Dept Zool Cambridge CB2 3EJ England	10.29411765	2	Miller
1055	Keeling MJ Grenfell BT	Individual-based perspectives on R-0	JOURNAL OF THEORETICAL BIOLOGY	1	0	1	yes	hypothetical	hypothetical	none	hypothetical	descriptive	basic science	0	0	0	variable	1	0	0	deter	NA	NA	Joseph	Without doubt the basic reproductive ratio R-0 is the most widely used quantity in epidemic theory. Standard compartmental models show how R-0 is related to the average age of infection vaccination thresholds for eradication and equilibrium solutions. However many of the basic formulae for R-0 break down when we consider transmission of infection to be a stochastic process involving discrete indi…	ALTMANN M 1995 J MATH BIOL V33 P661 DOI 10.1007/BF00298647 Anderson R. M. 1992 INFECT DIS HUMANS ANDERSON RM 1979 NATURE V280 P361 DOI 10.1038/280361a0 Andersson H 1998 ANN APPL PROBAB V8 P1331 BAILEY NTJ 1956 BIOMETRIKA V43 P15 BECKER NG 1995 MATH BIOSCI V127 P207 DOI 10.1016/0025-5564(94)00055-5 Bolker B 1997 THEOR POPUL BIOL V52 P179 DOI 10.1006/tpbi.1997.1331 BOLKER B 1995 PHILOS T ROY SOC B …	43	84	0022-5193	03/07/15	2000	203	1	51	61	10.1006/jtbi.1999.1064	11	292AP	WOS:000085772200004	10677276	Dept Zool Cambridge CB2 3EJ England	6	2	Joseph
1060	Keeling, MJ; Woolhouse, MEJ; Shaw, DJ; Matthews, L; Chase-Topping, M; Haydon, DT; Cornell, SJ; Kappey, J; Wilesmith, J; Grenfell, BT	Dynamics of the 2001 UK foot and mouth epidemic: Stochastic dispersal in a heterogeneous landscape	SCIENCE	1	1	2	yes	FMD	domestic livestock	NA	ag	predictive	management	1	1	1	7	0	0	1	stoch	Unnamed	1	Manlove	Foot-and-mouth is one of the world's most economically important livestock diseases. We developed an individual farm-based stochastic model of the current UK epidemic. The fine grain of the epidemiological data reveals the infection dynamics at an unusually high spatiotemporal resolution. We show that the spatial distribution, size, and species composition of farms all influence the observed patt…	Anderson R. M., 1991, INFECT DIS HUMANS; BARTLETT MS, 1956, 3RD P BERK S MATH ST, V4, P81; Bates TW, 2001, AM J VET RES, V62, P1121, DOI 10.2460/ajvr.2001.62.1121; Bolker BM, 1999, AM NAT, V153, P575, DOI 10.1086/303199; Brownlie J, 2001, VET REC, V148, P358; Cannon RM, 1999, ENVIRON INT, V25, P713, DOI 10.1016/S0160-4120(99)00049-5; Cox SJ, 1999, VACCINE, V17, P1858, DOI 10.1016/S0264-410X(98)00…	30	388	0036-8075	10/26/15	2001	294	5543	813	817	10.1126/science.1065973	5	487AP	WOS:000171851800036	11679661	Univ Cambridge, Dept Zool, Cambridge CB2 3EJ, England; Univ Edinburgh, Ctr Trop Vet Med, Roslin EH25 9RG, Midlothian, Scotland; Univ Guelph, Dept Zool, Guelph, ON N1G 2W1, Canada; Vet Labs Agcy, Addlestone KT15 3NB, Surrey, England	29.84615385	2	Manlove
1067	Kenah, E; Robins, JM	Network-based analysis of stochastic SIR epidemic models with random and proportionate mixing	JOURNAL OF THEORETICAL BIOLOGY	1	1	2	yes	hypothetical	Hypothetical	NA	hypothetical	descriptive	basic science	0	0	0	2	1	0	1	stoch			Manlove	In this paper, we outline the theory of epidemic percolation networks and their use in the analysis of stochastic susceptible-infectious-removed (SIR) epidemic models on undirected contact networks. We then show how the same theory can be used to analyze stochastic SIR models with random and proportionate mixing. The epidemic percolation networks for these models are purely directed because undir…	Albert R, 2002, REV MOD PHYS, V74, P47, DOI 10.1103/RevModPhys.74.47; Anderson R., 1991, INFECT DIS HUMANS DY; Andersson H., 2000, LECT NOTES STAT, V151; Ball F, 2002, MATH BIOSCI, V180, P73, DOI 10.1016/S0025-5564(02)00125-6; Boguna M, 2005, PHYS REV E, V72, DOI 10.1103/PhysRevE.72.016106; Broder A, 2000, COMPUT NETW, V33, P309, DOI 10.1016/S1389-1286(00)00083-9; Daley D. J., 1999, EPIDEMIC MODE…	26	22	0022-5193	12/21/15	2007	249	4	706	722	10.1016/j.jtbi.2007.09.011	17	249UV	WOS:000252256400006	17950362	[Kenah, Eben; Robins, James M.] Harvard Univ, Sch Publ Hlth, Dept Epidemiol & Biostat, Boston, MA 02115 USA	3.142857143	2	Manlove
1089	Klepac P Caswell H	The stage-structured epidemic: linking disease and demography with a multi-state matrix approach model	THEORETICAL ECOLOGY	1	0	1	yes	none	none	na	hypothetical	predictive	basic science	0	0	0	?	1	0	1	stoch	not reported	2	Miller	Stage-structured epidemic models provide a way to connect the interacting processes of infection and demography. Reproduction and development can replenish the pool of susceptible hosts and demographic structure leads to heterogeneous transmission and disease risk. Epidemics in turn can increase mortality or reduce fertility of the host population. Here we present a framework that integrates both…	Allen LJS 2008 J DIFFER EQU APPL V14 P1127 DOI 10.1080/10236190802332308 Altizer S 2006 ECOL LETT V9 P467 DOI 10.1111/j.1461-0248.2005.00879.x Anderson R. M. 1991 INFECT DIS HUMANS ANDERSON RM 1985 J HYG-CAMBRIDGE V94 P365 Bennett M 2002 EPIDEMIOL INFECT V129 P127 Brauer F 2006 MATH BIOSCI ENG V3 P1 BUSENBERG SN 1990 MATH BIOSCI V101 P63 DOI 10.1016/0025-5564(90)90102-5 CASTILLOCHAVEZ C 1989 J MA…	46	4	1874-1738	AUG	2011	4	3	301	319	10.1007/s12080-010-0079-8	19	796AG	WOS:000293021300002	NA	[Klepac Petra] Princeton Univ Dept Ecol & Evolutionary Biol Princeton NJ 08544 USA [Caswell Hal] Woods Hole Oceanog Inst Biol Dept MS 34 Woods Hole MA 02543 USA [Caswell Hal] Max Planck Inst Demog Res Rostock Germany	1.333333333	2	Miller
1117	Krishnarajah I Marion G Gibson G	Novel bivariate moment-closure approximations	MATHEMATICAL BIOSCIENCES	1	0	1	yes	hypothetical	hypothetical	NA	hypothetical	descriptive	basic science	0	0	2	6	1	1	1	stoch	Maple	1	Manlove	Nonlinear stochastic models are typically intractable to analytic solutions and hence moment-closure schemes are used to provide approximations to these models. Existing closure approximations are often unable to describe transient aspects caused by extinction behaviour in a stochastic process. Recent work has tackled this problem in the univariate case. In this study we address this problem by i…	Allen LJS 2000 MATH BIOSCI V163 P1 DOI 10.1016/S0025-5564(99)00047-4 ALLEN LJS 1996 MATH BIOSCI V13 P151 Bailey N T J 1964 ELEMENTS STOCHASTIC Bauch C 2000 P ROY SOC B-BIOL SCI V267 P2019 Bolker B 1997 THEOR POPUL BIOL V52 P179 DOI 10.1006/tpbi.1997.1331 Cox D.R. 1965 THEORY STOCHASTIC PR Filipe JAN 2001 B MATH BIOL V63 P603 DOI 10.1006/bulm.2001.0234 Gibson GJ 2004 P NATL ACAD SCI USA V101 P1212…	33	5	0025-5564	AUG	2007	208	2	621	643	10.1016/j.mbs.2006.12.002	23	205WU	WOS:000249146100016	17300816	JCMB Biomath & Stat Scotland Edinburgh EH9 3JZ Midlothian Scotland Heriot Watt Univ Sch Math & Comp Sci Edinburgh EH14 4AS Midlothian Scotland	0.7142857143	2	Manlove
1173	Leino, T; Auranen, K; Makela, PH; Kayhty, H; Ramsay, M; Slack, M; Takala, AK	Haemophilus influenzae type b and cross-reactive antigens in natural Hib infection dynamics	modelling in two populations	EPIDEMIOLOGY AND INFECTION	1	1	2	1	Haemophilus influenzae type b	humans	NA	human	both	1	0	0	7	0	0	1	stoch	not reported	1	Miller	Natural immunity to Haemophilus influenzae type b (Hib) invasive disease is based on antibodies arising in response to encounters with Hib or cross-reactive (CR) bacteria. The relative importance of Hib and CR contacts is unknown. We applied a statistical model to estimate the total rate of immunizing infections of Hib and CR prior to wide-scale vaccinations in Finland and the UK. The average rat…	Adegbola RA, 1996, ANN TROP PAEDIATR, V16, P103; Adegbola RA, 1998, J INFECT DIS, V177, P1758, DOI 10.1086/517440; ANDERSON EC, 1995, EPIDEMIOL INFECT, V115, P89; ANDERSON P, 1972, J CLIN INVEST, V51, P39, DOI 10.1172/JCI106794; ANDERSON P, 1977, INFECT IMMUN, V15, P472; Auranen K, 2000, STAT MED, V19, P281, DOI 10.1002/(SICI)1097-0258(20000215)19:3<281::AID-SIM344>3.0.CO;2-D; Auranen K, 1999, BI…	59	7	0950-2688	AUG	2002	129	12/31/99	73	83	10.1017/S0950268802007173	11	586VQ	WOS:000177607200010	12211599	Natl Publ Hlth Inst, FIN-00300 Helsinki, Finland; Univ Helsinki, Rolf Nevanlinna Inst, FIN-00014 Helsinki, Finland; Publ Hlth Lab Serv, Ctr Communicable Dis Surveillance, London NW9 5EQ, England; PHLS Haemophilus Reference Unit, Oxford, England	0.5833333333	2	Miller
1185	Lessler J Cummings DAT Fishman S Vora A Burke DS	Transmissibility of swine flu at Fort Dix 1976	JOURNAL OF THE ROYAL SOCIETY INTERFACE	1	0	1	yes	influenza	humans	NA	human	both	management	1	2	0	8	1	1	0	both	Not reported	2	Miller	The 1976 outbreak of A/New Jersey/76 influenza in Fort Dix is a rare example of an influenza virus with documented human to human transmission that failed to spread widely. Despite extensive epidemiological investigation no attempt has been made to quantify the transmissibility of this virus. The World Health Organization and the United States Government view containment of emerging influenza str…	Antia R 2003 NATURE V426 P658 DOI 10.1038/nature02104 BLUMENFELD HL 1959 J CLIN INVEST V38 P199 DOI 10.1172/JCI103789 Chowell G 2007 J R SOC INTERFACE V4 P155 DOI 10.1098/rsif.2006.0161 Chowell G 2006 VACCINE V24 P6747 DOI 10.1016/j.vaccine.2006.05.055 CLAYTON D 1993 LIKELIHOOD STAT MODE DIEKMANN O 2000 MATH EPIDEMIOLOGY IN Dowdle Walter R. 1997 Journal of Infectious Diseases V176 pS69 DOI 10.108…	43	25	1742-5689	08/22/15	2007	4	15	755	762	10.1098/rsif.2007.0228	8	188GH	WOS:000247907100017	17412677	Johns Hopkins Bloomberg Sch Publ Hlth Dept Biostat Baltimore MD 21205 USA Univ Pittsburgh Grad Sch Publ Hlth Dept Epidemiol Pittsburgh PA 15261 USA	3.571428571	2	Miller
1194	Li, YG; Yu, ITS; Xu, PC; Lee, JHW; Wong, TW; Ooi, PL; Sleigh, AC	Predicting super spreading events during the 2003 severe acute respiratory syndrome epidemics in Hong Kong and Singapore	AMERICAN JOURNAL OF EPIDEMIOLOGY	1	1	2	yes	SARS	Human	none	human	predictive	applied science	1	0	1	31	0	0	0	stoch	not reported	1	Manlove	One of the intriguing characteristics of the 2003 severe acute respiratory syndrome (SARS) epidemics was the occurrence of super spreading events (SSEs). Here, the authors report the results of identifying the occurrence of SSEs in the Hong Kong and Singapore epidemics using mathematical and statistical analysis. Their predicted occurrence of SSEs agreed well with the reported occurrence of all s…	Anderson RM, 1996, NATURE, V382, P779, DOI 10.1038/382779a0; Austin DJ, 1999, J INFECT DIS, V179, P883, DOI 10.1086/314682; Becker NG, 2001, STAT METHODS MED RES, V10, P117, DOI 10.1191/096228001667140468; Brookmeyer R, 2002, SCIENCE, V295, P1861, DOI 10.1126/science.1068474; BYRD RH, 1988, MATH PROGRAM, V40, P247, DOI 10.1007/BF01580735; Coleman TF, 1996, SIAM J OPTIMIZ, V6, P418, DOI 10.1137/08…	27	39	0002-9262	10/15/15	2004	160	8	719	728	10.1093/aje/kwh273	10	860RP	WOS:000224361000001	15466494	Univ Hong Kong, Dept Mech Engn, Pokfulam, Hong Kong, Peoples R China; Chinese Univ Hong Kong, Dept Community & Family Med, Hong Kong, Hong Kong, Peoples R China; Chinese Acad Sci, Acad Math & Syst Sci, Inst Appl Math, Beijing, Peoples R China; Univ Hong Kong, Dept Civil Engn, Hong Kong, Hong Kong, Peoples R China; Minist Hlth, Dis Control Branch, Singapore, Singapore; Natl Univ Singapore, Dept Bl…	3.9	2	Manlove
1207	Lindholm M Britton T	Endemic persistence or disease extinction: The effect of separation into sub-communities	THEORETICAL POPULATION BIOLOGY	1	0	1	yes	hypothetical	hypothetical	NA	hypothetical	descriptive	basic science	0	0	2	4	1	1	1	stoch	C/C++	1	Manlove	Consider an infectious disease which is endemic in a population divided into several large sub-communities that interact. Our aim is to understand how the time to extinction is affected by the level of interaction between communities. We present two approximations of the expected time to extinction in a population consisting of a small number of large sub-communities. These approximations are des…	ANDERSON RGW 1991 INTRACELLULAR TRAFFI P13 ANDERSSON H 2000 LECT NOTES STAT V151 P22 Andersson H 2000 J MATH BIOL V41 P559 DOI 10.1007/s002850000060 Ball F 2002 MATH BIOSCI V180 P73 DOI 10.1016/S0025-5564(02)00125-6 Ball F 1997 ANN APPL PROBAB V7 P46 DOI 10.1214/aoap/1034625252 Ball F 2001 ADV APPL PROBAB V33 P99 BARTLETT MS 1957 J R STAT SOC SER A-G V120 P48 DOI 10.2307/2342553 DIEKMANN O 2000 M…	24	3	0040-5809	SEP	2007	72	2	253	263	10.1016/j.tpb.2007.05.001	11	208GX	WOS:000249308900007	17590399	Stockholm Univ Dept Math SE-10691 Stockholm Sweden	0.4285714286	2	Manlove
1223	Lloyd-Smith JO	Maximum Likelihood Estimation of the Negative Binomial Dispersion Parameter for Highly Overdispersed Data with Applications to Infectious Diseases	PLOS ONE	0	0	1	yes	hypothetical	hypothetical			NA	NA											Joseph	Background. The negative binomial distribution is used commonly throughout biology as a model for overdispersed count data with attention focused on the negative binomial dispersion parameter k. A substantial literature exists on the estimation of k but most attention has focused on datasets that are not highly overdispersed (i.e. those with k >= 1) and the accuracy of confidence intervals estima…	Alexander N 2000 Biostatistics V1 P453 DOI 10.1093/biostatistics/1.4.453 Anderson R. 1991 INFECT DIS HUMANS DY ANSCOMBE FJ 1950 BIOMETRIKA V37 P358 Blaker H 2000 CAN J STAT V28 P783 DOI 10.2307/3315916 BLISS CI 1953 BIOMETRICS V9 P176 DOI 10.2307/3001850 BOSWELL M. 1970 RANDOM COUNTS MODELS P3 CLARK SJ 1989 BIOMETRICS V45 P309 DOI 10.2307/2532055 Diekmann O. 2000 MATH EPIDEMIOLOGY IN Donnelly CA …	29	32	1932-6203	02/14/15	2007	2	2			10.1371/journal.pone.0000180	8	V10DJ	WOS:000207444400001	17299582	Penn State Univ Mueller Lab Ctr Infect Dis Dynam University Pk PA 16802 USA	4.571428571	2	Joseph
1228	Lloyd, AL; May, RM	Spatial heterogeneity in epidemic models	JOURNAL OF THEORETICAL BIOLOGY	1	1	2	yes	hypothetical	Hypothetical	NA	hypothetical	predictive	basic science	0	0	0	5	1	1	1	both	not reported	1	Manlove	Spatial heterogeneity is believed to play an important role in the persistence and dynamics of epidemics of childhood diseases because asynchrony between populations within different regions allows global persistence, even if the disease dies out locally. A simple multi-patch (metapopulation) model for spatial heterogeneity in epidemics is analysed and we examine conditions under which patches be…	ALLEN JC, 1993, NATURE, V364, P229, DOI 10.1038/364229a0; Anderson R., 1991, INFECT DIS HUMANS DY; Anderson R. M., 1982, Population biology of infectious diseases. (Report of the Dahlem Workshop on Population Biology of Infectious Disease Agents, Berlin, 1982, March 14-19.) (Life Sciences Research Report, 25), P149; Anderson R M, 1984, IMA J Math Appl Med Biol, V1, P233; BARTLETT MS, 1956, 3RD P …	37	127	0022-5193	03/07/15	1996	179	1	1	11	10.1006/jtbi.1996.0042	11	UF552	WOS:A1996UF55200001	8733427		7.055555556	2	Manlove
1298	Marchetti M Colombo GL	Cost-effectiveness of universal pneumococcal vaccination for infants in Italy	VACCINE	0	0	1	yes	pneumococcal disease	humans		human	predictive	management									TreeAgePro		Manlove	This study aimed at estimating the health and economic outcomes of universal infant vaccination with seven-valent pneumococcal conjugate vaccine (PCV-7) in Italy. A Markov model simulated lifetime evolution of a birth cohort (538 138 children): universal vaccination would avert 769 invasive infections 18 deaths and 1323 life years. At base-case analysis universal three-dose vaccination would cost…	Abramson JS 2000 PEDIATRICS V106 P362 Asensi F 2004 VALUE HEALTH V7 P36 DOI 10.1111/j.1524-4733.2004.71263.x Barry Arthur L. 1999 American Journal of Medicine V107 p28S Beutels P 1999 VACCINE V17 P2400 DOI 10.1016/S0264-410X(99)00028-6 BIGINI R 1997 ATTI SEZIONE TOSCANA P55 Black S 2000 PEDIATR INFECT DIS J V19 P187 DOI 10.1097/00006454-200003000-00003 Black S 2004 PEDIATR INFECT DIS J V23 P485 D…	71	14	0264-410X	08/31/15	2005	23	37	4565	4576	10.1016/j.vaccine.2005.04.033	12	954ZI	WOS:000231193800002	15992969	Policlin San Matteo IRCCS Lab Med Epidemiol I-27100 Pavia Italy SAVE I-20149 Milan Italy	1.555555556	2	Manlove
1378	Monti GE Frankena K De Jong MCM	Transmission of bovine leukaemia virus within dairy herds by simulation modelling	EPIDEMIOLOGY AND INFECTION	1	0	1	yes	bovine leukemia	dairy cattle	NA	ag	predictive	management	0	0	1	14	0	1	1	both	Mathmatica	0	Miller	In Argentina bovine leukaemia virus (BLV) infection is common in dairy herds. The country currently has a National Voluntary Control Programme but relatively few farms have enrolled. However there is increased interest from authorities and farmers to implement regional compulsory programmes but there is scarce quantitative information of the transmission of BLV in cattle herds. This information i…	Anderson R. M. 1991 INFECTIOUS DIS HUMAN Brunner MA 1997 VET CLIN N AM-FOOD A V13 P143 BUXTON BA 1985 AM J VET RES V46 P123 CASTILLOCHAVEZ C 2002 MATH APPROACHES EMER P367 Caswell H. 2001 MATRIX POPULATION MO deJong MCM 1995 PREV VET MED V25 P183 DOI 10.1016/0167-5877(95)00538-2 DIEKMANN O 2000 MATH EPIDEMIOLOGY IN DIEKMANN O 1990 J MATH BIOL V28 P365 DIGIACOMO RF 1987 CAN J VET RES V51 P542 Este…	22	3	0950-2688	JUL	2007	135	5	722	732	10.1017/S0950268806007357	11	200QQ	WOS:000248778300003	17076940	Univ Wageningen & Res Ctr Wageningen Netherlands Res Dept Anim Sci Quantitat Vet Epidemiol Grp Wageningen Netherlands Univ Wageningen & Res Ctr Inst Anim Sci & Hlth ID Lelystad Wageningen Inst Anim Sci Quantitat Vet Epidemiol Grp Wageningen Netherlands	0.4285714286	2	Miller
1395	Mosquera J Adler FR	Evolution of virulence: a unified framework for coinfection and superinfection	JOURNAL OF THEORETICAL BIOLOGY	1	0	1	yes	hypothetical	Hypothetical	NA	hypothetical	predictive	basic science	0	0	0	9	1	1	1	stoch	unnamed	1	Manlove	Models of the evolution of parasite virulence have focused on computing the evolutionarily stable level of virulence favored by tradeoffs within a host and by competition for hosts and deriving conditions under which strains with different virulence levels can coexist. The results depend on the type of interaction between disease strains such as single infection (immunity of infected individuals …	ADLER FR 1991 THEOR POPUL BIOL V40 P369 DOI 10.1016/0040-5809(91)90061-J ANDERSON RM 1982 PARASITOLOGY V85 P411 ANDREASEN V 1995 J THEOR BIOL V177 P159 ANTIA R 1994 AM NAT V144 P457 DOI 10.1086/285686 BREMERMANN HJ 1983 J THEOR BIOL V100 P411 DOI 10.1016/0022-5193(83)90438-1 BREMERMANN HJ 1989 J MATH BIOL V27 P179 BULL JJ 1994 EVOLUTION V48 P1423 DOI 10.2307/2410237 CASTILLOCHAVEZ C 1989 J MATH B…	33	111	0022-5193	12/07/15	1998	195	3	293	313	10.1006/jtbi.1998.0793	21	142QF	WOS:000077211200002	9826485	Univ Santiago de Compostela Fac Phys Grp Nonlinear Phys Santiago De Compostela 15706 Spain Univ Utah Dept Math Salt Lake City UT 84112 USA Univ Utah Dept Biol Salt Lake City UT 84112 USA	6.9375	2	Manlove
1405	Muller J Kretzschmar M Dietz K	Contact tracing in stochastic and deterministic epidemic models	MATHEMATICAL BIOSCIENCES	1	0	1	yes	hypothetical	hypothetical	NA	hypothetical	predictive	management	0	0	0	8	1	0	1	both	not reported	unknown	Joseph	We consider a simple unstructured individual based stochastic epidemic model with contact tracing. Even in the onset of the epidemic contact tracing implies that infected individuals do not act independent of each other. Nevertheless it is possible to analyze the embedded non-stationary Galton-Watson process. Based upon this analysis threshold theorems and also the probability for major outbreaks…	Anderson R. M. 1991 INFECT DIS HUMANS Bailey N. T. J. 1975 MATH THEORY INFECT D BALL F 1995 STOCH PROC APPL V55 P1 DOI 10.1016/0304-4149(94)00034-Q Fourie PB 1998 INT J TUBERC LUNG D V2 P116 GRANATH F 1991 MATH BIOSCI V107 P341 DOI 10.1016/0025-5564(91)90013-9 GREENHALGH D 1986 COMM STAT STOCH MODE V2 P339 Hethcote HW 1984 SPRINGER LECT NOTES V56 Howell MR 1997 SEX TRANSM DIS V24 P287 DOI 10.1097…	18	31	0025-5564	MAR	2000	164	12/31/99	39	64	10.1016/S0025-5564(99)00061-9	26	292UT	WOS:000085814000003	10704637	Univ Tubingen D-72076 Tubingen Germany RIVM Dept Infect Dis Epidemiol NL-3720 BA Bilthoven Netherlands Univ Tubingen Dept Med Biometry Tubingen Germany	2.214285714	2	Joseph
1453	Nodelijk G De Jong MCM Van Nes A Vernooy JCM Van Leengoed LAMG Pol JMA Verheijden JHM	Introduction persistence and fade-out of porcine reproductive and respiratory syndrome virus in a Dutch breeding herd: a mathematical analysis	EPIDEMIOLOGY AND INFECTION	1	0	1	yes	porcine reproductive and respiratory syndrome	pigs	NA	ag	both	basic science	1	1	1	2.5	1	0	1	stoch	Genstat 5 release 3 Pascal	not sure	Nol	The objective of this study was to investigate the dynamics of PRRSV infection and to quantify transmission within a breeding herd and its impact on herd performance. For this purpose a longitudinal study was performed in a closed breeding herd of 115 sows. Statistical methods and Monte Carlo simulations based on stochastic SIR models were used to analyse the observational data. Moreover a case-c…	*AN SOFTW 1996 STAT WIND VERS 1 0 U P224 BECKER N. G. 1989 ANAL INFECT DIS DATA Bosch JC 1998 VACCINE V16 P265 DOI 10.1016/S0264-410X(97)00166-7 BROUWER J 1994 VET Q V2 P95 BUURMAN J 1987 VET QUART V9 P15 Cavanagh D 1997 ARCH VIROL V142 P629 CHRISTIANSON WT 1992 AM J VET RES V53 P485 CHRISTIANSON WT 1993 CAN J VET RES V57 P262 deJong MCM 1995 PREV VET MED V25 P183 DOI 10.1016/0167-5877(95)00538-2…	34	20	0950-2688	FEB	2000	124	1	173	182	10.1017/S0950268899003246	10	294ZL	WOS:000085940800023	10722145	Univ Utrecht Fac Vet Med Dept Farm Anim Hlth NL-3508 TD Utrecht Netherlands Inst Anim Sci & Hlth ID Lelystadt Dept Immunol Pathobiol & Epidemiol NL-8200 AB Lelystad Netherlands Inst Anim Sci & Hlth ID Lelystad Dept Avian Virol NL-8200 AB Lelystad Netherlands	1.428571429	2	Nol
1542	Patel R Longini IM Halloran ME	Finding optimal vaccination strategies for pandemic influenza using genetic algorithms	JOURNAL OF THEORETICAL BIOLOGY	1	0	1	yes	Influenza A	human	NA	human	predictive	management	1	0	0	25	0	0	1	stoch	not reported	unknown	Joseph	In the event of pandemic influenza only limited supplies of vaccine may be available. We use stochastic epidemic simulations genetic algorithms (GA) and random mutation hill climbing (RMHC) to find optimal vaccine distributions to minimize the number of illnesses or deaths in the population given limited quantities of vaccine. Due to the non-linearity complexity and stochasticity of the epidemic …	Anderson R. 1991 INFECT DIS HUMANS DY Belshe RB 1998 NEW ENGL J MED V338 P1405 DOI 10.1056/NEJM199805143382002 Belshe RB 2000 J INFECT DIS V181 P1133 DOI 10.1086/315323 Belshe RB 2000 J PEDIATR V136 P168 DOI 10.1016/S0022-3476(00)70097-7 *CENS BUR US CENS 2000 DAVIS LE 1970 AM J EPIDEMIOL V92 P240 ELVEBACK LR 1976 AM J EPIDEMIOL V103 P152 Fedson DS 2003 CLIN INFECT DIS V36 P1552 DOI 10.1086/37505…	35	64	0022-5193	05/21/15	2005	234	2	201	212	10.1016/j.jtbi.2004.11.032	12	909GV	WOS:000227849300006	15757679	Emory Univ Rollins Sch Publ Hlth Dept Biostat Atlanta GA 30322 USA	7.111111111	2	Joseph
1594	Porco TC Blower SM	Quantifying the intrinsic transmission dynamics of tuberculosis	THEORETICAL POPULATION BIOLOGY	1	0	1	yes	Mycobacterium tuberculosis	humans	NA	human	descriptive	basic science	1	0	1	11	1	1	0	deter	Does not say	0	Nol	Previously we have formulated transmission models of untreated tuberculosis epidemics ( Blower et al. Nature Medicine 1 (1995) 815-821) in this paper we present time-dependent uncertainty and sensitivity analyses in order to quantitatively understand the transmission dynamics of tuberculosis epidemics in the absence of treatment. The time-dependent uncertainty analysis enabled us to evaluate the …	Anderson R. 1991 INFECT DIS HUMANS DY BAILEY NTJ 1980 J MATH BIOL V10 P113 BAILEY NTJ 1986 MATH MODELLING V7 P689 DOI 10.1016/0270-0255(86)90128-4 BATES JH 1982 AM REV RESP DIS S V125 P10 BATES JH 1993 MED CLIN N AM V77 P1205 Berman A. 1994 NONNEGATIVE MATRICES BLACK FL 1987 ANNU REV MICROBIOL V41 P677 BLOOM BR 1992 SCIENCE V257 P1055 DOI 10.1126/science.257.5073.1055 BLOOM SM 1994 INT STAT REV V…	60	60	0040-5809	OCT	1998	54	2	117	132	10.1006/tpbi.1998.1366	16	117CB	WOS:000075761700003	9733654	San Francisco Dept Publ Hlth San Francisco CA 94102 USA Univ Calif San Francisco Dept Microbiol & Immunol San Francisco CA 94143 USA	3.75	2	Nol
1647	Reiner RC King AA Emch M Yunus M Faruque ASG Pascual M	Highly localized sensitivity to climate forcing drives endemic cholera in a megacity	PROCEEDINGS OF THE NATIONAL ACADEMY OF SCIENCES OF THE UNITED STATES OF AMERICA	0	0	1	yes	Vibrio cholera	humans	NA	human	both	management	1	1	1	?	1	0	1	stoch	Does not say	0	Nol	The population dynamics of endemic cholera in urban environments-in particular interannual variation in the size and distribution of seasonal outbreaks-remain poorly understood and highly unpredictable. In part this situation is due to the considerable demographic socioeconomic and environmental heterogeneity of large and growing urban centers. Despite this heterogeneity the influence of climate …	Akanda AS 2009 GEOPHYS RES LETT V36 DOI 10.1029/2009GL039312 Bertuzzo E 2011 GEOPHYS RES LETT V38 DOI 10.1029/2011GL046823 Bugliarello G 1999 BRIDGE V29 P19 Cash BA 2008 J CLIMATE V21 P4647 DOI 10.1175/2007JCLI2001.1 CASWELL H 1991 BIOL J LINN SOC V42 P193 DOI 10.1111/j.1095-8312.1991.tb00560.x Caswell H. 2001 MATRIX POPULATION MO Eggo RM 2011 J R SOC INTERFACE V8 P233 DOI 10.1098/rsif.2010.0216 …	31	13	0027-8424	02/07/14	2012	109	01/05/00	2033	2036	10.1073/pnas.1108438109	4	887KC	WOS:000299925000050	22308325	[Reiner Robert C. Jr. King Aaron A. Pascual Mercedes] Univ Michigan Dept Ecol & Evolutionary Biol Ann Arbor MI 48109 USA [King Aaron A.] NIH Fogarty Int Ctr Bethesda MD 20892 USA [Emch Michael] Univ N Carolina Dept Geog Chapel Hill NC 27599 USA [Yunus Mohammad Faruque A. S. G.] Int Ctr Diarrhoeal Dis Res Dhaka 1000 Bangladesh [Pascual Mercedes] Howard Hughes Med Inst Chevy Chase MD 20815 USA	6.5	2	Nol
1694	Rolka H Bracy D Russel C Fram D Ball R	Using simulation to assess the sensitivity and specificity of a signal detection tool for multidimensional public health surveillance data	STATISTICS IN MEDICINE	0	0	1	yes	hypothetical				NA	NA												The objective of the work described in this paper is to develop a means for characterizing the validity of an empirical methodology for detecting signals potentially related to complicated adverse event (AE) coding terms in multidimensional public health surveillance data. The signal detection tool under evaluation is the multi-item gamma Poisson shrinkage (MGPS) estimation program. We were inter…	DuMouchel W 1999 AM STAT V53 P177 DOI 10.2307/2686093 DuMouchel W. 2001 P 7 ACM SIGKDD INT C P67 DOI 10.1145/502512.502526 Egberts ACG 2002 DRUG SAFETY V25 P453 DOI 10.2165/00002018-200225060-00010 Evans SJW 2001 PHARMACOEPIDEM DR S V10 P483 DOI 10.1002/pds.677 Farrington CP 1996 J ROY STAT SOC A STA V159 P547 DOI 10.2307/2983331 FLEMING D 2003 TESTIMONY HOUSE COMM FRAM DM 2003 P KDD *GEN SERV AD…	21	16	0277-6715	02/28/15	2005	24	4	551	562	10.1002/sim.2035	12	893SP	WOS:000226739800007	15678409	CDC NCPHI Epidemiol Program Off Div Publ Hlth Surveillance & Informat Atlanta GA 30333 USA DynTel Corp Atlanta GA 30329 USA Lincoln Technol Inc Wellesley Hills MA 02481 USA US FDA Ctr Biol Evaluat & Res Rockville MD 20852 USA	1.777777778	2	Joseph
1704	Ross JV	Computationally exact methods for stochastic periodic dynamics: Spatiotemporal dispersal and temporally forced transmission	JOURNAL OF THEORETICAL BIOLOGY	1	0	1	yes	porcine reproductive and respiratory syndrome virus and malleefowl	pigs	NA	ag	predictive	basic science	0	0	1	?	1	1	1	stoch	not stated	2	Miller	The dynamics of many diseases and populations possess distinct recurring phases. For example many species breed only during a subset of the year and the infection dynamics of many pathogens have transmission rates that vary with season. Here I investigate computational methods for studying transient and long-term behaviour of stochastic models which have periodic phases-several different potentia…	Albina E 1997 VET MICROBIOL V55 P309 DOI 10.1016/S0378-1135(96)01322-3 ALITZER S 2006 ECOL LETT V9 P467 ALITZER SM 2004 J ANIM ECOL V73 P309 Anderson W.J. 1991 CONTINUOUS TIME MARK Araki H 2007 SCIENCE V318 P100 DOI 10.1126/science.1145621 BALLOU JD 1993 J ZOO WILDLIFE MED V24 P327 Bjornstad ON 1996 PHILOS T ROY SOC B V351 P867 DOI 10.1098/rstb.1996.0081 Blanes S 2004 LINEAR ALGEBRA APPL V378 P13…	48	4	0022-5193	01/07/15	2010	262	1	14	22	10.1016/j.jtbi.2009.09.014	9	557CR	WOS:000274646600002	19766661	Univ Adelaide Sch Math Sci Operat Res & Stat Grp Adelaide SA 5005 Australia	1	2	Miller
1723	Rudge, JW; Hanvoravongchai, P; Krumkamp, R; Chavez, I; Adisasmito, W; Chau, PN; Phommasak, B; Putthasri, W; Shih, CS; Stein, M; Timen, A; Touch, S; Reintjes, R; Coker, R	Health System Resource Gaps and Associated Mortality from Pandemic Influenza across Six Asian Territories	PLOS ONE	1	1	2	yes	influenza	humans	NA	human	predictive	management	1	1	0	30	0	1	1	deter	STATA R ArcGIS	1	Manlove	Background: Southeast Asia has been the focus of considerable investment in pandemic influenza preparedness. Given the wide variation in socio-economic conditions, health system capacity across the region is likely to impact to varying degrees on pandemic mitigation operations. We aimed to estimate and compare the resource gaps, and potential mortalities associated with those gaps, for responding…	Anderson TA, 2003, J CRIT CARE, V18, P173, DOI 10.1053/S0883-9441(03)00080-7; Balcan D, 2009, PLOS CURR INFLUENZA; Coker RJ, 2011, LANCET, V377, P599, DOI 10.1016/S0140-6736(10)62004-1; Corley A, 2010, INT J NURS STUD, V47, P577, DOI 10.1016/j.ijnurstu.2009.11.015; Ercole A, 2009, ANAESTHESIA, V64, P937, DOI 10.1111/j.1365-2044.2009.06070.x; Ferguson NM, 2005, NATURE, V437, P209, DOI 10.1038/natu…	34	7	1932-6203	02/21/15	2012	7	2			10.1371/journal.pone.0031800	10	926ZM	WOS:000302873700101	22363739	[Rudge, James W.; Hanvoravongchai, Piya; Coker, Richard] London Sch Hyg & Trop Med, Communicable Dis Policy Res Grp, Bangkok, Thailand; [Krumkamp, Ralf; Reintjes, Ralf] Hamburg Univ Appl Sci, Dept Hlth Sci, Hamburg, Germany; [Chavez, Irwin] Mahidol Univ, Fac Trop Med, Bangkok, Thailand; [Adisasmito, Wiku] Univ Indonesia, Fac Publ Hlth, Depok, Indonesia; [Pham Ngoc Chau] Vietnam Mil Med Univ, Hano…	3.5	2	Manlove
1727	Ruiz-Moreno D Vargas IS Olson KE Harrington LC	Modeling Dynamic Introduction of Chikungunya Virus in the United States	PLOS NEGLECTED TROPICAL DISEASES	1	0	1	yes	Chikungunya	humans	- Ae. albopictus	human	both	management	1	2	0	25	0	1	1	stoch	not reported	2	Miller	Chikungunya is a mosquito-borne viral infection of humans that previously was confined to regions in central Africa. However during this century the virus has shown surprising potential for geographic expansion as it invaded other countries including more temperate regions. With no vaccine and no specific treatment the main control strategy for Chikungunya remains preventive control of mosquito p…	AbuBakar S 2007 EMERG INFECT DIS V13 P147 Angelini R 2007 EUROSURVEILLANCE V12 P3313 Benedict MQ 2007 VECTOR-BORNE ZOONOT V7 P76 DOI 10.1089/vbz.2006.0562 Borgherini G 2007 CLIN INFECT DIS V44 P1401 DOI 10.1086/517537 CDC 2001 INF AED ALB ARB ENC Farnon E. 2007 Morbidity and Mortality Weekly Report V56 P276 Charrel RN 2007 NEW ENGL J MED V356 P769 DOI 10.1056/NEJMp078013 de Lamballerie X 2008 VIR…	50	13	1935-2735	NOV	2012	6	11			10.1371/journal.pntd.0001918	8	048CX	WOS:000311888900043	23209859	[Ruiz-Moreno Diego] Cornell Univ Dept Ecol & Evolutionary Biol Ithaca NY 14850 USA [Vargas Irma Sanchez Olson Ken E.] Colorado State Univ Dept Microbiol Immunol & Pathol Arthropod Borne & Infect Dis Lab Ft Collins CO 80523 USA [Harrington Laura C.] Cornell Univ Dept Entomol Ithaca NY 14853 USA	6.5	2	Miller
1762	Sauvage F Langlais M Pontier D	Predicting the emergence of human hantavirus disease using a combination of viral dynamics and rodent demographic patterns	EPIDEMIOLOGY AND INFECTION	1	0	1	yes	hantavirus	humans and rodents	NA	wild	predictive	basic science	1	0	0	29	0	1	1	stoch	MATLAB	0	Miller	The paper proposes a model explaining the spatial variation in incidence of nephropathia epidemica in Europe. We take into account the rodent dynamic features and the replicative dynamics of the virus in animals high in the acute phase of newly infected animals and low in the subsequent chronic phase. The model revealed that only vole populations with multi-annual fluctuations allow for simultane…	Acuna-Soto R 2002 EMERG INFECT DIS V8 P360 ANDERSON RM 1979 NATURE V280 P361 DOI 10.1038/280361a0 Asikainen K 2000 J GEN VIROL V81 P2833 Begon M 1998 ECOL LETT V1 P82 Bernshtein AD 1999 ARCH VIROL V144 P2415 DOI 10.1007/s007050050654 Berthier K 2000 P ROY SOC B-BIOL SCI V267 P2049 DOI 10.1098/rspb.2000.1248 BRUMMERKORVENKONTIO M 1982 SCAND J INFECT DIS P88 BUJALSKA G 1990 ADV LIF SCI P155 Chastel…	44	29	0950-2688	JAN	2007	135	1	46	56	10.1017/S0950268806006595	11	125UY	WOS:000243469700008	16753079	Univ Lyon 1 UMR Biometrie & Biol Evolut 5558 CNRS F-69622 Villeurbanne France Univ Victor Segalen Bordeaux 2 UMR Math Appl Bordeaux 5466 CNRS Bordeaux France	4.142857143	2	Miller
1782	Schuette MC	A qualitative analysis of a model for the transmission of varicella-zoster virus	MATHEMATICAL BIOSCIENCES	1	0	1	yes	Varicella-zoster	humans	NA	human	descriptive	basic science	0	0	0	8	1	0	0	stoch	Does not say	0	Nol	Varicella-zoster virus (VZV) is a herpesvirus which is the known agent for causing varicella (chickenpox) in its initial manifestation and zoster (shingles) in a reactivated state. The standard SEIR compartmental model is modified to include the cycle of shingles acquisition recovery and possible reacquisition. The basic reproduction number R-0 shows the influence of the zoster cycle and how shin…	Arvin AM 1996 ANNU REV MICROBIOL V50 P59 DOI 10.1146/annurev.micro.50.1.59 BLACK FL 1974 AM J EPIDEMIOL V100 P230 *CDCP 2002 MMWR-MORBID MORTAL W V49 P664 Chin J 1999 CONTROL COMMUNICABLE de Jong M. C. M. 1995 EPIDEMIC MODELS THEI P84 Freedman H. I. 1994 J DYN DIFFER EQU V6 P583 DOI 10.1007/BF02218848 GARNETT GP 1992 EPIDEMIOL INFECT V108 P495 Hale J. K. 1969 ORDINARY DIFFERENTIA HETHCOTE HW 1978…	17	9	0025-5564	APR	2003	182	2	113	126	10.1016/S0025-5564(02)00219-5	14	654TP	WOS:000181512400001	12591619	Georgia So Univ Dept Math & Comp Sci Statesboro GA 30460 USA	0.8181818182	2	Nol
1799	Severins M Klinkenberg D Heesterbeek H	Effects of heterogeneity in infection-exposure history and immunity on the dynamics of a protozoan parasite	JOURNAL OF THE ROYAL SOCIETY INTERFACE	1	0	1	yes	Eimeria acervulina	chickens	NA	ag	predictive	basic science	0	0	0	nr	0	0	1	stoch	NETLOGO	0	Miller	Infection systems where traits of the host such as acquired immunity interact with the infection process can show complex dynamic behaviour with counter-intuitive results. In this study we consider the traits 'immune status' and 'exposure history' and our aim is to assess the influence of acquired individual heterogeneity in these traits. We have built an individual-based model of Eimeria acervul…	Allen PC 2002 CLIN MICROBIOL REV V15 P58 DOI 10.1128/CMR.15.1.58-65.2002 Chapman HD 1999 AVIAN PATHOL V28 P521 DOI 10.1080/03079459994317 Chapman HD 2005 AVIAN DIS V49 P426 DOI 10.1637/7359-032805R1.1 DIEKMANN O 2000 MATH EPIDEMIOLOGY IN GALMES MM 1991 ANN PARASIT HUM COMP V66 P144 GRAAT EAM 1994 PARASITOLOGY V108 P497 Graat EAM 1996 VET PARASITOL V65 P223 DOI 10.1016/S0304-4017(96)00952-1 HEIN H…	29	5	1742-5689	10/22/15	2007	4	16	841	849	10.1098/rsif.2007.1061	9	209XU	WOS:000249422100008	NA	Univ Utrecht NL-3584 CL Utrecht Netherlands	0.7142857143	2	Miller
1803	Shao QX	Some properties of an estimator for the basic reproduction number of the general epidemic model	MATHEMATICAL BIOSCIENCES	1	0	1	yes	hypothetical	hypothetical	NA	hypothetical	predictive	management	0	0	0		1	0	1	deter			Manlove	In this paper some properties of a convenient estimator derived from a martingale estimating function for the basic reproduction number of the general epidemic model are given for both finite and large samples. These properties give some guidelines for using this convenient estimator. It is shown that it underestimates the parameter and that the bias tends to zero when the population size and the…	AALEN OO 1977 Z WAHRSCHEINLICHKEIT V38 P261 DOI 10.1007/BF00533158 Bailey N. T. J. 1975 MATH THEORY INFECT D BALL F 1983 J APPL PROBAB V20 P227 DOI 10.2307/3213797 BALL F 1994 MATH BIOSCI V123 P167 DOI 10.1016/0025-5564(94)90010-8 BALL F 1993 ADV APPL PROBAB V25 P39 DOI 10.2307/1427495 BECKER N 1979 BIOMETRIKA V66 P271 BECKER N. G. 1989 ANAL INFECT DIS DATA BECKER N 1983 BIOMETRIKA V70 P29 BECKER…	29	6	0025-5564	JUN	1999	159	12/31/99	79	96	10.1016/S0025-5564(99)00009-7	18	199JB	WOS:000080476500005	10361806	CSIRO Wembly WA 6014 Australia	0.4	2	Manlove
1814	Shim E Galvani AP	Distinguishing vaccine efficacy and effectiveness	VACCINE	1	0	1	yes	influenza and measles	humans	NA	human	both	applied science	0	0	0	6	1	0	0	deter	not reported	unknown	Joseph	Background: Mathematical models of disease transmission and vaccination typically assume that protective vaccine efficacy (i.e. the relative reduction in the transmission rate among vaccinated individuals) is equivalent to direct effectiveness of vaccine. This assumption has not been evaluated. Methods: We used dynamic epidemiological models of influenza and measles vaccines to evaluate the commo…	Anderson R 1991 INFECT DIS HUMANS DY P311 Arino J 2004 DISCRETE CONT DYN-B V4 P479 Ball F 2009 MATH BIOSCI V218 P105 DOI 10.1016/j.mbs.2009.01.003 Ball FG 2002 MATH BIOSCI V177 P333 DOI 10.1016/S0025-5564(01)00095-5 Brisson M 2003 MED DECIS MAKING V23 P76 DOI 10.1177/0272989X02239651 Edmunds WJ 1999 STAT MED V18 P3263 DOI 10.1002/(SICI)1097-0258(19991215)18:23<3263::AID-SIM315>3.0.CO 2-3 HABER M …	29	3	0264-410X	10/19/15	2012	30	47	6700	6705	10.1016/j.vaccine.2012.08.045	6	044UQ	WOS:000311649600014	22944629	[Shim Eunha] Univ Pittsburgh Dept Epidemiol Grad Sch Publ Hlth Pittsburgh PA 15261 USA [Shim Eunha Galvani Alison P.] Yale Univ Sch Med Dept Epidemiol & Publ Hlth New Haven CT 06520 USA	1.5	2	Joseph
1912	Suzuki SU Sasaki A	How does the resistance threshold in spatially explicit epidemic dynamics depend on the basic reproductive ratio and spatial correlation of crop genotypes?	JOURNAL OF THEORETICAL BIOLOGY	1	0	1	yes	hypothetical	hypothetical	NA	plant	descriptive	basic science	0	0	1	4	1	1	1	stoch			Manlove	We examined the fraction of resistant cultivars necessary to prevent a global pathogen outbreak (the resistance threshold) using a spatially explicit epidemiological model (SIR model) in a finite two-dimensional lattice-structured host population. Infectious diseases in our model could be transmitted to susceptible nearest-neighbour sites and the infected site either recovered or died after an ex…	Anderson R. 1991 INFECT DIS HUMANS DY Ashizawa Taketo 2007 Journal of General Plant Pathology V73 P15 DOI 10.1007/s10327-006-0321-9 Barthelemy M 2005 J THEOR BIOL V235 P275 DOI 10.1016/j.jtbi.2005.01.011 Bonman JM 1986 P 1985 JAK C PROGR U P375 Boots M 2004 SCIENCE V303 P842 DOI 10.1126/science.1088542 Boots M 2002 AM NAT V159 P706 DOI 10.1086/339996 BOOTS M 2006 DIS EVOLUTION MODELS P3 Boots M 1…	44	4	0022-5193	05/07/15	2011	276	1	117	125	10.1016/j.jtbi.2011.02.002	9	750JW	WOS:000289543400014	21300071	[Suzuki Sayaki U.] Kyushu Univ Fac Sci Dept Biol Fukuoka 8128581 Japan [Sasaki Akira] Grad Univ Adv Studies Sokendai Dept Evolutionary Studies Biosyst Sokendai Hayama Kanagawa 2400193 Japan [Sasaki Akira] Int Inst Appl Syst Anal Evolut & Ecol Program A-2361 Laxenburg Austria [Sasaki Akira] Japan Sci & Technol Agcy JST Precursory Res Embryon Sci & Technol PRESTO Kawaguchi Saitama 3320012 Japan	1.333333333	2	Manlove
1929	Tang SY Xiao YN Yuan L Cheke RA Wu JH	Campus quarantine (Fengxiao) for curbing emergent infectious diseases: Lessons from mitigating A/H1N1 in Xi'an China	JOURNAL OF THEORETICAL BIOLOGY	1	0	1	yes	H1N1	humans	NA	human	both	management	1	1	2	25	0	1	0	deter	Matlab	yes	Joseph	During the 2009 A/H1N1 influenza pandemic very strict interventions including campus quarantine (Fengxiao) (restrictions on the movements of university personnel) were taken in mainland China to slow down the initial spread of the disease from the university network to a wider community. The decision for implementation and/or relaxation of Fengxiao depends on the assessment of the level of infect…	Anderson R. M. 1991 INFECT DIS HUMANS [Anonymous] 2009 FENGXIAO STRATEGY BLOWER SM 1994 INT STAT REV V62 P229 DOI 10.2307/1403510 Cauchemez C 2009 LANCET V9 P473 Cauchemez S 2009 NEW ENGL J MED V361 P2619 DOI 10.1056/NEJMoa0905498 Chowell G 2006 J THEOR BIOL V241 P193 DOI 10.1016/j.jtbi.2005.11.026 Cowling BJ 2009 EPIDEMIOLOGY V20 P344 DOI 10.1097/EDE.0b013e31819d1092 Day T 2006 AM J EPIDEMIOL V1…	26	6	0022-5193	02/21/15	2012	295		47	58	10.1016/j.jtbi.2011.10.035	12	880LL	WOS:000299408500005	22079943	[Tang Sanyi] Shaanxi Normal Univ Coll Math & Informat Sci Xian 710062 Peoples R China [Xiao Yanni] Xi An Jiao Tong Univ Sch Sci Dept Appl Math Xian 710049 Peoples R China [Yuan Lin] Xian Eighth Hosp Xian 710061 Peoples R China [Cheke Robert A.] Univ Greenwich Medway Nat Resources Inst Chatham ME4 4TB Kent England [Wu Jianhong] York Univ Ctr Dis Modelling Toronto ON M3J 1P3 Canada	3	2	Joseph
1943	Tebbens RJD Pallansch MA Kew OM Caceres VM Sutter RW Thompson KM	A dynamic model of poliomyelitis outbreaks: Learning from the past to help inform the future	AMERICAN JOURNAL OF EPIDEMIOLOGY	1	0	1	yes	Polio	Humans	NA	human	predictive	basic science	1	0	0	?	0	1	1	stoch	not reported	2	Miller	Policy-makers now face important questions regarding the tradeoffs among different strategies for managing Poliomyelitis risks after they succeed with polio eradication. To estimate the potential consequences of reintroductions of polioviruses and the resulting outbreaks the authors developed a dynamic disease transmission model that can simulate many aspects of outbreaks for different posteradic…	ALEXANDER JP 1997 J INFECT DIS S1 V175 P176 Anderson R. 1991 INFECT DIS HUMANS DY Aylward RB 2004 B WORLD HEALTH ORGAN V82 P40 BERNIER RH 1984 REV INFECT DIS V6 pS371 Boyce W. E. 1992 ELEMENTARY DIFFERENT Buonagurio DA 1999 J CLIN MICROBIOL V37 P283 Caceres VM 2001 CLIN INFECT DIS V33 P531 DOI 10.1086/321905 CHEN H 1982 AM J MED GENET V13 P149 DOI 10.1002/ajmg.1320130207 Chen RT 1996 JAMA-J AM ME…	61	35	0002-9262	08/15/15	2005	162	4	358	372	10.1093/aje/kwi206	15	954JE	WOS:000231150600009	NA	Harvard Univ Sch Publ Hlth KidsRisk Project Boston MA 02115 USA Delft Univ Technol Dept Math Delft Netherlands Ctr Dis Control & Prevent Natl Ctr Infect Dis Resp & Enter Viruses Branch Div Viral & Rickettsial Dis Atlanta GA USA Ctr Dis Control & Prevent Natl Immunizat Program Global Immunizat Div Polio Eradicat Branch Atlanta GA USA WHO Dept Immunizat Vaccines & Biol CH-1211 Geneva Switzerland	3.888888889	2	Miller
1966	Tildesley MJ Bessell PR Keeling MJ Woolhouse MEJ	The role of pre-emptive culling in the control of foot-and-mouth disease	PROCEEDINGS OF THE ROYAL SOCIETY B-BIOLOGICAL SCIENCES	1	0	1	yes	FMD	Cloven-hoofed animals	NA	ag	both	management	1	1	1	numerous!	1	1	1	stoch	Does not say	Not sure	Nol	The 2001 foot-and-mouth disease epidemic was controlled by culling of infectious premises and preemptive culling intended to limit the spread of disease. Of the control strategies adopted routine culling of farms that were contiguous to infected premises caused the most controversy. Here we perform a retrospective analysis of the culling of contiguous premises as performed in 2001 and a simulatio…	ANDERSON I. 2002 FOOT MOUTH DIS 2001 BESSELL PR INT J INFEC IN PRESS Boender GJ 2007 PLOS COMPUT BIOL V3 P704 DOI 10.1371/journal.pcbi.0030071 Ster IC 2009 EPIDEMICS-NETH V1 P21 DOI 10.1016/j.epidem.2008.09.001 DEARDON R STAT SINICA IN PRESS Diggle P.J. 2006 STAT METHODS MED RES V25 P325 DOI DOI 10.1191/0962280206SM454OA Donnelly CA 2006 NATURE V439 P843 DOI 10.1038/nature04454 Ferguson NM 2001 N…	26	25	0962-8452	09/22/15	2009	276	1671	3239	3248	10.1098/rspb.2009.0427	10	481HO	WOS:000268798600004	19570791	[Tildesley Michael J. Bessell Paul R. Woolhouse Mark E. J.] Univ Edinburgh Ctr Infect Dis Ashworth Labs Edinburgh EH9 3JT Midlothian Scotland [Keeling Matt J.] Univ Warwick Dept Biol Sci Coventry CV4 7AL W Midlands England	5	2	Nol
1986	Trotter CL Gay NJ Edmunds WJ	Dynamic models of meningococcal carriage disease and the impact of serogroup C conjugate vaccination	AMERICAN JOURNAL OF EPIDEMIOLOGY	1	0	1	yes	serogroup C meningococcus	humans	NA	human	both	management	1	1	1	10	1	1	1	deter	not reported	unknown	Joseph	Much interest has surrounded the use of conjugate vaccines in recent years with the development of vaccines against disease caused by Haemophilus influenzae type b Neisseria meningitidis and Streptococcus pneumoniae. These vaccines offer the potential for safe and effective disease control but some questions remain particularly regarding the duration and mechanisms of protection and the longer-te…	Anderson R. 1991 INFECT DIS HUMANS DY BJUNE G 1991 LANCET V338 P1093 DOI 10.1016/0140-6736(91)91961-S Borrow R 2002 J INFECT DIS V186 P1353 DOI 10.1086/344324 BOSLEGO J 1995 VACCINE V13 P821 DOI 10.1016/0264-410X(94)00037-N Brisson M 2003 MED DECIS MAKING V23 P76 DOI 10.1177/0272989X02239651 Cartwright K 1995 MENINGOCOCCAL DIS P115 CARTWRIGHT KAV 1987 EPIDEMIOL INFECT V99 P591 *CHIEF MED OFF CHI …	27	72	0002-9262	07/01/14	2005	162	12/31/99	89	100	10.1093/aje/kwi160	12	939QU	WOS:000230088300012	15961591	Hlth Protect Agcy Ctr Infect Modelling & Econ Unit London NW9 5EQ England	8	2	Joseph
1988	Truscott JE Ferguson NM	Transmission dynamics and mechanisms of endemicity of scrapie in the UK sheep population	EPIDEMIOLOGY AND INFECTION	1	0	1	yes	scrapie	sheep	NA	ag	both	management	1	0	0	20	1	0	1	stoch	not reported	unknown	Joseph	Scrapie is a fatal neurological disease of sheep which is endemic in the United Kingdom. It is one of the family of transmissible spongiform encephalopathies (TSEs) that includes BSE. In this paper we developed a micro-simulation model for scrapie in the UK sheep population incorporating the genetic and structural diversity of the population and infectious contact between flocks through trading. …	Baylis M 2004 J GEN VIROL V85 P2735 DOI 10.1099/vir.0.79876-0 *DEFR 2007 AN HLTH WELF BSE GB *DEFR 2006 COMP SCRAP FLOCKS SC *DEFR 2005 NAT SCRAP PLAN GREAT Diekmann O. 2000 MATH COMPUTATIONAL B EC 2003 OFF J EUR UNION L VL41 P41 Eglin RD 2005 VET REC V156 P433 Ferguson NM 2002 NATURE V415 P420 DOI 10.1038/nature709 FOSTER JD 1993 VET REC V133 P339 Gubbins S 2005 PREV VET MED V67 P143 DOI 10.1016…	23	4	0950-2688	JUN	2009	137	01/05/00	762	774	10.1017/S0950268808001052	13	454BJ	WOS:000266656300002	18687155	[Truscott J. E. Ferguson N. M.] Univ London Imperial Coll Sci Technol & Med Dept Infect Dis Epidemiol Fac Med London W2 1PG England	0.8	2	Joseph
2052	Vernon MC Keeling MJ	Representing the UK's cattle herd as static and dynamic networks	PROCEEDINGS OF THE ROYAL SOCIETY B-BIOLOGICAL SCIENCES	1	1	1	yes	hypothetical	cattle	NA	ag	both	management	1	1	0	5	0	1	1	stoch	Contagion	yes	Joseph	Network models are increasingly being used to understand the spread of diseases through sparsely connected populations with particular interest in the impact of animal movements upon the dynamics of infectious diseases. Detailed data collected by the UK government on the movement of cattle may be represented as a network where animal holdings are nodes and an edge is drawn between nodes where a m…	Anderson R. M. 1991 INFECT DIS HUMANS Barabasi AL 1999 SCIENCE V286 P509 DOI 10.1126/science.286.5439.509 Bell DC 1999 SOC NETWORKS V21 P1 DOI 10.1016/S0378-8733(98)00010-0 Bigras-Poulin M 2006 PREV VET MED V76 P11 DOI 10.1016/j.prevetmed.2006.04.004 Carrington P.J. 2005 MODELS METHODS SOCIA V27 Christley R.M. 2005 P SOC VET EP PREV ME P234 CONOVER W. J. 1999 PRACTICAL NONPARAMET Corner LAL 2003 …	23	47	0962-8452	02/07/15	2009	276	1656	469	476	10.1098/rspb.2008.1009	8	388EF	WOS:000262002400009	18854300	[Vernon Matthew C. Keeling Matt J.] Univ Warwick Sch Life Sci Coventry CV4 7AL W Midlands England	9.4	2	Joseph
2052	Vernon, MC; Keeling, MJ	Representing the UK's cattle herd as static and dynamic networks	PROCEEDINGS OF THE ROYAL SOCIETY B-BIOLOGICAL SCIENCES	1	1	2	yes	hypothetical FMD like Virus	cattle	NA	ag	predictive	basic science	0	0	1	3	0	0	1	stoch	Contagion	1	Miller	Network models are increasingly being used to understand the spread of diseases through sparsely connected populations, with particular interest in the impact of animal movements upon the dynamics of infectious diseases. Detailed data collected by the UK government on the movement of cattle may be represented as a network, where animal holdings are nodes, and an edge is drawn between nodes where …	Anderson R. M., 1991, INFECT DIS HUMANS; Barabasi AL, 1999, SCIENCE, V286, P509, DOI 10.1126/science.286.5439.509; Bell DC, 1999, SOC NETWORKS, V21, P1, DOI 10.1016/S0378-8733(98)00010-0; Bigras-Poulin M, 2006, PREV VET MED, V76, P11, DOI 10.1016/j.prevetmed.2006.04.004; Carrington P.J., 2005, MODELS METHODS SOCIA, V27; Christley R.M., 2005, P SOC VET EP PREV ME, P234; CONOVER W. J., 1999, PRACTI…	23	47	0962-8452	02/07/14	2009	276	07/13/04	469	476	10.1098/rspb.2008.1009	8	388EF	WOS:000262002400009	18854300	[Vernon, Matthew C.; Keeling, Matt J.] Univ Warwick, Sch Life Sci, Coventry CV4 7AL, W Midlands, England	9.4	2	Miller
2082	Wang, B; Cao, L; Suzuki, H; Aihara, K	Impacts of clustering on interacting epidemics	JOURNAL OF THEORETICAL BIOLOGY	1	1	2	yes	hypothetical	Hypothetical	NA	hypothetical	predictive	basic science	0	0	0	10	1	1	0	stoch	not reported	1	Manlove	Since community structures in real networks play a major role for the epidemic spread, we therefore explore two interacting diseases spreading in networks with community structures. As a network model with community structures, we propose a random clique network model composed of different orders of cliques. We further assume that each disease spreads only through one type of cliques; this assump…	Allard A, 2009, PHYS REV E, V79, DOI 10.1103/PhysRevE.79.036113; Danon L., 2011, INTERDISCIP PERSPECT, V2011, DOI [10.1155/2011/284909, DOI 10.1155/2011/284909]; Fortunato S, 2010, PHYS REP, V486, P75, DOI 10.1016/j.physrep.2009.11.002; Funk S, 2010, PHYS REV E, V81, DOI 10.1103/PhysRevE.81.036118; Girvan M, 2002, P NATL ACAD SCI USA, V99, P7821, DOI 10.1073/pnas.122653799; Gleeson JP, 2009, PHYS…	36	2	0022-5193	07/07/15	2012	304		121	130	10.1016/j.jtbi.2012.03.022	10	951OC	WOS:000304728900012	22554949	[Wang, Bing; Cao, Lang; Suzuki, Hideyuki; Aihara, Kazuyuki] Univ Tokyo, Inst Ind Sci, Meguro Ku, Tokyo 1538505, Japan; [Suzuki, Hideyuki] Japan Sci & Technol Agcy JST, PRESTO, Kawaguchi, Saitama 3320012, Japan	1	2	Manlove
2162	Woodruff RE Guest CS Garner MG Becker N Lindesay J Carvan T Ebi K	Predicting Ross River virus epidemics from regional weather data	EPIDEMIOLOGY	1	0	1	yes	Ross River virus	humans	multiple mosquito species	multiple	predictive	management	1	1	1	?	1	1	1	stoch	0	Stata 6.0	0	Background. Diseases caused by arboviruses cause extensive mortality and morbidity throughout the world. Weather directly affects the breeding abundance and survival of mosquitoes the principal vector of many arboviruses. The goal of this study was to test whether climate variables could predict with high levels of accuracy (more than 70%) epidemics of one arbovirus Ross River virus disease. Meth…	AASKOV JG 1981 AM J TROP MED HYG V30 P1053 Anderson S.G. 1957 MED J AUSTRALIA V2 P113 *AUSTR BUR STAT 1998 INT REG DAT IRDB VER Caughley G. 1987 KANGAROOS THEIR ECOL Climate Impact Group 1996 CLIM CHANG SCEN AUST DAVIES FG 1985 B WORLD HEALTH ORGAN V63 P941 de Moor P P 1970 Trans R Soc Trop Med Hyg V64 P927 DOI 10.1016/0035-9203(70)90114-8 Dhileepan K 1996 MED VET ENTOMOL V10 P375 DOI 10.1111/j.1…	44	58	1044-3983	JUL	2002	13	4	384	393	10.1097/01.EDE.0000016601.23748.1D	10	565PL	WOS:000176378600005	12094092	Australian Natl Univ Natl Ctr Epidemiol & Populat Hlth Canberra ACT 0200 Australia Commonwealth Dept Agr Fisheries & Forestry Austra Anim Hlth Sci Unit Canberra ACT Australia Australian Natl Univ Dept Geog Canberra ACT Australia Greater Murray Hlth Area Albury NSW Australia Elect Power Res Inst Palo Alto CA USA	4.833333333	2	Nol
2223	Zadoks RN Allore HG Hagenaars TJ Barkema HW Schukken YH	A mathematical model of Staphylococcus aureus control in dairy herds	EPIDEMIOLOGY AND INFECTION	1	0	1	yes	Staphylococcus aureus	dairy cattle	NA	ag	predicive	management	1	1	2	19	0	0	1	deter	C/C++	1	Manlove	An ordinary differential equation model was developed to simulate dynamics of Staphylococcus aureus mastitis. Data to estimate model parameters were obtained from an 18-month observational study in three commercial dairy herds. A deterministic simulation model was constructed to estimate values of the basic (R-0) and effective (R-t) reproductive number in each herd and to examine the effect of ma…	Adkinson RW 2001 J DAIRY SCI V84 P370 Allore HG 1999 PREV VET MED V39 P279 DOI 10.1016/S0167-5877(99)00014-8 Allore HG 1998 J DAIRY SCI V81 P703 Anderson R 1992 INFECT DIS HUMANS DY Barkema HW 1997 J DAIRY SCI V80 P1592 CHAMINGS RJ 1984 VET REC V115 P499 Cody R P 1997 APPL STAT SAS PROGRA CRAVEN N 1987 BRIT VET J V143 P410 DAVIDSON IAN 1963 RES VET SCI V4 P64 Dekkers JCM 1996 J DAIRY SCI V79 P396…	43	41	0950-2688	OCT	2002	129	2	397	416	10.1017/S0950268802007483	20	608YW	WOS:000178876800019	12403116	Univ Utrecht Fac Med Vet Ruminant Hlth Unit Dept Farm Anim Hlth NL-3584 Utrecht Netherlands Yale Univ Dept Internal Med New Haven CT 06510 USA Univ London Imperial Coll Sci Technol & Med Dept Infect Dis Epidemiol Fac Med London W2 1PG England Univ Prince Edward Isl Atlantic Vet Coll Dept Hlth Management Charlottetown PE C1 4P3 Canada Cornell Univ Coll Vet Med Dept Populat Med & Diagnost Sci Qual …	3.416666667	2	Manlove
2237	Zhang, P; Feng, ZL; Milner, F	A schistosomiasis model with an age-structure in human hosts and its application to treatment strategies	MATHEMATICAL BIOSCIENCES	1	1	2	yes	schistosomiasis	humans and snails	NA	human	both	basic science	0	0	0	19	1	1	1	stoch	not reported	1	Miller	We study a system of partial differential equations which models the disease transmission dynamics of schistosomiasis. The model incorporates both the definitive human hosts and the intermediate snail hosts. The human hosts have an age-dependent infection rate and the snail hosts have an infection-age-dependent cercaria releasing rate. The parasite reproduction number R is computed and is shown t…	ANDERSON RM, 1978, J ANIM ECOL, V47, P219, DOI 10.2307/3933; Anderson R.M., 1986, P519; ANDERSON RM, 1985, PARASITOLOGY, V90, P629; ANDERSON RM, 1979, PARASITOLOGY, V79, P63; ANDERSON RM, 1985, ADV PARASIT, V24, P1, DOI 10.1016/S0065-308X(08)60561-8; Carabin H, 2000, PARASITOLOGY, V121, P171, DOI 10.1017/S0031182099006101; CHAN MS, 1995, EPIDEMIOL INFECT, V115, P325; CRISTIANO LM, 2004, MEM I O C…	34	14	0025-5564	JAN	2007	205	12/31/99	83	107	10.1016/j.mbs.2006.06.006	25	127RI	WOS:000243603600007	17070862	Purdue Univ, Dept Math, W Lafayette, IN 47907 USA	2	2	Miller
2258	Zou L Zhang WN Ruan SG	Modeling the transmission dynamics and control of hepatitis B virus in China	JOURNAL OF THEORETICAL BIOLOGY	1	0	1	yes	Hepatitis B Virus	humans	NA	human	both	management	1	0	2	13	1	1	1	deter	not reported	not sure	Joseph	Hepatitis B is a potentially life-threatening liver infection caused by the hepatitis B virus (HBV) and is a major global health problem. HBV is the most common serious viral infection and a leading cause of death in mainland China. Around 130 million people in China are carriers of HBV almost a third of the people infected with HBV worldwide and about 10% of the general population in the country…	Anderson R. 1991 INFECT DIS HUMANS DY ANDERSON R E 1992 P95 *CGC 2009 CENTR GOV PEOPL REP Cui FQ 2006 CHIN J VACCINES IMMU V12 P206 DIEKMANN O 1990 J MATH BIOL V28 P365 Edmunds WJ 1996 EPIDEMIOL INFECT V117 P313 Edmunds WJ 1996 T ROY SOC TROP MED H V90 P436 DOI 10.1016/S0035-9203(96)90539-8 EDMUNDS WJ 1993 P ROY SOC B-BIOL SCI V253 P197 Edmunds WJ 1996 STAT MED V15 P2215 DOI 10.1002/(SICI)1097-02…	33	24	0022-5193	01/21/15	2010	262	2	330	338	10.1016/j.jtbi.2009.09.035	9	557CS	WOS:000274646700015	19822154	[Zou Lan Ruan Shigui] Univ Miami Dept Math Coral Gables FL 33124 USA [Zou Lan Zhang Weinian] Sichuan Univ Dept Math Chengdu 610064 Sichuan Peoples R China [Zou Lan Zhang Weinian] Sichuan Univ Yangtze Ctr Math Chengdu 610064 Sichuan Peoples R China	6	2	Joseph
5	Abbott KA Whittington RJ	Monte Carlo simulation of flock-level sensitivity of abattoir surveillance for ovine paratuberculosis	PREVENTIVE VETERINARY MEDICINE	1	0	1	yes	Mycobacterium avium subsp paratuberculosis	sheep	none	ag	descriptive	management	1	0	0	20	0	1	1	stoch	Excel @Risk	1	O'Brien	We used Monte Carlo simulation to estimate distributions for flock-level sensitivity of abattoir-based surveillance for ovine paratuberculosis as currently practised in New South Wales Australia. Probability distributions were used as input variables for within-flock prevalence years-infected and individual animal-level sensitivity and specificity of gross pathology as a screening test for the pr…	ABBOTT KA 2003 P AUSTR SHEEP VET SO P90 ALLWORTH MB 2002 14 AUSTR AN HLTH COU Allworth MB 2000 VET MICROBIOL V77 P415 DOI 10.1016/S0378-1135(00)00326-6 Benedictus G 2000 VET MICROBIOL V77 P399 DOI 10.1016/S0378-1135(00)00325-4 COLLINS MT 1994 J AM VET MED ASSOC V204 P636 DENHOLM L 1999 OVINE JOHNES DIS ABA DONALD AW 1994 PREV VET MED V19 P167 DOI 10.1016/0167-5877(94)90087-6 FODSTAD FH 1979 ACTA …	30	1	0167-5877	12/12/15	2003	61	4	309	332	10.1016/j.prevetmed.2003.08.005	24	747PV	WOS:000186814100006	14623414	Royal Vet Coll N Mymms AL9 7TA Herts England Univ Sydney Fac Vet Sci Camden NSW 2570 Australia	0.090909091	3	OBrien
30	Alban L Stark KDC	Where should the effort be put to reduce the Salmonella prevalence in the slaughtered swine carcass effectively?	PREVENTIVE VETERINARY MEDICINE	1	0	1	yes	salmonella	pigs	NA	human	predictive	management	1	0	0	13	1	1	1	stoch	@Risk	0	Walsh	Infection with Salmonella Typhimurium is seldom associated with clinical disease in pigs. However control is important as the public is concerned about the human health impact. The producers the abattoirs and the authorities are interested in implementing procedures to mitigate this risk. To evaluate the effect of different procedures a stochastic risk model was developed to simulate the prevalen…	Alban L 2002 PREV VET MED V53 P133 DOI 10.1016/S0167-5877(01)00270-7 Berends BR 1997 INT J FOOD MICROBIOL V36 P199 DOI 10.1016/S0168-1605(97)01267-1 Boes J 2001 BERL MUNCH TIERARZTL V114 P363 DALSGAARD B 2000 18401 DAN MEAT RES I Hurd HS 2002 APPL ENVIRON MICROB V68 P2376 DOI 10.1128/AEM.68.5.2376-2381.2002 Hurd HS 2001 J FOOD PROTECT V64 P939 Jensen T. 2000 18361 DAN MEAT RES I Jensen T. 2001 P …	30	50	0167-5877	APR	2005	68	12/31/99	63	79	10.1016/j.prevetmed.2005.01.001	17	918HU	WOS:000228533700006	15795016	Danish Bacon & Meat Council Natl Comm Pig Prod DK-8620 Kjellerup Denmark Swiss Fed Vet Off CH-3003 Bern Switzerland	5.555555556	3	Walsh
45	Allore HG Erb HN	Approaches to modeling intramammary infections in dairy cattle	PREVENTIVE VETERINARY MEDICINE	1	0	1	no	various	dairy cattle	none	ag	both	management	1	0	0	various	0	0	1	stoch	SIGMA	1	O'Brien	In this paper three approaches (Markov processes discrete-event simulation and differential equations) to modeling intramammary infections (IMI focusing on the dynamic changes between uninfected subclinical and clinical udder-health states) are described. The objectives were to describe the various approaches to modeling intramammary infections determine if simulations of the examples of the thre…	Allore HG 1998 J DAIRY SCI V81 P694 Allore HG 1998 J DAIRY SCI V81 P703 Anderson RM 1991 INFECT DIS HUMANS DY P757 Bailey NTJ 1975 MATH THEORY INFECT D P413 BECK JR 1983 MED DECIS MAKING V3 P419 DOI 10.1177/0272989X8300300403 CARPENTER TE 1988 PREV VET MED V5 P169 DOI 10.1016/0167-5877(88)90002-5 ERB HN 1985 J DAIRY SCI V68 P3337 GROHN YT 1995 J DAIRY SCI V78 P1693 GROMMERS FJ 1985 VET REC V116 P…	26	12	0167-5877	04/27/15	1999	39	4	279	293	10.1016/S0167-5877(99)00014-8	15	191FR	WOS:000080012300004	10327443	Cornell Univ Dept Populat Med & Diagnost Sci Ithaca NY 14853 USA	0.8	3	OBrien
94	Audige L Doherr MG Hauser R Salman MD	Stochastic modelling as a tool for planning animal-health surveys and interpreting screening-test results	PREVENTIVE VETERINARY MEDICINE	1	0	1	yes	infectious bovine rhinotracheitis	cattle	none	ag	predictive	management	1	0	0	10	0	1	1	stoch	Excel @Risk	1	O'Brien	Traditionally the planning of surveys (in particular sample-rite calculations) has relied on assumptions including the assumption of perfect screening tests. This paper presents a novel approach that can be used for planning animal-health surveys and interpreting screening-test results in the context of these surveys. A stochastic simulation model developed to assess the properties of herd-level …	[Anonymous] 1995 ORDONNANCE EPIZOOTIE AUDIGE L 1999 EPID SANTE AN V35 P21 AUDIGE L 1999 TAG FACHG EP DOK MOD P28 AUDIGE L 1999 P SOC VET EP PREV ME P78 Audige L 1999 PREV VET MED V38 P259 DOI 10.1016/S0167-5877(98)00135-4 AUDIGE L 1999 P 79 M C RES WORK AN Bommeli W. 1982 The ELISA: enzyme-linked immunosorbent assay in veterinary research and diagnosis P242 Bommeli W. R. 1980 Proceedings of the S…	26	15	0167-5877	04/13/15	2001	49	01/02/15	1	17	10.1016/S0167-5877(01)00182-9	17	418RD	WOS:000167904400001	11267684	Inst Virol & Immunoprophylaxis CH-3147 Mittelhausern Switzerland Univ Bern Dept Clin Vet Med CH-3012 Bern Switzerland Swiss Fed Vet Off CH-3003 Bern Switzerland Colorado State Univ Ft Collins CO 80523 USA	1.153846154	3	OBrien
129	Barlow ND Kean JM Hickling G Livingstone PG Robson AB	A simulation model for the spread of bovine tuberculosis within New Zealand cattle herds	PREVENTIVE VETERINARY MEDICINE	1	0	1	yes	Mycobacterium bovis	cattle	NA	ag	predictive	management	1	1	0	9	1	1	1	both	Turbo Pascal	1	Walker	Bovine tuberculosis caused by Mycobacterium bovis presents a major problem to New Zealand agriculture because of the risk that it poses to export-market access. New Zealand research has focused largely on the epidemiology of the disease in wildlife reservoirs and relatively little is known about the dynamics of the disease in cattle. This study therefore investigates bovine tuberculosis (Tb) dyna…	ALLISON AJ 1992 7 MIN RES SCI TECHN ANDERSON RM 1979 NATURE V280 P361 DOI 10.1038/280361a0 Barlow Nigel D. 1994 Trends in Microbiology V2 P119 DOI 10.1016/0966-842X(94)90598-3 BARLOW ND 1991 J APPL ECOL V28 P777 DOI 10.2307/2404207 BARLOW ND 1993 J APPL ECOL V30 P156 DOI 10.2307/2404279 BARLOW ND 1991 J APPL ECOL V28 P794 DOI 10.2307/2404208 Blood DC 1989 VET MED TXB DIS CATT Carmichael J. 1941 V…	24	45	0167-5877	SEP	1997	32	01/02/15	57	75	10.1016/S0167-5877(97)00002-0	19	YB080	WOS:A1997YB08000006	9361321	LINCOLN UNIV DEPT ENTOMOL & ANIM ECOL LINCOLN NEW ZEALAND ANIM HLTH BOARD WELLINGTON NEW ZEALAND LINCOLN UNIV CTR COMP & BIOMETR LINCOLN NEW ZEALAND	2.647058824	3	Walker
140	Bates TW Carpenter TE Thurmond MC	Benefit-cost analysis of vaccination and preemptive slaughter as a means of eradicating foot-and-mouth disease	AMERICAN JOURNAL OF VETERINARY RESEARCH	1	0	1	yes	FMD	cattle goats sheep swine	none	ag	predictive	management	1	1	0	?	0	1	1	stoch	Visual Basic,"Risk development kit"	1	O'Brien	Objective-To assess relative costs and benefits of vaccination and preemptive herd slaughter to control transmission of foot-and-mouth disease (FMD) virus (FMDV). Sample Population-2 238 herds and 5 sale yards located in Fresno Kings and Tulare counties of California. Procedure-Direct costs associated with indemnity slaughter cleaning and disinfecting livestock premises and vaccination were compa…	ANDERSON I 2002 200102888 GREAT BRIT Bates TW 2003 AM J VET RES V64 P195 DOI 10.2460/ajvr.2003.64.195 Bates TW 2001 AM J VET RES V62 P1121 DOI 10.2460/ajvr.2001.62.1121 Bates TW 2003 AM J VET RES V64 P205 DOI 10.2460/ajvr.2003.64.205 BECK E 1987 J VIROL V61 P1621 BERENTSEN PBM 1992 PREV VET MED V12 P229 DOI 10.1016/0167-5877(92)90052-H Bergmann IE 2000 ARCH VIROL V145 P473 DOI 10.1007/s0070500500…	32	29	0002-9645	JUL	2003	64	7	805	812	10.2460/ajvr.2003.64.805	8	694CY	WOS:000183757300001	12856762	Univ Calif Davis Sch Vet Med Dept Med & Epidemiol Davis CA 95616 USA	2.636363636	3	OBrien
142	Bates TW Thurmond MC Carpenter TE	Results of epidemic simulation modeling to evaluate strategies to control an outbreak of foot-and-mouth disease	AMERICAN JOURNAL OF VETERINARY RESEARCH	1	0	1	yes	FMD	beef cattle dairy cattle swine sheep goats backyard	none	ag	predictive	management	1	0	0	125	0	1	1	stoch	Visual Basic Risk development kit	1	Patyk	Objective-To assess estimated effectiveness of control and eradication procedures for foot-and-mouth disease (FMD) in a region of California. Sample Population-2 238 herds and 5 sale yards in Fresno Kings and Tulare counties of California. Procedure-A spatial stochastic model was used to simulate hypothetical epidemics of FMD for specified control scenarios that included a baseline eradication st…	Bates TW 2003 AM J VET RES V64 P195 DOI 10.2460/ajvr.2003.64.195 Bates TW 2001 AM J VET RES V62 P1121 DOI 10.2460/ajvr.2001.62.1121 *DEP ENV FOOD RUR 2001 STAT FOOT MOUTH DIS GARNER MG 1995 AUST VET J V72 P81 DOI 10.1111/j.1751-0813.1995.tb15013.x Haydon DT 1997 IMA J MATH APPL MED V14 P1 JALVINGH AW 1997 EPIDEMIOLOGIE SANTE V31 Keeling MJ 2001 SCIENCE V294 P813 DOI 10.1126/science.1065973 *USDA …	9	30	0002-9645	FEB	2003	64	2	205	210	10.2460/ajvr.2003.64.205	6	639NF	WOS:000180635300012	12602590	Univ Calif Davis Sch Vet Med Dept Med & Epidemiol Davis CA 95616 USA	2.727272727	3	Patyk
170	Bennett R McClement I McFarlane I	An economic decision support tool for simulating paratuberculosis control strategies in a UK suckler beef herd	PREVENTIVE VETERINARY MEDICINE	1	0	1	yes	Mycobacterium avium subsp paratuberculosis	beef cattle	none	ag	predictive	management	1	0	0	7	0	0	1	stoch	Stella	2	O'Brien	A dynamic deterministic economic simulation model was developed to estimate the costs and benefits of controlling Mycobacterium avium subsp. paratuberculosis (Johne's disease) in a suckler beef herd. The model is intended as a demonstration tool for veterinarians to use with farmers. The model design process involved user consultation and participation and the model is freely accessible on a dedi…	Begg DJ 2008 VET J V176 P129 DOI 10.1016/j.tvjl.2007.02.022 Bennett R 2003 J AGR ECON V54 P55 DOI 10.1111/j.1477-9552.2003.tb00048.x CALDOW G 2001 ASSESSMENT SURVEILLA P67 CHIODINI RJ 1984 CORNELL VET V74 P218 Coates DB 2000 FIELD AND LABORATORY METHODS FOR GRASSLAND AND ANIMAL PRODUCTION RESEARCH P353 DOI 10.1079/9780851993515.0353 Dargatz DA 2001 J AM VET MED ASSOC V218 P1163 DOI 10.2460/javma.…	16	5	0167-5877	03/01/15	2010	93	4	286	293	10.1016/j.prevetmed.2009.11.006	8	561DN	WOS:000274956000006	20004032	[Bennett Richard McClement Isobel McFarlane Ian] Univ Reading Dept Agr & Food Econ Reading RG6 6AR Berks England	1.25	3	OBrien
260	Brito BP Perez AM Cosentino B Rodriguez LL Konig GA	Factors Associated With Within-Herd Transmission of Serotype A Foot-and-Mouth Disease Virus in Cattle During the 2001 Outbreak in Argentina: A Protective Effect of Vaccination	TRANSBOUNDARY AND EMERGING DISEASES	0	0	1	yes	FMD	cattle	none	ag	descriptive	management	1	1	1	3	0	0	0	0	Minitab	0	O'Brien	Argentina suffered an extensive foot-and-mouth disease (FMD) epidemic between July 2000 and January 2002 3 months after obtaining the official FMD-free without vaccination status conferred by the World Organization for Animal Health. This is one of the largest FMD epidemics controlled by implementation of a systematic mass vaccination campaign in an FMD-free country. In 2000 124 herds were report…	Barnett PV 2002 VACCINE V20 P1505 DOI 10.1016/S0264-410X(01)00503-5 Bergmann I E 2003 Dev Biol (Basel) V114 P59 Bergmann IE 2004 DEV BIOLOGICALS V119 P273 Carpenter TE 2004 J VET DIAGN INVEST V16 P11 Cox SJ 2009 VET RES V40 DOI 10.1051/vetres:2008051 Cox SJ 2007 VACCINE V25 P7687 DOI 10.1016/j.vaccine.2007.07.067 de Jong M. C. M. 1995 EPIDEMIC MODELS THEI P84 GARCIANUNEZ S 2011 VIRUS RES V147 P14…	25	1	1865-1674	OCT	2011	58	5	387	393	10.1111/j.1865-1682.2011.01217.x	7	819LC	WOS:000294825800002	21896154	[Brito B. P. Perez A. M.] Univ Calif Davis Ctr Anim Dis Modeling & Surveillance Davis CA 95616 USA [Rodriguez L. L.] ARS USDA Foreign Anim Dis Res Unit Plum Isl Anim Dis Ctr Orient NY USA [Koenig G. A.] INTA CICVyA CONICET Inst Biotecnol Buenos Aires DF Argentina	0.333333333	3	OBrien
272	Bruneau NN Thorburn MA Wilson J Meek A	Hatchery-level predictive values for infectious pancreatic necrosis virus and Aeromonas salmonicida in Ontario Canada	PREVENTIVE VETERINARY MEDICINE	1	0	1	yes	infectious pancreatic necrosis virus and Aeromonas salmonicida	salmonids	NA	ag	predictive	basic science	1	1	0	6	1	1	1	stoch	@Risk	0	Walsh	The probability and uncertainty of correctly classifying the IPNV and Aeromonas salmonicida status of fish-rearing and natural sites in Ontario were estimated through Monte Carlo simulations. Propagating several uncertain inputs showed the extent to which natural variability and our present lack of knowledge affect the probability of site misclassification. For the scenarios investigated the site…	Acree J. A. 1988 Animal & Human Health V1 P39 Amos K.H. 1985 PROCEDURES DETECTION ANDREE KB 1998 RES PROGR P163 Bruneau NN 1999 J AQUAT ANIM HEALTH V11 P350 DOI 10.1577/1548-8667(1999)011<0350:OOASRS>2.0.CO 2 Bruneau NN 1999 J AQUAT ANIM HEALTH V11 P139 DOI 10.1577/1548-8667(1999)011<0139:UOTDPM>2.0.CO 2 *CAIA 1998 AQ REG REV PROJ ASS CARELLA AM 1995 LEUKEMIA LYMPHOMA V15 P1 DOI 10.3109/104281995…	25	1	0167-5877	01/29/15	2001	48	2	129	141		13	397GN	WOS:000166685100005	NA	Univ Guelph Ontario Vet Coll Dept Populat Med Guelph ON N1G 2W1 Canada	0.0769230769	3	Walsh
312	Carpenter TE	Evaluation of effectiveness of a vaccination program against an infectious disease at the population level	AMERICAN JOURNAL OF VETERINARY RESEARCH	1	0	1	yes	hypothetical	hypothetical	NA	ag	predictive	management	0	0	0	4	1	1	1	deter	Excel and Solver add-in	1	Walker	Objective-To evaluate the application of a vaccine in a population of animals. Sample Population-Field-trial data from the literature. Procedure-A spreadsheet simulation model was constructed to estimate the impact of a vaccination program assuming various population sizes transmission rates and vaccine efficacies. Results-Total effectiveness (proportion of affected animals [ie cases] avoided) in…	ABBEY HELEN 1952 HUMAN BIOL V24 P201 ACKERMAN E 1984 SIMULATION INFECT DI P27 ANDERSON RM 1990 LANCET V335 P641 DOI 10.1016/0140-6736(90)90420-A CARPENTER TE 1987 J AM VET MED ASSOC V190 P977 CARPENTER TE 1984 AM J EPIDEMIOL V120 P943 CARPENTER TE 1987 J AM VET MED ASSOC V190 P983 Chen RT 1996 EPIDEMIOL REV V18 P99 FINE PEM 1993 EPIDEMIOL REV V15 P265 FOX JP 1971 AM J EPIDEMIOL V94 P179 GREENLAND…	19	7	0002-9645	FEB	2001	62	2	202	205	10.2460/ajvr.2001.62.202	4	399ZU	WOS:000166844800010	11212028	Univ Calif Davis Sch Vet Med Dept Med & Epidemiol Davis CA 95616 USA	0.5384615385	3	Walker
377	Chowell G Rivas AL Hengartner NW Hyman JM Castillo-Chavez C	The role of spatial mixing in the spread of foot-and-mouth disease	PREVENTIVE VETERINARY MEDICINE	1	0	1	yes	FMD	cattle	NA	ag	descriptive	applied science	1	0	1	8	1	0	0	deter	Matlab	1	Walker	A model of epidemic dispersal (based on the assumption that susceptible cattle were homogeneously mixed over space or non-spatial model) was compared to a partially spatially explicit and discrete model (the spatial model) which was composed of differential equations and used geo-coded data (Euclidean distances between County centroids). While the spatial model accounted for intra- and inter-coun…	Alexandersen S 2003 J COMP PATHOL V129 P1 DOI 10.1016/S0021-9975(03)00041-0 Anderson R. M. 1991 INFECT DIS HUMANS Armstrong RM 2001 J VIROL METHODS V97 P87 DOI 10.1016/S0166-0934(01)00342-1 BAUER F 2000 MATH MODELS POPULATI Chowell G 2004 J THEOR BIOL V229 P119 DOI 10.1016/j.jtbi.2004.03.006 DAVIDIAN M 1995 MONOGRAPHS STAT APPL V62 DIEKMANN O 2000 MATH EPIDEMIOLOGY IN Doel TR 2003 VIRUS RES V91 P…	33	12	0167-5877	03/16/15	2006	73	4	297	314	10.1016/j.prevetmed.2005.10.002	18	026JU	WOS:000236336000006	16290298	Cornell Univ Dept Biol Stat & Computat Biol Ithaca NY 14853 USA Los Alamos Natl Lab Div Theoret Los Alamos NM 87545 USA Arizona State Univ Dept Math & Stat Tempe AZ 85287 USA	1.5	3	Walker
378	Chriel M Salman MD Wagner BA	Evaluation of surveillance and sample collection methods to document freedom from infectious bovine rhinotracheitis in cattle populations	AMERICAN JOURNAL OF VETERINARY RESEARCH	0	0	1	yes	bovine rhinotracheitis	cattle	NA	ag	predictive	management	1	1	0	2	0	0	1	stoch	SAS	1	Walsh	Objectives-To assess the sensitivity of the current surveillance program used in Denmark for detecting outbreaks of infectious bovine rhinotracheitis (IBR) at the herd level and to evaluate the impact of alternative sample collection strategies on the sensitivity of the system in an acceptable time frame. Sample Population Data from the Danish Central Husbandry Register on cattle of 24 355 and 25…	Christensen J 2000 PREV VET MED V45 P83 DOI 10.1016/S0167-5877(00)00118-5 CHRISTENSEN LS 1993 VET REC V132 P317 *DAN VET FOOD ADM 2002 HDB KVAEGHOLD P199 Frankena K 1997 VET REC V140 P90 GLOSTER J 1982 VET REC V110 P47 Nylin B 1998 ACTA VET SCAND V39 P401 Nylin B 2000 PREV VET MED V47 P91 DOI 10.1016/S0167-5877(00)00163-X *OFF INT EP 2002 INT AN HLTH COD Paisley LG 2001 PREV VET MED V50 P109 DOI …	13	4	0002-9645	DEC	2005	66	12	2149	2153	10.2460/ajvr.2005.66.2149	5	989SK	WOS:000233693900023	16379661	Colorado State Univ Coll Vet Med & Biomed Sci Anim Populat Hlth Inst Ft Collins CO 80523 USA Danish Dairy Board DK-8000 Aarhus Denmark USDA Anim & Plant Hlth Inspect Serv Vet Serv Ctr Epidemiol Ft Collins CO 80526 USA USDA Anim & Plant Hlth Inspect Serv Vet Serv Ctr Anim Hlth Ft Collins CO 80526 USA	0.4444444444	3	Walsh
403	COLLINS MT MORGAN IR	EPIDEMIOLOGIC MODEL OF PARATUBERCULOSIS IN DAIRY-CATTLE	PREVENTIVE VETERINARY MEDICINE	1	0	1	yes	paratuberculosis	dairy cattle	NA	ag	predictive	management	0	0	0	25	0	1	1	deter	Lotus 123	1	Walsh	A computer spreadsheet model of paratuberculosis in dairy herds was developed using Reed-Frost methods to calculate the number of new infections and Markov chain methods to calculate culling probabilities in each time period. The model is dynamic annual paratuberculosis prevalence rates change as infected animals join the herd or are culled. Output from the model is illustrated by graphing diseas…	ABBEY HELEN 1952 HUMAN BIOL V24 P201 ANDRUS DF 1970 J DAIRY SCI V53 P764 BENEDICTUS G 1987 VET REC V121 P142 BLACK FL 1987 ANNU REV MICROBIOL V41 P677 CARPENTER TE 1987 J AM VET MED ASSOC V190 P977 CARPENTER TE 1988 PREV VET MED V5 P169 DOI 10.1016/0167-5877(88)90002-5 CARPENTER TE 1988 PREV VET MED V5 P159 DOI 10.1016/0167-5877(88)90001-3 Chiodini R. 1984 CORNELL VET V74 P217 CHIODINI RJ 1986 CO…	27	27	0167-5877	OCT	1991	11	2	131	146	10.1016/S0167-5877(05)80035-2	16	GL883	WOS:A1991GL88300006	NA	VET RES INST ATTWOOD VIC 3049 AUSTRALIA	1.173913043	3	Walsh
404	COLLINS MT MORGAN IR	SIMULATION-MODEL OF PARATUBERCULOSIS CONTROL IN A DAIRY-HERD	PREVENTIVE VETERINARY MEDICINE	1	0	1	yes	paratuberculosis	cattle	NA	ag	predictive	management	1	0	0	12	1	1	1	deter	Lotus 1-2-3 (Dos 3.3)	1	Walker	A simple simulation model of the control of paratuberculosis in a dairy herd was developed using a spreadsheet program. Reed-Frost methods were used to calculate new infections. Age-specific culling rates for infected animals (indexed to the annual herd replacement rate) were used as Markov chain transition probabilities for calculating culling probabilities. The predictive value model was used a…	ABBEY HELEN 1952 HUMAN BIOL V24 P201 Chiodini R. 1984 CORNELL VET V74 P217 COLLINS MT 1991 J AM VET MED ASSOC V199 P1724 COLLINS MT 1991 PREV VET MED V11 P131 DOI 10.1016/S0167-5877(05)80035-2 Collins M. T. 1989 Johne's disease: current trends in research diagnosis and management. P67 DIERKSHEIDE WC 1987 ASM NEWS V53 P677 DOYLE T. M. 1956 Veterinary Record V68 P869 GILMOUR NJL 1976 VET REC V99 P4…	18	33	0167-5877	OCT	1992	14	01/02/15	21	32	10.1016/0167-5877(92)90081-P	12	JZ788	WOS:A1992JZ78800003	NA	VET RES INST ATTWOOP VIC 3049 AUSTRALIA	1.5	3	Walker
415	Corbellini LG Schwermer H Presi P Thur B Stark KDC Reist M	Analysis of national serological surveys for the documentation of freedom from porcine reproductive and respiratory syndrome in Switzerland	VETERINARY MICROBIOLOGY	1	0	1	yes	porcine reproductive and respiratory syndrome	pigs	NA	ag	descriptive	management	1	1	0	4	0	0	1	stoch	Excel @RISK	1	Walsh	Results of national serological surveys for porcine reproductive and respiratory syndrome (PRRS) conducted in Switzerland in 2001 and 2004 were analyzed. In 2001 41 124 breeding sows from 2540 herds out of 6406 were sampled and in 2004 7498 animals were sampled from 1074 herds out of 5320. All serum samples were tested for PRRS using an ELISA developed at the Institute of Virology and Immunoproph…	Albina E 1997 VET MICROBIOL V55 P309 DOI 10.1016/S0378-1135(96)01322-3 Audige L 1999 PREV VET MED V38 P259 DOI 10.1016/S0167-5877(98)00135-4 Audige L 2001 PREV VET MED V49 P1 DOI 10.1016/S0167-5877(01)00182-9 Baldock FC 1998 AUST VET J V76 P544 DOI 10.1111/j.1751-0813.1998.tb10212.x Canon N 1998 VET REC V142 P142 KEFFABER KK 1989 AM ASS SWINE PRACT N V1 P11 KUWAHARA H 1994 J VET MED SCI V56 P901 …	19	11	0378-1135	12/20/15	2006	118	03/04/15	267	273	10.1016/j.vetmic.2006.07.018	7	116HI	WOS:000242792700013	16956735	Univ Fed Rio Grande Sul Dept Prevent Vet Med Fac Vet BR-91540000 Porto Alegre RS Brazil Inst Virol & Immunoprophylaxis CH-3147 Mittelhausern Switzerland Swiss Fed Vet Off CH-3003 Bern Switzerland	1.375	3	Walsh
436	Cowled BD Garner MG Negus K Ward MP	Controlling disease outbreaks in wildlife using limited culling: modelling classical swine fever incursions in wild pigs in Australia	VETERINARY RESEARCH	1	0	1	yes	Classical swine fever	wild swine	none	wild	predictive	management	1	0	0	39	0	1	1	stoch	MapBasic Mapinfo	1	Patyk	Disease modelling is one approach for providing new insights into wildlife disease epidemiology. This paper describes a spatio-temporal stochastic susceptible- exposed-infected-recovered process model that simulates the potential spread of classical swine fever through a documented large and free living wild pig population following a simulated incursion. The study area (300 000 km(2)) was in nor…	ANDERSON RM 1981 NATURE V289 P765 DOI 10.1038/289765a0 ANDERSON RM 1979 NATURE V280 P361 DOI 10.1038/280361a0 [Anonymous] CLIMATE DATA ONLINE [Anonymous] IMMEDIATE NOTIFICATI [Anonymous] MAPPING ANAL [Anonymous] SUS SCROFA Artois M 2002 REV SCI TECH OIE V21 P287 Australia AH 2005 WILD AN RESP STRAT V Barlow ND 1996 J APPL ECOL V33 P303 DOI 10.2307/2404752 Beckett Samuel 2007 Vet Ital V43 P595 Bok…	92	3	0928-4249	01/16/15	2012	43				10.1186/1297-9716-43-3	16	920OY	WOS:000302417000001	22243996	[Cowled Brendan D. Negus Katherine Ward Michael P.] Univ Sydney Fac Vet Sci Camden NSW 2570 Australia [Garner M. Graeme] Australian Govt Dept Agr Fisheries & Forestry Canberra ACT 2601 Australia	1.5	3	Patyk
466	Cutler TD Wang C Hoff SJ Kittawornrat A Zimmerman JJ	Median infectious dose (ID50) of porcine reproductive and respiratory syndrome virus isolate MN-184 via aerosol exposure	VETERINARY MICROBIOLOGY	0	0	1	yes	porcine reproductive and respiratory syndrome virus	pigs	none	ag	descriptive	basic science	1	1	0	2	0	0	0	0	SAS	0	O'Brien	The median infectious dose (ID50) of porcine reproductive and respiratory syndrome (PRRS) virus isolate MN-184 was determined for aerosol exposure. In 7 replicates, 3-week-old pigs (n = 58) respired 10I of airborne PRRS virus from a dynamic aerosol toroid (DAT) maintained at -4 degrees C. Thereafter, pigs were housed in isolation and monitored for evidence of infection. Infection occurred at viru…	Andreyev V. G. 2000 Veterinary Research (Paris) V31 P89 DOI 10.1051/vetres:2000003 BENFIELD DA 1992 J VET DIAGN INVEST V4 P127 Cano JP 2007 AM J VET RES V68 P565 DOI 10.2460/ajvr.68.5.565 Charerntantankul W 2006 VET IMMUNOL IMMUNOP V109 P99 DOI 10.1016/j.vetimm.2005.07.026 Cho JG 2007 CAN J VET RES V71 P23 Cho JG 2006 CAN J VET RES V70 P297 Christopher-Hennings J. 2000 Veterinary Research (Paris)…	52	1	0378-1135	08/05/15	2011	151	03/04/15	229	237	10.1016/j.vetmic.2011.03.003	9	801HE	WOS:000293428400003	21474258	[Zimmerman Jeffrey J.] Iowa State Univ Vet Med Res Inst Coll Vet Med Dept Vet Diagnost & Prod Anim Med Ames IA 50011 USA [Hoff Steven J.] Iowa State Univ Dept Agr & Biosyst Engn Coll Agr Ames IA 50011 USA [Wang Chong] Iowa State Univ Dept Stat Coll Liberal Arts & Sci Ames IA 50011 USA	0.333333333	3	OBrien
504	DeJong MCM vanderPoel WHM Kramps JA Brand A vanOirschot JT	Quantitative investigation of population persistence and recurrent outbreaks of bovine respiratory syncytial virus on dairy farms	AMERICAN JOURNAL OF VETERINARY RESEARCH	1	0	1	yes	bovine respiratory syncytial virus	dairy cattle	none	ag	both	applied science	1	1	2	7	0	0	1	stoch	Pascal	1	Patyk	Objective-To determine if transmission of virus among seropositive cattle is a plausible mechanism for the permanent presence of bovine respiratory syncytial virus (BRSV) in dairy herds and how likely with that scenario for persistence there will be only 1 clinical outbreak of BRSV per year. Design-Build a stochastic model parameter estimation from serologic data on BRSV and interpret the estimat…	ANDERSON RM 1982 SCIENCE V215 P1053 DOI 10.1126/science.7063839 BECKER NG 1989 ANAL INFECT DATA P102 BOUMA A 1995 PREV VET MED V23 P163 DOI 10.1016/0167-5877(94)00442-L BRYSON DG 1978 VET REC V103 P485 COX DR 1965 THEORY STOCHASTIC PR P102 de Jong M. C. M. 1995 EPIDEMIC MODELS THEI P84 DEJONG MCM 1994 MATH BIOSCI V119 P97 DOI 10.1016/0025-5564(94)90006-X DIEKMANN O 1990 J MATH BIOL V28 P365 *GENS…	18	21	0002-9645	MAY	1996	57	5	628	633		6	UJ994	WOS:A1996UJ99400010	8723872	INST ANIM SCI & HLTH DEPT BOVINE VIROL LELYSTAD NETHERLANDS UNIV UTRECHT FAC VET MED DEPT HERD HLTH & REPROD UTRECHT NETHERLANDS	1.166666667	3	Patyk
525	Dhand NK Sergeant E Toribio JALML Whittington RJ	Estimation of sensitivity and flock-sensitivity of pooled faecal culture for Mycobacterium avium subsp paratuberculosis in sheep	PREVENTIVE VETERINARY MEDICINE	1	0	1	yes	Mycobacterium avium subsp paratuberculosis	sheep	none	ag	descriptive	management	1	1	0	7	0	1	1	stoch	R	1	O'Brien	Pooled faecal culture (PFC) is a widely used test in ovine Johne's disease (OJD) control programmes in Australia but information about its characteristics is limited. We conducted this study to estimate sensitivity and flock-sensitivity of PFC in sheep with different OJD histopathological lesions in simulated flocks with a range of infection prevalence levels. Initially a known quantity of faeces…	ABBOTT K 2004 EXPOSURE FACTORS LEA Dhand NK 2007 PREV VET MED V82 P51 DOI 10.1016/j.prevetmed.2007.05.007 Dhand NK 2009 PREV VET MED V89 P110 DOI 10.1016/j.prevetmed.2009.02.017 DHAND NK J AGR BIOL IN PRESS Kawaji S 2007 VET MICROBIOL V125 P36 DOI 10.1016/j.vetmic.2007.05.002 Perez V 1996 J COMP PATHOL V114 P107 DOI 10.1016/S0021-9975(96)80001-6 Reddacliff L 2006 VET MICROBIOL V115 P77 DOI 10.101…	15	3	0167-5877	07/01/14	2010	95	03/04/14	248	257	10.1016/j.prevetmed.2010.03.013	10	624DL	WOS:000279796300009	20430455	[Dhand Navneet K. Toribio Jenny-Ann L. M. L. Whittington Richard J.] Univ Sydney Fac Vet Sci Camden NSW 2570 Australia [Sergeant Evan] AusVet Anim Hlth Serv Orange NSW 2800 Australia	0.75	3	OBrien
547	Doran RJ Laffan SW	Simulating the spatial dynamics of foot and mouth disease outbreaks in feral pigs and livestock in Queensland Australia using a susceptible-infected-recovered cellular automata model	PREVENTIVE VETERINARY MEDICINE	1	0	1	yes	FMD	feral pigs and livestock	NA	multiple	predictive	applied science	1	0	0	4	1	1	1	stoch	map algebra system in Arclnfo GRID	1	Walker	We describe an approach to modelling the spatio-temporal spread of foot and mouth disease through feral animal and unfenced livestock populations. We used a susceptible-infected-recovered model implemented in a cellular automata framework to assess the spread of FMD across two regions of Queensland Australia. Following a sensitivity analysis on the infectious states scenario analyses were conduct…	*ABS 1989 LIV LIV PROD *AFFA 2002 REP EX MIN Ahmed E 2001 PHYSICA A V296 P529 DOI 10.1016/S0378-4371(01)00182-0 Ahmed E 1998 PHYSICA A V253 P347 DOI 10.1016/S0378-4371(97)00665-1 Alexandersen S 2001 J GEN VIROL V82 P747 *AN HLTH AUSTR 2001 DIS STRAT FOOT AND M *AUSV 2000 WILD AN MAN MAN STRA Balzter H 1998 ECOL MODEL V107 P113 DOI 10.1016/S0304-3800(97)00202-0 Bastos ADS 2000 EPIDEMIOL INFECT V12…	55	42	0167-5877	08/12/15	2005	70	01/02/15	133	152	10.1016/j.prevetmed.2005.03.002	20	943RF	WOS:000230371100010	15967247	Univ New S Wales Sch Biol Earth & Environm Sci Sydney NSW 2052 Australia Australian Natl Univ Sch Resource Environm & Soc Canberra ACT 0200 Australia	4.666666667	3	Walker
556	Dube C Ribble C Kelton D McNab B	Comparing Network Analysis Measures to Determine Potential Epidemic Size of Highly Contagious Exotic Diseases in Fragmented Monthly Networks of Dairy Cattle Movements in Ontario Canada	TRANSBOUNDARY AND EMERGING DISEASES	1	0	1	yes	hypothetical	dairy cattle	NA	ag	descriptive	management	1	1	0	3	0	0	0	deter	Excel Stata UCInet PAJEk Python Minitab	0	Walsh	Adult milking cow movements occurring in monthly periods in 2004-2006 were analysed to compare three network analysis measures to determine the lower and upper bounds of potential maximal epidemic size in an unrestrained epidemic: the out-degree the infection chain or output domain of a farm and the size of the strong and weak components. The directed networks generated by the movements of adult …	Bigras-Poulin M 2007 PREV VET MED V80 P143 DOI 10.1016/j.prevetmed.2007.02.004 Bigras-Poulin M 2006 PREV VET MED V76 P11 DOI 10.1016/j.prevetmed.2006.04.004 BORGATTI SP 1999 UCINET 6 0 VERSION 6 Christensen J 2008 PREV VET MED V83 P170 DOI 10.1016/j.prevetmed.2007.07.004 Christley R.M. 2005 P SOC VET EP PREV ME P234 *DAIRY FARM ONT 2007 DIAR STAT HDB 2004 2 *DAIRY FARM ONT 2007 ANN REP 2006 DANIE…	23	17	1865-1674	DEC	2008	55	09/10/15	382	392	10.1111/j.1865-1682.2008.01053.x	11	374UO	WOS:000261069400003	18840200	[Dube C.] Canadian Food Inspect Agcy Terr Anim Hlth Div Ottawa ON Canada [Dube C. Kelton D.] Univ Guelph Ontario Vet Coll Dept Populat Med Guelph ON N1G 2W1 Canada [Ribble C.] Univ Calgary Fac Vet Med Dept Ecosyst & Publ Hlth Calgary AB Canada [McNab B.] Ontario Minist Agr Food & Rural Affairs Off Chief Vet Ontario Guelph ON Canada	2.833333333	3	Walsh
558	Ducheyne E Lange M Van der Stede Y Meroc E Durand B Hendrickx G	A stochastic predictive model for the natural spread of bluetongue	PREVENTIVE VETERINARY MEDICINE	1	0	1	yes	Bluetongue virus	cattle and sheep	Culicoides sp.	ag	predictive	applied science	1	0	1	10	1	0	1	stoch	not reported	1	Walker	In recent years the vector-borne diseases (VBD) are (re)-emerging and spreading across the world having a profound impact on human and veterinary health ecology socio-economics and disease management. Arguably the best-documented example of veterinary importance is the recent twofold invasion of bluetongue (BT) in Europe. Much attention has been devoted to derive presence-absence habitat distribu…	Alba A 2004 VET REC V155 P460 Allepuz A 2010 PREV VET MED V96 P263 DOI 10.1016/j.prevetmed.2010.06.005 BAKER RHA 1990 PHILOS T ROY SOC B V328 P731 DOI 10.1098/rstb.1990.0141 BISHOP AI 2005 PREV VET MED V65 P135 Bishop AL 2000 PREV VET MED V47 P243 DOI 10.1016/S0167-5877(00)00175-6 Braverman Y 1996 REV SCI TECH OIE V15 P1037 BURGIN L 2009 METEOROLOGICAL ANAL P24 Chapman JW 2004 B ENTOMOL RES V94 P…	50	14	0167-5877	04/01/15	2011	99	1	48	59	10.1016/j.prevetmed.2011.01.003	12	747RZ	WOS:000289338400006	21300413	[Ducheyne Els Hendrickx Guy] Avia GIS B-2980 Zoersel Belgium [Lange Martin] UFZ Helmholtz Ctr Environm Res Helmholtz Ctr Environm Res UFZ Dept Ecol Modelling Leipzig Germany [Van der Stede Yves Meroc Estelle] CODA CERVA Brussels Belgium [Durand Benoit] AFSSA Paris France	4.666666667	3	Walker
559	Ducrot C Abrial D Calavas D Carpenter T	A spatio-temporal analysis of BSE cases born before and after the reinforced feed ban in France	VETERINARY RESEARCH	1	0	1	yes	bovine spongiform encephalopathy	cattle	none	ag	descriptive	management	1	1	1	3	0	0	1	stoch	WinBUGS	0	O'Brien	A spatio-temporal analysis was carried out to see how the risk distribution of bovine spongiform encephalopathy (BSE) in France changed depending on the period of birth. The data concerned the 539 BSE cases born in France after the ban (BAB) of meat and bone meal (MBM) in 1990 and detected between July 1 2001 and December 31 2003 when the surveillance of BSE was comprehensive. Seventy-two of thes…	Abrial D 2005 PREV VET MED V67 P69 DOI 10.1016/j.prevetmed.2004.10.004 Abrial D 2005 VET RES V36 P615 DOI 10.1051/vetres:2005020 *AFSSA 2001 RISQUES SANITAIRES L BESAG J 1991 ANN I STAT MATH V43 P1 DOI 10.1007/BF00116466 BROWNE WJ 1998 THESIS U BATH CALAVAS D 2003 B GROUPEMENTS TECHNI V95 P23 Calavas D 2001 VET REC V149 P55 Carpenter TE 2001 PREV VET MED V48 P303 DOI 10.1016/S0167-5877(00)00199-9…	32	11	0928-4249	SEP-DEC	2005	36	05/06/15	839	853	10.1051/vetres:2005037	15	958NK	WOS:000231454800014	16120257	INRA Unite Epidemiol Anim F-63122 St Genes Champanelle France AFSSA Lyon Unite Epidemiol F-69364 Lyon France Univ Calif Davis Sch Vet Med CADMS Davis CA 95616 USA	1.222222222	3	OBrien
626	Ezanno P Fourichon C Viet AF Seegers H	Sensitivity analysis to identify key-parameters in modelling the spread of bovine viral diarrhoea virus in a dairy herd	PREVENTIVE VETERINARY MEDICINE	1	0	1	yes	bovine diarrhoea virus	dairy cattle	NA	ag	predictive	management	1	0	0	23	1	1	1	stoch	unknown	1	Walsh	Models have been developed to represent the spread of bovine viral diarrhoea virus (BVDV) in cattle herds. Whereas the herd dynamics is well known biological data are missing to estimate the parameters of the infection process. Our objective was to identify the parameters of the infection process that highly influence the spread of BVDV in a dairy herd. A stochastic compartmental model in discret…	BAKER JC 1987 J AM VET MED ASSOC V190 P1449 BROWNLIE J 1987 ANN RECH VET V18 P157 Cherry BR 1998 PREV VET MED V33 P91 DOI 10.1016/S0167-5877(97)00050-0 DIEKMANN O 2000 WILEY SERIES MATH CO P303 Fray MD 2000 ANIM REPROD SCI V60 P615 DOI 10.1016/S0378-4320(00)00082-8 Gunn GJ 2004 VET J V167 P143 DOI 10.1016/S1090-0233(03)00112-6 Hartley P E 1988 Acta Vet Scand Suppl V84 P164 HOUE H 1993 ACTA VET SC…	25	17	0167-5877	06/15/15	2007	80	1	49	64	10.1016/j.prevetmed.2007.01.005	16	164LX	WOS:000246236400005	17303270	INRA ENVN UMR 708 Unit Anim Hlth Management F-44307 Nantes France	2.428571429	3	Walsh
628	Ezanno P van Schaik G Weber MF Heesterbeek JAP	A modeling study on the sustainability of a certification-and-monitoring program for paratuberculosis in cattle	VETERINARY RESEARCH	1	0	1	yes	paratuberculosis	cattle	NA	ag	predictive	management	0	0	0	14	1	1	1	deter	Excel	1	Walker	Certification-and-monitoring programs for paratuberculosis are based on repetitive herd testing to establish a herd's health status. The available tests have poor sensitivity. Infected but undetected herds may remain among certified "paratuberculosis-free" herds. The objective was to determine if truly free herds acquire a certified status and keep it over time when infected but undetected herds …	BENEDICTUS G 1987 VET REC V121 P142 Bolske G 2003 ACTA VET SCAND V44 P275 BONNET JN 2002 ENJEUX CERTIFICATION Christensen J 2000 PREV VET MED V45 P83 DOI 10.1016/S0167-5877(00)00118-5 Collins MT 2003 ACTA VET SCAND V44 P217 Daniels MJ 2003 EPIDEMIOL INFECT V130 P561 DOI 10.1017/S0950268803008483 Daniels MJ 2003 EPIDEMIOL INFECT V130 P553 DOI 10.1017/s0950268803008471 Dufour B 2004 VET RES V35 P69…	20	6	0928-4249	SEP-DEC	2005	36	05/06/15	811	826	10.1051/vetres:2005032	16	958NK	WOS:000231454800012	16120255	Sch Vet F-44307 Nantes France INRA Unit Anim Hlth & Management F-44307 Nantes France Anim Hlth Serv NL-7400 AA Deventer Netherlands Univ Utrecht Fac Vet Med Unit Farm Anim Hlth NL-3584 CL Utrecht Netherlands	0.6666666667	3	Walker
665	Firestone, SM; Christley, RM; Ward, MP; Dhand, NK	Adding the spatial dimension to the social network analysis of an epidemic: Investigation of the 2007 outbreak of equine influenza in Australia	PREVENTIVE VETERINARY MEDICINE	1	1	2	yes	equine influenza	horses	none	ag	descriptive	management	1	1	0	8	0	1	0	stoch	R	2	O'Brien	Equine influenza is a highly contagious and widespread viral respiratory disease of horses and other equid species, characterised by fever and a harsh dry cough. In 2007, in the first reported outbreak in Australia, the virus spread through the horse populations of two states within 4 months. Most of the geographic spread occurred within the first 10 days and was associated with the movement of i…	Anderson R., 1991, INFECT DIS HUMANS DY; BEAN B, 1982, J INFECT DIS, V146, P47; Callaway DS, 2000, PHYS REV LETT, V85, P5468, DOI 10.1103/PhysRevLett.85.5468; Callinan I., 2008, EQUINE INFLUENZA AUG; Christley RM, 2003, EQUINE VET J, V35, P586, DOI 10.2746/042516403775467298; Cohen ML, 2000, NATURE, V406, P762, DOI 10.1038/35021206; Cohen R, 2000, PHYS REV LETT, V85, P4626, DOI 10.1103/PhysRevLet…	47	6	0167-5877	09/15/15	2012	106	2	123	135	10.1016/j.prevetmed.2012.01.020	13	003OD	WOS:000308620300005	22365721	[Firestone, Simon M.; Ward, Michael P.; Dhand, Navneet K.] Univ Sydney, Fac Vet Sci, Camden, NSW 2570, Australia; [Christley, Robert M.] Univ Liverpool, Fac Hlth & Life Sci, Neston CH64 77E, England	3	3	OBrien
714	GARNER MG LACK MB	AN EVALUATION OF ALTERNATE CONTROL STRATEGIES FOR FOOT-AND-MOUTH-DISEASE IN AUSTRALIA - A REGIONAL APPROACH	PREVENTIVE VETERINARY MEDICINE	1	0	1	yes	FMD	cattle goats sheep swine	none	ag	predictive	management	1	1	0	10	0	0	1	stoch	Turbo Pascal	1	O'Brien	Recent international initiatives regarding zoning in response to outbreaks of major animal diseases such foot-and-mouth disease (FMD) suggest the need to assess the role of regional factors in determining the impact of such outbreaks and in planning appropriate control strategies. Four control options for FMD involving stamping-out dangerous contact slaughter and early or late ring vaccination in…	BALDOCK FC 1992 UNPUB STUDY RESOURCE BERENTSEN PBM 1992 PREV VET MED V12 P229 DOI 10.1016/0167-5877(92)90052-H DIJKHUIZEN AA 1989 NETH J AGR SCI V37 P1 DOEL TR 1994 VACCINE V12 P592 DOI 10.1016/0264-410X(94)90262-3 DONALDSON AI 1992 VET REC V131 P114 GARNER MG 1993 1992 P NAT S FOOT MO P157 GEERING WA 1987 ANIMAL HLTH AUSTR V9 P111 Geering WA 1967 AUSTR VET J V43 P485 DOI 10.1111/j.1751-0813.1967…	36	57	0167-5877	MAY	1995	23	01/02/15	9	32	10.1016/0167-5877(94)00433-J	24	RD898	WOS:A1995RD89800002	NA	CONLAC CONSULTING ERINDALE CTR ACT 2903 AUSTRALIA	3	3	OBrien
788	Greiner M Dekker A	On the surveillance for animal diseases in small herds	PREVENTIVE VETERINARY MEDICINE	0	0	1	yes	hypothetical	domestic livestock	none	ag	descriptive	management	0	0	2	3	0	0	1	1	Stata	1	Patyk	Small herds may present a problem in surveillance for infectious animal diseases because typical levels of a within-herd design prevalence are not directly applicable. We suggest a definition of small herds as those smaller than 2/(within-herd design prevalence) on the basis that such herds would be expected to have less than two (i.e. only one) infected animals. Consequently, the probability of …	Cameron AR 1998 PREV VET MED V34 P1 DOI 10.1016/S0167-5877(97)00081-0 Cameron AR 1998 PREV VET MED V34 P19 DOI 10.1016/S0167-5877(97)00073-1 Cannon RM 2001 PREV VET MED V49 P141 DOI 10.1016/S0167-5877(01)00184-2 Cannon RM 1982 LIVESTOCK DIS SURVEY Gardner IA 2000 PREV VET MED V45 P107 DOI 10.1016/S0167-5877(00)00119-7 Johnson WO 2004 BIOMETRICS V60 P165 DOI 10.1111/j.0006-341X.2004.00143.x LAFORT…	11	12	0167-5877	09/12/15	2005	70	03/04/15	223	234	10.1016/j.prevetmed.2005.03.007	12	951NA	WOS:000230936200006	15894392	Danish Inst Food & Vet Res Dept Epidemiol & Risk Assessment Int EpiLab & Anim Hlth Sect DK-2860 Soborg Denmark Cent Inst Anim Dis Control Lelystad CIDC Lelystad NL-8203 AA Wageningen Netherlands	1.333333333	3	Patyk
794	Groenendaal H Nielen M Jalvingh AW Horst SH Galligan DT Hesselink JW	A simulation of Johne's disease control	PREVENTIVE VETERINARY MEDICINE	1	0	1	yes	Mycobacterium avium subsp paratuberculosis	cattle	none	ag	predictive	management	1	0	0	45	0	1	1	stoch	Excel Visual Basic	1	O'Brien	A dynamic and stochastic simulation model (the "JohneSSim model") was developed to evaluate the economic and epidemiological effects of different strategies for control of paratuberculosis in dairy herds. Animals occupy one of the six defined infection states; the spread of Johne's disease is modeled with five infection routes. Many different dairy farm situations can be simulated. Control strate…	ABBEY HELEN 1952 HUMAN BIOL V24 P201 ANDERSON RM 1979 NATURE V280 P361 DOI 10.1038/280361a0 BENEDICTUS G 1987 VET REC V121 P142 Benedictus G 1999 PROCEEDINGS OF THE SIXTH INTERNATIONAL COLLOQUIUM ON PARATUBERCULOSIS P9 Brealey R. A. 2000 PRINCIPLES CORPORATE BROWN ST 1996 P INT C PAR V5 P316 CHIODINI RJ 1984 CORNELL VET V74 P218 COLLINS MT 1991 PREV VET MED V11 P131 DOI 10.1016/S0167-5877(05)8003…	28	73	0167-5877	07/25/14	2002	54	01/02/00	225	245	10.1016/S0167-5877(02)00027-2	21	576WN	WOS:000177030100004	12114011	Univ Penn Sch Vet Med Ctr Anim Hlth & Prod New Bolton Ctr Kennett Sq PA 19348 USA Wageningen Univ Dept Farm Management NL-6700 HB Wageningen Netherlands Anim Hlth Serv NL-7400 AA Deventer Netherlands	6.083333333	3	OBrien
801	Gubbins S Hartemink NA Wilson AJ Moulin V Noordegraaf CAV van der Sluijs MTW de Smit AJ Sumner T Klinkenberg D	Scaling from challenge experiments to the field: Quantifying the impact of vaccination on the transmission of bluetongue virus serotype 8	PREVENTIVE VETERINARY MEDICINE	1	0	1	yes	Bluetongue virus	cattle and sheep	Culicoides sp.	ag	predictive	management	1	1	0	14	1	1	1	stoch	WinBUGS and others not reported	1	Walker	Bluetongue (BT) is an economically important disease of ruminants caused by bluetongue virus (BTV) and transmitted by Culicoides biting midges. The most practical and effective way to protect susceptible animals against BTV is by vaccination. Data from challenge studies in calves and sheep conducted by Intervet International b.v., in particular, presence of viral RNA in the blood of challenged an…	Aguero M 2002 VET MICROBIOL V86 P337 DOI 10.1016/S0378-1135(02)00011-1 ANDERSON RM 1986 PHILOS T ROY SOC B V314 P533 DOI 10.1098/rstb.1986.0072 ANDERSON RM 1985 NATURE V318 P323 DOI 10.1038/318323a0 Backer JA 2009 J R SOC INTERFACE V6 P849 DOI 10.1098/rsif.2008.0408 BLOWER SM 1994 INT STAT REV V62 P229 DOI 10.2307/1403510 Bonneau KR 2002 VET MICROBIOL V88 P115 DOI 10.1016/S0378-1135(02)00106-2 Bo…	39	2	0167-5877	08/01/15	2012	105	4	297	308	10.1016/j.prevetmed.2012.02.016	12	976KX	WOS:000306584600007	22425328	[Gubbins S. Wilson A. J. Sumner T.] AFRC Inst Anim Hlth Pirbright Lab Pirbright GU24 0NF Surrey England [Hartemink N. A. Klinkenberg D.] Univ Utrecht Dept Farm Anim Hlth NL-3584 CL Utrecht Netherlands [Moulin V. Noordegraaf C. A. Vonk van der Sluijs M. T. W. de Smit A. J.] Intervet Int Bv NL-5830 AA Boxmeer Netherlands	1	3	Walker
802	Gubbins S Webb CR	Simulation of the options for a national control programme to eradicate scrapie from Great Britain	PREVENTIVE VETERINARY MEDICINE	1	0	1	yes	scrapie	sheep	NA	ag	predictive	management	1	0	0	17	1	1	1	stoch	not reported	1	Walker	Because of the risk to public health posed by the potential presence of bovine spongiform encephalopathy (BSE) in sheep there are plans to eradicate transmissible spongiform encephalopathies (TSEs) from the British sheep population. We used a mathematical model for the spread of scrapie between sheep flocks to assess the efficacy of five control strategies at eradicating the infection from the na…	Arnold M 2002 PREV VET MED V56 P227 DOI 10.1016/S0167-5877(02)00159-9 Bradley R 2001 TRENDS MICROBIOL V9 P260 DOI 10.1016/S0966-842X(01)02038-8 Butler D 1998 NATURE V395 P6 DOI 10.1038/25573 Dawson M 1998 VET REC V142 P623 DEFRA 2003 NATL SCRAPIE PLAN GR Detwiler LA 2003 REV SCI TECH OIE V22 P121 Detwiler L A 1992 Rev Sci Tech V11 P491 EGLIN RD IN PRESS VET REC Elsen JM 1999 ARCH VIROL V144 P431 …	28	12	0167-5877	07/12/14	2005	69	03/04/14	175	187	10.1016/j.prevetmed.2004.12.009	13	933SH	WOS:000229652700002	15907568	Vet Labs Agcy Ctr Epidemiol & Risk Anal Addlestone KT15 3NB Surrey England Univ Cambridge Dept Clin Vet Med Farm Anim Epidemiol & Informat Grp Cambridge CB3 0ES England	1.333333333	3	Walker
875	Hasler B Howe KS Presi P Stark KDC	An economic model to evaluate the mitigation programme for bovine viral diarrhoea in Switzerland	PREVENTIVE VETERINARY MEDICINE	1	0	1	yes	bovine viral diarrhoea virus	cattle	none	ag	predictive	management	1	1	0	40	0	1	1	stoch	@Risk	1	Patyk	Economic analyses are indispensable as sources of information to help policy makers make decisions about mitigation resource use. The aim of this study was to conduct an economic evaluation of the Swiss national mitigation programme for bovine viral diarrhoea virus (BVDV) which was implemented in 2008 and concludes in 2017. The eradication phase of the mitigation programme comprised testing and s…	[Anonymous] 2012 2012 UBERGANG BEKAMP Bennett R. 1998 EC BOVINE VIRAL DIAR Drummond MF 2005 METHODS EC EVALUATIO Fux R. 2008 27 ARB FORTB VIR KLO Fux R. 2007 ENTWICKLUNG PRUFUNG Gunn GJ 2005 PREV VET MED V72 P149 DOI 10.1016/j.prevetmed.2005.08.012 Hadorn DC 2002 PREV VET MED V56 P179 DOI 10.1016/S0167-5877(02)00193-9 Hasler B 2006 PREV VET MED V77 P230 DOI 10.1016/j.prevetmed.2006.07.006 Hassig …	26	4	0167-5877	09/15/15	2012	106	2	162	173	10.1016/j.prevetmed.2012.01.022	12	003OD	WOS:000308620300009	22402180	[Haesler B. Staerk K. D. C.] Royal Vet Coll Hatfield AL9 7TA Herts England [Howe K. S.] Univ Exeter Ctr Rural Policy Res Coll Social Sci & Int Studies Exeter EX4 4QE Devon England [Presi P.] Vet Publ Hlth Inst CH-3097 Liebefeld Switzerland	2	3	Patyk
876	Hasler B Regula G Stark KDC Sager H Gottstein B Reist M	Financial analysis of various strategies for the control of Neospora caninum in dairy cattle in Switzerland	PREVENTIVE VETERINARY MEDICINE	1	0	1	yes	Neospora caninum	dairy cattle	none	ag	both	management	1	1	0	51	0	1	1	stoch	Excel @Risk Ventsim (epi model)	0	O'Brien	The present study was conducted to estimate the direct losses due to Neospora caninum in Swiss dairy cattle and to assess the costs and benefits of different potential control strategies. A Monte Carlo simulation spreadsheet module was developed to estimate the direct costs caused by N. caninum, with and without control strategies, and to estimate the costs of these control strategies in a financ…	ANDERSON ML 1991 J AM VET MED ASSOC V198 P241 Baillargeon P 2001 J AM VET MED ASSOC V218 P1803 DOI 10.2460/javma.2001.218.1803 Barling KS 2001 J AM VET MED ASSOC V219 P1259 DOI 10.2460/javma.2001.219.1259 Barling KS 2000 J AM VET MED ASSOC V217 P1356 DOI 10.2460/javma.2000.217.1356 Bennett R 1999 PREV VET MED V39 P155 DOI 10.1016/S0167-5877(99)00003-3 Bennett RM 1999 J DAIRY RES V66 P455 DOI 10.1…	40	29	0167-5877	12/18/15	2006	77	03/04/15	230	253	10.1016/j.prevetmed.2006.07.006	24	113YH	WOS:000242633400007	16982104	Swiss Fed Vet Off CH-3003 Bern Switzerland Univ Bern Inst Parasitol CH-3001 Bern Switzerland	3.625	3	OBrien
885	Hayama Y Kobayashi S Nishida T Muroga N Tsutsui T	Network simulation modeling of equine infectious anemia in the non-racehorse population in Japan	PREVENTIVE VETERINARY MEDICINE	1	0	1	yes	equine infectious anemia	horses	NA	ag	predictive	basic science	1	0	0	14	1	1	1	stoch	R	1	Walsh	An equine infectious anemia (EIA) transmission model was developed by constructing a network structure of horse movement patterns in a non-racehorse population. This model was then used to evaluate the effectiveness and efficiency of several EIA surveillance strategies. Because EIA had not been detected in Japan since 1993 it was appropriate to review the current surveillance strategy which aims …	Anon 2006 STAT ANIMAL HYGIENE [Anonymous] 2010 NATL STAT EQUINE DAT Bigras-Poulin M 2007 PREV VET MED V80 P143 DOI 10.1016/j.prevetmed.2007.02.004 Bigras-Poulin M 2006 PREV VET MED V76 P11 DOI 10.1016/j.prevetmed.2006.04.004 Carpenter TE 1998 J VET DIAGN INVEST V10 P11 COGGINS L 1972 AM J VET RES V33 P11 Dickey BE 2008 PREV VET MED V87 P272 DOI 10.1016/j.prevetmed.2008.04.006 Dube C 2009 TRANSBOU…	31	1	0167-5877	01/01/15	2012	103	1	38	48	10.1016/j.prevetmed.2011.09.011	11	880ZF	WOS:000299448400005	21963256	[Hayama Yoko Kobayashi Sota Nishida Takeshi Muroga Norihiko Tsutsui Toshiyuki] Natl Inst Anim Hlth Epidemiol Res Team Tsukuba Ibaraki 3050856 Japan	0.5	3	Walsh
913	Hill AE Dhungyel OP Whittington RJ	Diagnostic sampling strategies for virulent ovine footrot: Simulating detection of Dichelobacter nodosus serogroups for bivalent vaccine formulation	PREVENTIVE VETERINARY MEDICINE	1	0	1	yes	Dichelobacter nodosus	sheep	NA	ag	both	management	1	1	0	34	0	0	1	stoch	SAS @RISK MLWIN	1	Walsh	Dichelobacter nodosus is a slow-growing anaerobic bacterium that is the causative agent of virulent ovine footrot. Vaccination targeted at up to two specific serogroups can eliminate those serogroups from infected flocks but requires identification of serogroups present in infected flocks. Serogroups can be identified using slide agglutination or polymerase chain reaction (PCR) methods. The objec…	CANNON RM 1982 FIELD MANUAL VET CLAXTON PD 1983 AUST VET J V60 P331 DOI 10.1111/j.1751-0813.1983.tb02834.x Claxton P. D. 1986 Footrot in ruminants. Proceedings of a workshop Melbourne 1985. P131 CLAXTON PD 1989 FOOTROT FOOT ABSCESS P262 Day S. E. J. 1986 Footrot in ruminants. Proceedings of a workshop Melbourne 1985. P147 Dhungyel O 2009 P 7 INT SHEEP VET C P56 Dhungyel OP 2002 MOL CELL PROBE V16…	38	8	0167-5877	06/01/15	2010	95	01/02/15	127	136	10.1016/j.prevetmed.2010.02.011	10	604LX	WOS:000278281600014	20303191	[Hill Ashley E.] Colorado State Univ Anim Populat Hlth Inst Ft Collins CO 80523 USA [Dhungyel Om P. Whittington Richard J.] Univ Sydney Fac Vet Sci Camden NSW 2570 Australia	2	3	Walsh
935	Hopp, P; Webb, CR; Jarp, J	Monte Carlo simulation of surveillance strategies for scrapie in Norwegian sheep	PREVENTIVE VETERINARY MEDICINE	1	1	1	yes	scrapie	sheep	NA	ag	both	management	1	0	0	13	1	1	1	stoch	SAS	1	Walker	Our aim was to compare the efficiency of different surveillance strategies for detecting scrapie-infected sheep flocks in the Norwegian population using simulation modelling. The dynamic Monte Carlo simulation model has the flock as the unit. The input parameters include properties of the sheep population (number of flocks, flock size, age distribution, reasons for culling, breeds, prion protein-…	Benestad SL, 2003, VET REC, V153, P202; Bossers A, 1996, J GEN VIROL, V77, P2669, DOI 10.1099/0022-1317-77-10-2669; CLARK AM, 1992, VET REC, V130, P377; CLOUSCARD C, 1995, J GEN VIROL, V76, P2097, DOI 10.1099/0022-1317-76-8-2097; Doherr MG, 2001, PREV VET MED, V51, P3, DOI 10.1016/S0167-5877(01)00203-3; Doherr M. G., 2000, V2000, P198; Elsen JM, 1999, ARCH VIROL, V144, P431, DOI 10.1007/s00705005…	40	11	0167-5877	10/15/15	2003	61	2	103	125	10.1016/S0167-5877(03)00192-2	23	732JC	WOS:000185938700003	14519340	Natl Vet Inst, Epidemiol Sect, NO-0033 Oslo, Norway; Univ Cambridge, Dept Clin Vet Med, Farm Anim Epidemiol & Informat Unit, Cambridge CB3 0ES, England	1	3	Walker
988	Jalvingh AW Nielen M Maurice H Stegeman AJ Elbers ARW Dijkhuizen AA	Spatial and stochastic simulation to evaluate the impact of events and control measures ion the 1997-1998 classical swine fever epidemic in The Netherlands. I. Description of simulation model	PREVENTIVE VETERINARY MEDICINE	1	0	1	yes	Classical swine fever	swine	none	ag	both	management	1	1	2	many	0	1	1	stoch	InterCSF-Borland C++	1	Walker	The simulation model InterCSF was developed to simulate the Dutch Classical Swine Fever (CSF) epidemic of 1997-98 as closely as possible. InterCSF is a spatial temporal and stochastic simulation model. The outcomes of the various replications give an estimate of the variation in size and duration of possible CSF-epidemics. InterCSF simulates disease spread from an infected farm to other farms thr…	*CEC 1980 OFFICAL J EUR COM L V355 P32 DIJKUIZEN AA 1997 ANIMAL HLTH EC PRINC DONALDSON AI 1996 EPIMAN EU 1 ELBERS ARW 1998 P 15 IPVS C BIRM UK Elbers ARW 1999 PREV VET MED V42 P157 DOI 10.1016/S0167-5877(99)00074-4 JALVINGH AW 1997 P 8 INT S VET EP EC Jalvingh A. W. 1995 Pig News and Information V16 p9N JALVINGH AW 1998 P SOC VET EP PREV ME P86 Law A. M. 1991 SIMULATION MODELLING MEUWISSEN MPM 1…	24	69	0167-5877	12/01/14	1999	42	03/04/14	271	295	10.1016/S0167-5877(99)00080-X	25	267DX	WOS:000084342600009	10619160	Wageningen Univ Agr Farm Management Grp Dept Econ & Management NL-6706 KN Wageningen Netherlands Inst Anim Sci & Hlth Dept Immunol Pathol & Epidemiol NL-8200 AB Lelystad Netherlands Anim Hlth Serv Dept Pig Hlth NL-5280 AA Boxtel Netherlands	4.6	3	Patyk
1038	Karsten S Rave G Krieter J	Monte Carlo simulation of classical swine fever epidemics and control - I. General concepts and description of the model	VETERINARY MICROBIOLOGY	1	0	1	yes	Classical swine fever	pigs	NA	ag	predictive	management	0	0	0	16	1	1	1	stoch	C++ and SAS	1	Walker	A Monte Carlo simulation has been developed to describe the spread of classical swine fever virus between farms within a certain region. The data of the farms can be imported and considered individually. Transmission occurs via the infection routes direct animal and indirect person and vehicle contact as well as by contaminated sperm and local spread. Parameters such as incubation period and prob…	Bates TW 2001 AM J VET RES V62 P1121 DOI 10.2460/ajvr.2001.62.1121 Benard HJ 1999 PREV VET MED V42 P235 DOI 10.1016/S0167-5877(99)00078-1 BERENTSEN PBM 1992 PREV VET MED V12 P229 DOI 10.1016/0167-5877(92)90052-H Buijtels J 1997 VET MICROBIOL V55 P181 DOI 10.1016/S0378-1135(96)01302-8 DAHLE J 1995 WIEN TIERARZTL MONAT V82 P232 DAHLE J 1992 COMP IMMUNOL MICROB V15 P203 DOI 10.1016/0147-9571(92)9009…	58	20	0378-1135	07/01/15	2005	108	03/04/15	187	198	10.1016/j.vetmic.2005.04.009	12	942CT	WOS:000230261200004	15908147	Univ Kiel Inst Anim Breeding & Husbandry D-24118 Kiel Germany Univ Kiel Inst Variat Stat D-24118 Kiel Germany	2.222222222	3	Walker
1095	Kobayashi M Carpenter TE Dickey BF Howitt RE	A dynamic optimal disease control model for foot-and-mouth-disease: II. Model results and policy implications	PREVENTIVE VETERINARY MEDICINE	1	0	1	yes	FMD	cattle goats sheep swine	none	ag	predictive	management	1	1	0	17	0	0	1	stoch	GAMS	1	O'Brien	A dynamic optimization model was used to search for optimal strategies to control foot-and-mouth disease (FMD) in the three-county region in the Central Valley of California. The model minimized total regional epidemic cost by choosing the levels of depopulation of diagnosed herds preemptive depopulation and vaccination. Impacts of limited carcass disposal capacity and vaccination were also exami…	ALEXANDERSEN S 2004 INFLUENCE EXPOSURE I P215 Bates TW 2003 AM J VET RES V64 P195 DOI 10.2460/ajvr.2003.64.195 Bates TW 2003 AM J VET RES V64 P805 DOI 10.2460/ajvr.2003.64.805 CARPENTER T 2006 P 11 S INT SOC VET E P497 Ekboir J. M. 1999 POTENTIAL IMPACT FOO Gibbens JC 2001 VET REC V149 P729 Golde WT 2005 VACCINE V23 P5775 DOI 10.1016/j.vaccine.2005.07.043 Honhold N 2004 VET REC V155 P349 Kitching…	17	8	0167-5877	05/16/15	2007	79	02/04/15	274	286	10.1016/j.prevetmed.2007.01.001	13	155GY	WOS:000245567100013	17280730	Univ Calif Davis Sch Vet Med CADMS Davis CA 95616 USA Univ Calif Davis Dept Agr & Resource Econ Davis CA 95616 USA	1.142857143	3	OBrien
1124	Kudahl AB Ostergaard S Sorensen JT Nielsen SS	A stochastic model simulating paratuberculosis in a dairy herd	PREVENTIVE VETERINARY MEDICINE	1	0	1	yes	paratuberculosis	dairy cattle	NA	ag	predictive	management	1	0	0	25	1	1	1	stoch	PTB-Simherd	1	Walsh	`Paratuberculosis (PTB) causes severe economic losses to farmers and the infection has very complex effects (many indirect) on the production of a dairy herd. These indirect effects have not or only briefly been described by earlier PTB-simulation models and therefore they were included in a new model called PTB-Simherd. Our aim was to develop the basis for a decision-support tool which can predi…	BENEDICTUS G 1987 VET REC V121 P142 Bulaga L. L. 1998 Proceedings One Hundred and Second Annual Meeting of the United States Animal Health Association Minneapolis Minnesota USA 3-9 October 1998 P420 CHIODINI RJ 1992 MICROB PATHOGENESIS V13 P447 DOI 10.1016/0882-4010(92)90012-D CHIODINI RJ 1993 MICROB PATHOGENESIS V14 P355 DOI 10.1006/mpat.1993.1035 CHIODINI RJ 1984 CORNELL VET V74 P218 Colles SM …	41	40	0167-5877	02/16/15	2007	78	2	97	117	10.1016/j.prevetmed.2006.05.015	21	134OT	WOS:000244093400001	17112610	Danish Inst Agr Sci Dept Anim Hlth Welf & Nutr Foulum Denmark Royal Vet & Agr Univ Dept Large Anim Sci Frederiksberg Denmark	5.714285714	3	Walsh
1125	Kudahl AB Sorensen JT Nielsen SS Ostergaard S	Simulated economic effects of improving the sensitivity of a diagnostic test in paratuberculosis control	PREVENTIVE VETERINARY MEDICINE	1	0	1	yes	Mycobacterium avium subp. Paratuberculosis	dairy cattle	none	ag	predictive	management	1	2	0	?	0	0	1	stoch	PTB-Simherd	0	Patyk	Low sensitivity (Se) of diagnostic tools is often mentioned as a major problem in the control of paratuberculosis (PTB) and much effort is put into the improvement of these tests. The hypothetical perspectives of improving the Se of a milk-antibody ELISA (hereafter: milk-ELISA) used in test-&-cull strategies against PTB in dairy cattle were investigated by simulations. The current Se varies betwe…	Groenendaal H 2002 PREV VET MED V54 P225 DOI 10.1016/S0167-5877(02)00027-2 Groenendaal H 2003 PREV VET MED V60 P69 DOI 10.1016/S0167-5877(03)00083-7 Kennedy DJ 2001 REV SCI TECH OIE V20 P151 Kudahl AB 2007 PREV VET MED V78 P97 DOI 10.1016/j.prevetmed.2006.05.015 Nielsen S. S. 2001 B INT DAIRY FED V362 P5 Nielsen SS 2002 PREV VET MED V53 P191 DOI 10.1016/S0167-5877(01)00280-X NIELSEN SS 2003 P 10 …	9	12	0167-5877	02/16/15	2007	78	2	118	129	10.1016/j.prevetmed.2006.10.004	12	134OT	WOS:000244093400002	17101188	Danish Inst Agr Sci Dept Anim Hlth Welf & Nutr Foulum Denmark Royal Vet & Agr Univ Dept Large Anim Sci Frederiksberg Denmark	1.714285714	3	Patyk
1183	Lesnoff M Laval G Bonnet P Chalvet-Monfray K Lancelot R Thiaucourt F	A mathematical model of the effects of chronic carriers on the within-herd spread of contagious bovine pleuropneumonia in an African mixed crop-livestock system	PREVENTIVE VETERINARY MEDICINE	1	0	1	yes	contagious bovine pleuropneumonia	cattle	none	ag	predictive	management	1	1	0	10	1	1	1	stoch	Matlab	1	O'Brien	Contagious bovine pleuropneumonia (CBPP) is a respiratory disease of cattle CBPP is caused by Mycoplasma mycoides subsp. mycoides small colony. CBPP is a major cause for concern for African countries (because of mortality animal-production losses and cost of control). The clinical form of the disease is the more infectious (contagion occurs essentially through coughing). However chronic lung lesi…	Anderson R. 1991 INFECT DIS HUMANS DY ANDERSON RM 1982 SCIENCE V215 P1053 DOI 10.1126/science.7063839 ANDERSON RM 1979 NATURE V280 P361 DOI 10.1038/280361a0 BYGRAVE A C 1968 Bulletin of Epizootic Diseases of Africa V16 P21 Caswell H. 2001 MATRIX POPULATION MO CURASSON G 1942 TRAITE PATHOLOGIE EX V2 P276 Dedieu L 1996 REV SCI TECH OIE V15 P1331 deJong MCM 1995 PREV VET MED V25 P183 DOI 10.1016/016…	26	9	0167-5877	02/26/15	2004	62	2	101	117	10.1016/j.prevetmed.2003.11.009	17	779FU	WOS:000189285300003	15156997	Ctr Cooperat Int Rech Agron Dev CIRAD F-34398 Montpellier 5 France Ecole Natl Vet Lyon Unite Biomath & Epidemiol F-69280 Marcy Letoile France	0.9	3	OBrien
1212	Lindstrom T Sisson SA Noremark M Jonsson A Wennergren U	Estimation of distance related probability of animal movements between holdings and implications for disease spread modeling	PREVENTIVE VETERINARY MEDICINE	1	0	1	yes	hypothetical	cattle pig	NA	ag	descriptive	applied science	1	1	1	7	1	0	1	stoch	MatLab	1	Walsh	Between holding contacts are more common over short distances and this may have implications for the dynamics of disease spread through these contacts. A reliable estimation of how contacts depend on distance is therefore important when modeling livestock diseases. In this study we have developed a method for analyzing distant dependent contacts and applied it to animal movement data from Sweden.…	Bell DC 1999 SOC NETWORKS V21 P1 DOI 10.1016/S0378-8733(98)00010-0 Bessell PR 2008 BMC VET RES V4 DOI 10.1186/1746-6148-4-40 Boender GJ 2007 PREV VET MED V82 P90 DOI 10.1016/j.prevetmed.2007.05.016 CASELLA G 1992 AM STAT V46 P167 DOI 10.2307/2685208 CHIB S 1995 AM STAT V49 P327 DOI 10.2307/2684568 Eubank S 2004 NATURE V429 P180 DOI 10.1038/nature02541 Ferguson NM 2001 SCIENCE V292 P1155 DOI 10.11…	27	8	0167-5877	10/01/15	2009	91	02/04/15	85	94	10.1016/j.prevetmed.2009.05.022	10	492GJ	WOS:000269642700002	19540009	[Wennergren Uno] Linkoping Univ Div Theoret Biol IFM Theory & Modelling S-58183 Linkoping Sweden [Sisson Scott A.] Univ New S Wales Sch Math & Stat Sydney NSW 2052 Australia [Noremark Maria] Natl Vet Inst SVA Dept Dis Control & Epidemiol S-75189 Uppsala Sweden [Jonsson Annie] Univ Skovde Res Ctr Syst Biol S-54128 Skovde Sweden	1.6	3	Walsh
1323	McCormick BJJ Stott AW Brulisauer F Ahmadi BV Gunn GJ	An integrated approach to assessing the viability of eradicating BVD in Scottish beef suckler herds	VETERINARY MICROBIOLOGY	1	0	1	yes	bovine viral diarrhoea virus	beef cattle	none	ag	predictive	management	1	0	1	16	0	0	1	stoch	not reported	1	Patyk	The viability of eradicating bovine viral diarrhoea (BVD) in Scottish suckler herds is dependent on the continued compliance with eradication schemes. At the farm level the costs of BVD have been identified in previous studies and show a substantial financial imperative to avoid infection. At a regional level the incentives of BVD eradication to individuals are unclear for example the requirement…	Bennett R 2005 J AGR ECON V56 P135 DOI 10.1111/j.1477-9552.2005.tb00126.x Boehlje M.D. 1984 FARM MANAGEMENT BROWNLIE 1985 PRACTICE P195 BROWNLIE J 1987 ANN RECH VET V18 P157 BRULISAUER F 2009 VET J IN PRESS DOI DOI 10.1016/J.TVJL.2009.08.011 Caldow G 2005 IN PRACTICE V27 P406 Chase CCL 2004 VET CLIN N AM-FOOD A V20 P95 DOI 10.1016/j.cvfa.2003.11.004 Cherry BR 1998 PREV VET MED V33 P91 DOI 10.1016…	29	0	0378-1135	04/21/15	2010	142	01/02/15	129	136	10.1016/j.vetmic.2009.09.053	8	585CB	WOS:000276800800019	19942381	[McCormick B. J. J. Brulisauer F. Gunn G. J.] SAC Epidemiol Res Unit Edinburgh EH9 3JG Midlothian Scotland [Stott A. W. Ahmadi B. Vosough] SAC Bioecon & Rural Strategy Team Edinburgh EH9 3JG Midlothian Scotland	0	3	Patyk
1393	Morris RS Wilesmith JW Stern MW Sanson RL Stevenson MA	Predictive spatial modelling of alternative control strategies for the foot-and-mouth disease epidemic in Great Britain 2001	VETERINARY RECORD	1	0	1	yes	food and mouth	cattle sheep pigs goats and deer		ag	predictive	management	1	1	1	73	0	0	1	stoch	InterSpread	0	Walsh	A spatial simulation model of foot-and-mouth disease was used in March and early April 2001 to evaluate alternative control policies for the 2001 epidemic in Great Britain. Control policies were those in operation from March 20 2001 and comprised a ban on all animal movements from February 23 2001 and a stamping-out policy Each simulation commenced with the known population of infected farms on A…	Anderson R. 1991 INFECT DIS HUMANS DY ANDERSON RM 1979 NATURE V280 P361 DOI 10.1038/280361a0 Bailey N. T. J. 1975 MATH THEORY INFECT D Barlow N. D. 1991 Publication - Veterinary Continuing Education Massey University P251 BEAL VC 1983 P 87 ANN M US AN HLT P386 CARPENTER TE 1983 P 3 INT S VET EP EC P408 Carpenter T. E. 1980 Proceedings of the Second International Symposium on Veterinary Epidemiolo…	30	107	0042-4900	08/04/15	2001	149	5	137	+		8	465TP	WOS:000170606300012	11517981	Massey Univ EpiCentre Inst Vet Anim & Biomed Sci Palmerston North New Zealand Univ London London Sch Hyg & Trop Med Dept Infect & Trop Dis London WC1E 7HT England AgriQual New Zealand Palmerston North New Zealand Vet Labs Agcy Dept Epidemiol Weybridge KT15 3NB Surrey England	8.230769231	3	Walsh
1401	Mukhebi AW Chamboko T O'Callaghan CJ Peter TF Kruska RL Medley GF Mahan SM Perry BD	An assessment of the economic impact of heartwater (Cowdria ruminantium infection) and its control in Zimbabwe	PREVENTIVE VETERINARY MEDICINE	1	0	1	yes	Cowdria ruminantium	domestic livestock	Amblyomma	ag	predictive	management	1	0	0	12	0	0	1	stoch	not reported	0	Patyk	Heartwater caused by the rickettsial organism Cowdria ruminantium is a serious constraint to livestock development in much of sub-Saharan Africa. Traditionally the disease has been controlled by the use of chemical acaricides to control the vector tick. The University of Florida/USAID-supported heartwater research project (based in Zimbabwe) is developing a new inactivated vaccine to control the …	BEZUIDENHOUT JD 1994 INFECT DIS LIVESTOCK V1 P351 Chamboko T 1999 PREV VET MED V39 P191 DOI 10.1016/S0167-5877(98)00144-5 CHAMBOKO T 1999 IN PRESS REV ELEV ME *GES AGR UB 1987 STUDY EC SOCIAL DETE KRUSKA RL 1995 P AFR GIS 9K AB 6 10 P524 MAHAN SM 1995 RES VET SCI V58 P46 DOI 10.1016/0034-5288(95)90087-X MEDLEY GF 1993 PARASITOLOGY V106 P251 MINJAUW B P 9 INT C ASS I TROP MUKHEBI AW 1995 VET REC V…	17	37	0167-5877	04/09/15	1999	39	3	173	189	10.1016/S0167-5877(98)00143-3	17	197HC	WOS:000080358500002	10327437	Int Livestock Res Inst Nairobi Kenya UF USAID SADC Heartwater Res Project Harare Zimbabwe Univ Warwick Dept Biol Sci Coventry CV4 7AL W Midlands England	2.466666667	3	Patyk
1408	Muraguri GR Mbogo SK McHardy N Kariuki DP	Cost analysis of immunisation against East Coast fever on smallholder dairy farms in Kenya	PREVENTIVE VETERINARY MEDICINE	0	0	1	yes	East Coast fever	domestic livestock	Rhipicephalus appendiculatus	ag	descriptive	management	1	1	0	11	0	1	1	1	Excel	1	Patyk	A spreadsheet model was developed and used to estimate the total cost of immunising cattle against East Coast fever (ECF) based on the infection-and-treatment method. Using data from an immunisation trial carried out on 102 calves and yearlings on 64 farms in the Githunguri division Kiambu district Kenya a reference base scenario of a mean herd of five animals a 10% rate of reaction to immunisati…	CUNNINGHAM M P 1973 International Journal for Parasitology V3 P583 DOI 10.1016/0020-7519(73)90082-9 GITAU GK 1992 THESIS U GUELGH CANA IRVIN AD 1983 RES VET SCI V35 P341 Jaetzold R. 1983 FARM MANAGEMENT HDB VII P525 Kariuki D. P. 1990 PROGR CONTROL E COAS P17 Kiltz H. H. 1985 Immunization against theileriosis in Africa. Proceedings of a Joint Workshop 1-5 October 1984 Nairobi Kenya ILRAD & FAO. P…	20	7	0167-5877	03/27/15	1998	34	4	307	316	10.1016/S0167-5877(97)00086-X	10	ZN301	WOS:000073632200004	9618743	Kenya Agr Res Inst Natl Vet Res Ctr Kikuyu Kenya	0.4375	3	Patyk
1439	Nielen M Jalvingh AW Meuwissen MPM Horst SH Dijkhuizen AA	Spatial and stochastic simulation to evaluate the impact of events and control measures on the 1997-1998 classical swine fever epidemic in The Netherlands. II. Comparison of control strategies	PREVENTIVE VETERINARY MEDICINE	1	0	1	yes	Classical swine fever	pigs	NA	ag	predictive	management	1	0	0	nr	0	0	1	both	InterCSF EpiLoss SPSS	0	Walsh	Using the spatial temporal and stochastic simulation model InterCSF several alternative pre-emptive slaughter strategies that could have been applied in the Dutch Classical Swine Fever (CSF) epidemic of 1997-1998 were evaluated. Furthermore effects of changes in some disease-spread and disease-control parameters were studied. InterCSF simulates the spread of CSF between farms through local spread…	Elbers ARW 1999 PREV VET MED V42 P157 DOI 10.1016/S0167-5877(99)00074-4 ELBERS ARW 1998 P 15 IPVS C BIRM UK P271 HORST HS 1998 THESIS WAGENINGEN AG P55 Jalvingh AW 1999 PREV VET MED V42 P271 DOI 10.1016/S0167-5877(99)00080-X JONES DR 1982 INT J EPIDEMIOL V11 P276 DOI 10.1093/ije/11.3.276 LADDOMADA A 1997 P 10 ANN M DUTCH SOC P79 MWUWISSEN MPM 1999 PREV VET MED V42 P249 NAGEL R 1995 P WORKSH EUR C…	15	46	0167-5877	12/01/15	1999	42	03/04/15	297	317	10.1016/S0167-5877(99)00081-1	21	267DX	WOS:000084342600010	10619161	Wageningen Univ Agr Farm Management Grp Dept Econ & Management NL-6706 KN Wageningen Netherlands	3.066666667	3	Walsh
1450	Nishiura H Omori R	An Epidemiological Analysis of the Foot-and-Mouth Disease Epidemic in Miyazaki Japan 2010	TRANSBOUNDARY AND EMERGING DISEASES	1	0	1	yes	FMD	cattle swine	none	ag	descriptive	applied science	1	1	2	4	0	0	0	stoch	not reported	0	Patyk	P>An epidemic of foot-and-mouth disease occurred in Miyazaki Japan beginning in late March 2010. Here we document the descriptive epidemiological features and investigate the between-farm transmission dynamics. As of 10 July 2010 a total of 292 infected premises have been confirmed with a cumulative incidence for cattle and pig herds of 8.5% and 36.4% respectively for the whole of Miyazaki prefec…	Alexandersen S 2002 MICROBES INFECT V4 P1099 DOI 10.1016/S1286-4579(02)01634-9 Alexandersen S 2005 CURR TOP MICROBIOL V288 P9 CHOUINARD A 1985 STOCHASTICS V15 P113 DOI 10.1080/17442508508833351 *DEP ENV FOOD RUR 2010 VITT1200 DEP ENV FOO Diekmann O. 2000 MATH EPIDEMIOLOGY IN DIEKMANN O 1978 J MATH BIOL V6 P109 DOI 10.1007/BF02450783 Estrada C 2008 TRANSBOUND EMERG DIS V55 P284 DOI 10.1111/j.1865-…	32	13	1865-1674	DEC	2010	57	6	396	403	10.1111/j.1865-1682.2010.01162.x	8	679OS	WOS:000284171300002	20723164	[Nishiura H.] Univ Utrecht NL-3584 CL Utrecht Netherlands [Nishiura H.] Japan Sci & Technol Agcy PRESTO Saitama Japan [Omori R.] Kyushu Univ Dept Biol Fukuoka 812	3.25	3	Patyk
1458	Norstrom M Pfeiffer DU Jarp J	A space-time cluster investigation of an outbreak of acute respiratory disease in Norwegian cattle herds	PREVENTIVE VETERINARY MEDICINE	1	0	1	yes	acute respiratory disease	cattle	none	ag	descriptive	management	1	1	0	NA	0	0	0	stoch	Stat! SaTScan	0	O'Brien	Outbreaks of acute respiratory disease occurred in several cattle herds in the south-east regions of Norway during the winter and spring of 1995. The present study was conducted to investigate the temporal and spatial dynamics of the occurrence of acute respiratory disease between January and April 1995 in the affected cattle herds in two neighbouring counties in Norway. This was done to assess t…	Baker RD 1996 J APPL STAT V23 P543 Carpenter TE 1996 PREV VET MED V28 P159 DOI 10.1016/0167-5877(96)01039-2 Ekstrand C 1998 ACTA VET SCAND V39 P273 ELVANDER M 1996 THESIS NATL VET I UP P124 INABA Y 1972 JPN J MICROBIOL V16 P373 Jacquez GM 1996 STAT MED V15 P1935 DOI 10.1002/(SICI)1097-0258(19960930)15:18<1935::AID-SIM406>3.0.CO 2-I KELSALL JE 1995 STAT MED V14 P2335 DOI 10.1002/sim.4780142106 KNO…	29	32	0167-5877	10/19/15	2000	47	01/02/15	107	119	10.1016/S0167-5877(00)00159-8	13	364JR	WOS:000089889700008	NA	Natl Vet Inst Dept Epidemiol N-0033 Oslo Norway Univ London Royal Vet Coll Dept Farm Anim & Equine Med & Surg N Mymms AL9 7TA Herts England	2.285714286	3	OBrien
1519	Paisley LG Tharaldsen J Jarp J	A simulated surveillance program for bovine paratuberculosis in dairy herds in Norway	PREVENTIVE VETERINARY MEDICINE	1	0	1	yes	bovine paratuberculosis	cattle	NA	ag	predictive	management	1	0	0	14	1	1	1	stoch	Excel and @Risk	1	Walker	Monte Carlo simulation models were used to evaluate the feasibility and potential results of a proposed national survey of the prevalence of bovine paratuberculosis (PTB) in dairy herds in Norway The expected herd prevalence was assumed to be 0.2% in the simulations. The low sensitivity of the ELISA test the assumed low herd prevalence the typical low within-herd prevalence of PTB and the small h…	CAMERON AR 1997 EPIDEMIOL SANTE ANIM V31 CAMERON AR 1998 ACTIVE SURVEILLANCE Carpenter TE 1996 PREV VET MED V27 P57 DOI 10.1016/0167-5877(95)00559-5 CHIODINI RJ 1989 CLIN MICROBIOL REV V2 P90 COLLINS MT 1991 PREV VET MED V11 P131 DOI 10.1016/S0167-5877(05)80035-2 COLLINS MT 1992 PREV VET MED V14 P21 DOI 10.1016/0167-5877(92)90081-P Collins MT 1996 VET CLIN N AM-FOOD A V12 P357 DJONNE B 1999 P 6 I…	20	9	0167-5877	04/28/14	2000	44	03/04/14	141	151	10.1016/S0167-5877(00)00109-4	11	307ZT	WOS:000086684600002	10760398	Natl Vet Inst N-0033 Oslo Norway	0.6428571429	3	Walker
1552	Peeler EJ Taylor NGH	The application of epidemiology in aquatic animal health -opportunities and challenges	VETERINARY RESEARCH	0	0	1	yes	multiple	multiple	NA	multiple	NA	NA	NA	NA	NA	NA	NA	NA	NA	both	NA	NA	Walsh	Over recent years the growth in aquaculture accompanied by the emergence of new and transboundary diseases has stimulated epidemiological studies of aquatic animal diseases. Great potential exists for both observational and theoretical approaches to investigate the processes driving emergence but to date compared to terrestrial systems relatively few studies exist in aquatic animals. Research usi…	Aiken HM 2006 AQUACULTURE V254 P40 DOI 10.1016/j.aquaculture.2005.10.013 Amos K 2002 BULL EUR ASSN FISH P V22 P95 ANDERSON RM 1979 NATURE V280 P361 DOI 10.1038/280361a0 Aunsmo A 2010 PREV VET MED V93 P233 DOI 10.1016/j.prevetmed.2009.10.001 AUSTIN B 1985 J FISH DIS V8 P505 DOI 10.1111/j.1365-2761.1985.tb00965.x Barber I 2010 PARASITOLOGY V137 P411 DOI 10.1017/S0031182009991466 BASURCO B 1995 VET …	151	10	0928-4249	08/11/15	2011	42				10.1186/1297-9716-42-94	15	826PX	WOS:000295367200001	21834990	[Peeler Edmund J. Taylor Nicholas G. H.] Ctr Environm Fisheries & Aquaculture Sci Cefas Weymouth DT4 8UB Dorset England	3.333333333	3	Walsh
1574	Pioz M Guis H Calavas D Durand B Abrial D Ducrot C	Estimating front-wave velocity of infectious diseases: a simple efficient method applied to bluetongue	VETERINARY RESEARCH	1	0	1	yes	Bluetongue virus	cattle sheep goats	Culicoides	ag	both	basic science	1	1	1		1	0	0	stoch	ArcGIS R	1	Patyk	Understanding the spatial dynamics of an infectious disease is critical when attempting to predict where and how fast the disease will spread. We illustrate an approach using a trend-surface analysis (TSA) model combined with a spatial error simultaneous autoregressive model (SAR(err) model) to estimate the speed of diffusion of bluetongue (BT) an infectious disease of ruminants caused by blueton…	Adjemian JZ 2007 AM J TROP MED HYG V76 P365 Ball F.G. 1985 P255 Baptista Filipa Matos 2007 Vet Ital V43 P611 Bishop AL 2000 PREV VET MED V47 P243 DOI 10.1016/S0167-5877(00)00175-6 BIVAND R 2005 R PACKAGE VERSION 0 Bivand RS 2008 USE R P1 BJORNSTAD ON 2005 R PACKAGE VERSION 1 BRENNER RJ 1984 MOSQ NEWS V44 P343 BRUNSCHWIG G. 2006 FOURRAGES V185 P83 Burnham K.P. 2002 MODEL SELECTION MULT Calistri P …	59	10	0928-4249	04/20/15	2011	42				10.1186/1297-9716-42-60	13	764VT	WOS:000290663300002	21507221	[Pioz Maryline Abrial David Ducrot Christian] Inst Natl Rech Agron Ctr Clermont Ferrand Theix Unite Epidmiol Anim St Genes Champanelle France [Guis Helene] CIRAD UMR Controle Malad F-34398 Montpellier France [Calavas Didier] French Agcy Food Environm & Occupat Hlth Safety Lyon France [Durand Benoit] French Agcy Food Environm & Occupat Hlth Safety Maisons Alfort France	3.333333333	3	Patyk
1599	Pouillot W Dufour B Durand B	A deterministic and stochastic simulation model for intra-herd paratuberculosis transmission	VETERINARY RESEARCH	1	0	1	yes	paratuberculosis	cattle	NA	ag	predictive	management	1	0	0	6	1	1	1	both	R	1	Walsh	In France the considerable economic losses due to paratuberculosis introduction in cattle herds may justify the development of a herd-level certification procedure. For a cost/benefit analysis purpose a simple deterministic and stochastic simulation model for intra-herd paratuberculosis transmission has been developed to evaluate the economic consequences of the purchase of a single infected heif…	Anderson EL 1999 RISK ANAL V19 P47 DOI 10.1023/A:1006954210333 Bailey N. T. J. 1957 MATH THEORY EPIDEMIC BALDOCK C 2002 EVALUATION SIMULATIO Boelaert F 2000 VET MICROBIOL V77 P269 DOI 10.1016/S0378-1135(00)00312-6 CHIODINI RJ 1984 CORNELL VET V74 P218 COLLINS MT 1991 PREV VET MED V11 P131 DOI 10.1016/S0167-5877(05)80035-2 COLLINS MT 1994 J AM VET MED ASSOC V204 P636 Groenendaal H 2002 PREV VET ME…	22	1	0928-4249	JAN-FEB	2004	35	1	53	68	10.1051/vetres:2003046	16	811CY	WOS:000220751200003	NA	DERNS Agence Francaise Secur Sanit Aliments F-94701 Maisons Alfort France LEPRAZ Agence Francaise Secur Sanit Aliments F-94703 Maisons Alfort France	0.1	3	Walsh
1640	Rees EE Pond BA Cullingham CI Tinline R Ball D Kyle CJ White BN	Assessing a landscape barrier using genetic simulation modelling: Implications for raccoon rabies management	PREVENTIVE VETERINARY MEDICINE	1	0	1	yes	rabies	raccoons	NA	wild	predictive	applied science	1	0	1	nr	1	0	0	stoch	Ontario Rabies Model	0	Walker	Landscape barriers influence movement patterns of animals, which in turn, affect spatio-temporal spread of infectious wildlife disease. We compare genetic data from computer simulations to those acquired from field samples to measure the effect of a landscape barrier on raccoon (Procyon lotor) movement, enabling risk assessment of raccoon rabies disease spread across the Niagara River from New Yo…	Avise J.C. 2004 MOL MARKERS NATURAL Broadfoot JD 2001 ECOL APPL V11 P295 DOI 10.1890/1051-0761(2001)011[0295:RASPMF]2.0.CO 2 Chappell DE 2004 CONSERV GENET V5 P759 DOI 10.1007/s10592-004-1976-4 Childs JE 2000 P NATL ACAD SCI USA V97 P13666 DOI 10.1073/pnas.240326697 Childs James E. 2001 Vector Borne and Zoonotic Diseases V1 P253 DOI 10.1089/15303660160025895 CORWELL RK 2005 ESTIMATES STAT ESTIM C…	41	15	0167-5877	08/15/15	2008	86	01/02/15	107	123	10.1016/j.prevetmed.2008.03.007	17	330BP	WOS:000257914600009	18440659	[Rees Erin E. Cullingham Catherine I. Kyle Christopher J. White Bradley N.] Trent Univ Nat Resources DNA Profiling & Forens Ctr Peterborough ON K9J 7B8 Canada [Pond Bruce A.] Trent Univ Wildlife Res & Dev Sect Ontario Minist Nat Resources Peterborough ON K9J 7B8 Canada [Tinline Rowland] Queens Univ Dept Geog Queens GIS Lab Kingston ON K7L 3N6 Canada [Ball David] Cissec Corp Kingston ON K7P 1N3 Ca…	2.5	3	Walker
1740	Sala, C; Morignat, E; Ducrot, C; Calavas, D	Modelling the trend of bovine spongiform encephalopathy prevalence in France: Use of restricted cubic spline regression in age-period-cohort models to estimate the efficiency of control measures	PREVENTIVE VETERINARY MEDICINE	0	1	2	yes	Bovine spongiform encephalopathy	cattle	none	ag	descriptive	applied science	1	1	1			0			R	1	Patyk	An age-period-cohort (APC) analysis was used to assess the trend in prevalence of bovine spongiform encephalopathy (BSE) in France over time in relation to the control measures adopted since onset of the epidemic. Restricted cubic regression splines were used to model the functional forms of the non-linear effects of age at screening, birth cohort and date of diagnosis of the tested animals. The …	Agresti A, 2002, CATEGORICAL DATA ANA; ALTMAN DG, 1994, J NATL CANCER I, V86, P829, DOI 10.1093/jnci/86.11.829; Anderson RM, 1996, NATURE, V382, P779, DOI 10.1038/382779a0; Arnold ME, 2004, PREV VET MED, V66, P35, DOI 10.1016/j.prevetmed.2004.07.007; Arsac JN, 2007, ACTA NEUROPATHOL, V114, P509, DOI 10.1007/s00401-007-0270-1; BARRETT JC, 1978, J EPIDEMIOL COMMUN H, V32, P314, DOI 10.1136/jech.32.…	76	4	0167-5877	07/01/15	2009	90	01/02/15	90	101	10.1016/j.prevetmed.2009.04.001	12	458HL	WOS:000267006400009	19414204	[Sala, Carole; Morignat, Eric; Calavas, Didier] AFSSA Lyon, F-69364 Lyon 7, France; [Ducrot, Christian] INRA, UR 346, F-63122 St Genes En Champanelle, France	0.8	3	Patyk
1753	Sanson RL Thornton RN	A modelling approach to the quantification of the benefits of a national surveillance programme	PREVENTIVE VETERINARY MEDICINE	0	0	1	yes	salmonella	cattle	NA	ag	predictive	management	1	0	0	17	1	1	1	stoch	@RISK	0	Walsh	A simulation modelling approach was developed to investigate the effects of a reduction in funding for animal health surveillance on the probability of diagnosis of a currently-exotic species of Salmonella if it were introduced into New Zealand. Both severe and mild clinical-disease outbreaks were hypothesized. The probabilities of diagnosis for a single outbreak on a cattle farm under the curren…	FIELD H. I. 1948 VET JOUR V104 P251 GRONSTOL H 1974 J HYG-CAMBRIDGE V72 P163 HEARD TW 1972 VET REC V90 P359 McKenzie J. 1991 Surveillance (Wellington) V18 P12 MILSTEIN M 1975 CAN VET J V16 P179 MURRAY CJ 1987 AUST VET J V64 P256 DOI 10.1111/j.1751-0813.1987.tb09698.x SANSON RL 1993 NEW ZEAL VET J V41 P21 DOI 10.1080/00480169.1993.35730	7	6	0167-5877	APR	1997	30	1	37	47	10.1016/S0167-5877(96)01083-5	11	XH858	WOS:A1997XH85800004	9234410		0.3529411765	3	Walsh
1772	Schley D Whittle S Taylor M Kiss IZ	Models to capture the potential for disease transmission in domestic sheep flocks	PREVENTIVE VETERINARY MEDICINE	1	0	1	yes	FMD and brucellosis	sheep	NA	ag	predictive	applied science	1	0	0	nr	1	1	1	both	Matlab	1	Walker	Successful control of livestock diseases requires an understanding of how they spread amongst animals and between premises. Mathematical models can offer important insight into the dynamics of disease especially when built upon experimental and/or field data. Here the dynamics of a range of epidemiological models are explored in order to determine which models perform best in capturing real-world…	Alexandersen S 2002 J GEN VIROL V83 P1915 Andreasen V. 2011 B MATH BIOL P1 Backer J. 2008 J ROYAL SOC INTERFAC Bansal S 2007 J R SOC INTERFACE V4 P879 DOI 10.1098/rsif.2007.1100 Begon M 2002 EPIDEMIOL INFECT V129 P147 DOI 10.1017/S0950268802007148 CROFTON HD 1958 PARASITOLOGY V48 P251 England T 2004 PREV VET MED V63 P63 DOI 10.1016/j.prevetmed.2004.01.009 Ferguson NM 2001 NATURE V413 P542 DOI 10.…	34	2	0167-5877	09/15/15	2012	106	2	174	184	10.1016/j.prevetmed.2012.01.023	11	003OD	WOS:000308620300010	22341734	[Schley David] Inst Anim Hlth Woking GU21 2AL Surrey England [Whittle Sophie Taylor Michael Kiss Istvan Zoltan] Univ Sussex Dept Math Sch Math & Phys Sci Brighton BN1 9QH E Sussex England	1	3	Walker
1773	Schlosser W Ebel E	Use of a Markov-chain Monte Carlo model to evaluate the time value of historical testing information in animal populations	PREVENTIVE VETERINARY MEDICINE	1	0	1	yes	hypothetical	hypothetical	none	ag	predictive	management	1	1	0	21	1	0	1	stoch	Excel Visual Basic	1	O'Brien	Quantitative risk assessments are now required to support many regulatory decisions involving infectious diseases of animals. Current methods. however do not consider the relative values of historical and recent data. A Markov-chain model can use specific disease characteristics to estimate the present value of disease information collected in the past. Uncertainty about the disease characteristi…	Audige L 1999 PREV VET MED V38 P259 DOI 10.1016/S0167-5877(98)00135-4 MARCHEVSKY N 1989 AM J EPIDEMIOL V130 P611 Martin S. 1987 VET EPIDEMIOLOGY MARTIN SW 1992 PREV VET MED V14 P33 DOI 10.1016/0167-5877(92)90082-Q VOSE D 1996 QUANTIATIVE RISK ANA	5	11	0167-5877	02/16/15	2001	48	3	167	175	10.1016/S0167-5877(00)00194-X	9	409JM	WOS:000167380600002	11182461	Food Safety & Inspect Serv USDA College Stn TX 77845 USA Food Safety & Inspect Serv USDA Ft Collins CO 80525 USA	0.8461538462	3	OBrien
1849	Smith RL Sanderson MW Renter DG Larson RL White BJ	A stochastic model to assess the risk of introduction of bovine viral diarrhea virus to beef cow-calf herds	PREVENTIVE VETERINARY MEDICINE	1	0	1	yes	bovine diarrhea virus	cattle	NA	ag	predictive	management	1	0	0	6	1	1	1	stoch	@RISK	0	Walsh	A spreadsheet model using Monte Carlo simulation was designed to evaluate the introduction of bovine viral diarrhea virus (BVDV) to cow-calf farms and the effect of different testing strategies. Risks were modeled to include imports to the cow-calf herd and stocker calves imported to adjacent pastures. The number of persistently infected (PI) animals imported and the probability of BVDV introduct…	Bennett RM 1999 VET REC V145 P376 Brinkhof J 1996 VET MICROBIOL V50 P1 DOI 10.1016/0378-1135(95)00201-4 CALDOW GL 1993 VET REC V133 P85 Chase CCL 2003 BIOLOGICALS V31 P145 DOI 10.1016/S1045-1056(03)00032-0 Cherry BR 1998 PREV VET MED V33 P91 DOI 10.1016/S0167-5877(97)00050-0 CLEVELAND SM 2003 THESIS COLORADO STAT Confer AW 2005 VET PATHOL V42 P192 DOI 10.1354/vp.42-2-192 Cornish TE 2005 J VET DIA…	49	4	0167-5877	02/01/15	2009	88	2	101	108	10.1016/j.prevetmed.2008.08.006	8	398ZG	WOS:000262769600005	18838184	[Smith Rebecca L. Sanderson Michael W. Larson Robert L. White Bradley J.] Kansas State Univ Dept Clin Sci Manhattan KS 66506 USA [Renter David G.] Kansas State Univ Dept Diagnost Med & Pathobiol Manhattan KS 66502 USA	0.8	3	Walsh
1859	SORENSEN JT ENEVOLDSEN C HOUE H	A STOCHASTIC-MODEL FOR SIMULATION OF THE ECONOMIC CONSEQUENCES OF BOVINE VIRUS DIARRHEA VIRUS-INFECTION IN A DAIRY-HERD	PREVENTIVE VETERINARY MEDICINE	1	0	1	yes	bovine diarrhoea virus	cattle	NA	ag	predictive	management	1	0	2	170	1	0	1	stoch	"personal computer" - use previously developed model called SIMHERD (Sorensen et al 2002 "A stochastic model simulating the dairy herd on a PC" Agricultural Systems) I can't access this paper	0	Walker	A dynamic stochastic model simulating the technical and economic consequences of bovine virus diarrhoea virus (BVDV) infections for a dairy cattle herd for use on a personal computer was developed. The production and state changes of the herd were simulated by state changes of the individual cows and heifers. All discrete events at the cow level were triggered stochastically. Each cow and heifer …	ARMITAGE P 1987 STATISTICAL METHODS BENNETT RM 1987 APR P M SOC VET EP P P16 BROWNLIE J 1984 VET REC V114 P535 BROWNLIE J 1987 ANN RECH VET V18 P157 CARPENTER TE 1988 PREV VET MED V5 P169 DOI 10.1016/0167-5877(88)90002-5 DIJKHUIZEN AA 1988 LIVEST PROD SCI V18 P239 DOI 10.1016/0301-6226(88)90034-6 DUFFELL SJ 1985 VET REC V117 P240 DUFFELL SJ 1986 VET REC V118 P38 Hartley P E 1988 Acta Vet Scand Su…	23	22	0167-5877	JUN	1995	23	03/04/15	215	227	10.1016/0167-5877(94)00436-M	13	RG592	WOS:A1995RG59200009	NA	ROYAL VET & AGR UNIV DEPT CLIN STUDIES DIV LARGE ANIM MED DK-1870 FREDERIKSBERG C DENMARK	1.157894737	3	Walker
1879	Stegeman A Elbers ARW Bouma A de Smit H de Jong MCM	Transmission of classical swine fever virus within herds during the 1997-1998 epidemic in The Netherlands	PREVENTIVE VETERINARY MEDICINE	1	0	1	yes	Classical swine fever	pigs	NA	ag	descriptive	applied science	1	1	1	7	1	1	1	both	unknown	1	Walsh	In this paper we describe the transmission of Classical Swine Fever virus (CSF virus) within herds during the 1997-1998 epidemic in the Netherlands. In seven herds where the infection started among individually housed breeding stock all breeding pigs had been tested for antibodies to CSF virus shortly before depopulation. Based upon these data the transmission of CSF virus between pigs was descri…	BOUMA A 1999 IN PRESS VACCINE CANNON RM 1982 FIELD MANUAL VET P14 COCHRAN WG 1977 SAMPLING TECHNIQUES P50 Colijn EO 1997 VET MICROBIOL V59 P15 DOI 10.1016/S0378-1135(97)00178-8 deJong MCM 1995 PREV VET MED V25 P183 DOI 10.1016/0167-5877(95)00538-2 de Smit AJ 1999 VET MICROBIOL V67 P239 DOI 10.1016/S0378-1135(99)00045-0 Elbers ARW 1999 PREV VET MED V42 P157 DOI 10.1016/S0167-5877(99)00074-4 KOOPMA…	21	23	0167-5877	12/01/15	1999	42	03/04/15	201	218	10.1016/S0167-5877(99)00076-8	18	267DX	WOS:000084342600005	10619156	Inst Anim Sci & Hlth Dept Immunol Pathobiol & Epidemiol NL-8200 AB Lelystad Netherlands Anim Hlth Serv Dept Pig Hlth NL-5280 AA Boxtel Netherlands Inst Anim Sci & Hlth Dept Mammalian Virol NL-8200 AB Lelystad Netherlands	1.533333333	3	Walsh
1880	Stegeman A Elbers ARW Smak J de Jong MCM	Quantification of the transmission of classical swine fever virus between herds during the 1997-1998 epidemic in The Netherlands	PREVENTIVE VETERINARY MEDICINE	1	0	1	yes	Classical swine fever	swine	none	ag	descriptive	applied science	1	0	2	7	0	0	0	stoch	not reported	0	Patyk	In this study we describe a method to quantify the transmission of Classical Swine Fever Virus (CSFV) between herds from data collected during the 1997-1998 epidemic in the Netherlands. From the contacts between infected herds and the serological findings shortly before depopulation we estimated the week of virus introduction and the length of the period over which the herd emitted virus for each…	deJong MCM 1995 PREV VET MED V25 P183 DOI 10.1016/0167-5877(95)00538-2 Elbers ARW 1999 PREV VET MED V42 P157 DOI 10.1016/S0167-5877(99)00074-4 ELBERS ARW 1998 P 15 IPVS C BIRM V2 P271 Koenen F 1996 VET REC V139 P367 KOOPMAN JS 1994 AM J PUBLIC HEALTH V84 P836 DOI 10.2105/AJPH.84.5.836 Laevens H 1998 VET QUART V20 P41 METZ JAJ 1978 ACTA BIOTHEOR V27 P75 DOI 10.1007/BF00048405 MILLER RG 1966 SIMULT…	16	41	0167-5877	12/01/15	1999	42	03/04/15	219	234	10.1016/S0167-5877(99)00077-X	16	267DX	WOS:000084342600006	10619157	Inst Anim Sci & Hlth Dept Immunil Pathobiol & Epidemiol NL-8200 AB Lelystad Netherlands Animal Hlth Serv Dept Pig Hlth NL-5280 AA Boxtel Netherlands Dept Vet Food & Environm Affairs Minist Agr Nat Management & Fisheries NL-2500 EK The Hague Netherlands	2.733333333	3	Patyk
1957	Thornley JHM France J	Modelling foot and mouth disease	PREVENTIVE VETERINARY MEDICINE	1	0	1	yes	FMD	cattle	NA	ag	predictive	applied science	1	0	2	54	1	1	1	deter	ACSL (advanced continuous simulation language Aegis Research Huntsville AL) a fortran-based non-procedural language	1	Walker	A simple generic model of foot and mouth disease (FMD) is presented. The dynamics of FMD at the index site (the farm where the initial infection occurs) is represented. Spread of disease from the index site is simulated with a three-term radial function, the terms corresponding to natural processes, short- and long-range movements. Parameterization includes the processes of threshold for clinical…	ANDERSON I. 2002 FOOT MOUTH DIS 2001 Arino J 2006 J R SOC INTERFACE V3 P453 DOI 10.1098/rsif.2006.0112 Barnett PV 1999 VET J V158 P6 DOI 10.1053/tvjl.1998.0338 Bates TW 2003 AM J VET RES V64 P195 DOI 10.2460/ajvr.2003.64.195 Bates TW 2001 AM J VET RES V62 P1121 DOI 10.2460/ajvr.2001.62.1121 Brown F 2003 VIRUS RES V91 P3 DOI 10.1016/S0168-1702(02)00268-X Davies G 2002 RES VET SCI V73 P195 DOI 10.1…	25	6	0167-5877	06/01/15	2009	89	03/04/15	139	154	10.1016/j.prevetmed.2009.02.019	16	449ZQ	WOS:000266370300001	19328567	[Thornley John H. M. France James] Univ Guelph Ctr Nutr Modelling Dept Anim & Poultry Sci Guelph ON N1G 2W1 Canada	1.2	3	Walker
1973	Tomassen FHM de Koeijer A Mourits MCM Dekker A Bouma A Huirne RBM	A decision-tree to optimise control measures during the early stage of a foot-and-mouth disease epidemic	PREVENTIVE VETERINARY MEDICINE	1	0	1	yes	FMD	pigs and other livestock	NA	ag	predictive	management	1	0	0	127	1	0	1	deter	Mathematica Excel and Data 3.5 (decision tree)	1	Walker	A decision-tree was developed to support decision making on control measures during the first days after the declaration of an outbreak of foot-and-mouth disease (FMD). The objective of the tree was to minimise direct costs and export losses of FMD epidemics under several scenarios based on livestock and herd density in the outbreak region the possibility of airborne spread and the time between f…	ABBAS T 2001 EVALUATION CRISIS FI *AGR INF KNOWL CTR 2000 QUANT INF LIV IND 20 *AN HLTH SERV 2000 BRBS DAT SET 1999 MI BERENTSEN PBM 1992 PREV VET MED V12 P217 DOI 10.1016/0167-5877(92)90051-G BERENTSEN PBM 1992 PREV VET MED V12 P229 DOI 10.1016/0167-5877(92)90052-H Chen SC 1999 ADV POLYM TECH V18 P1 DOI 10.1002/(SICI)1098-2329(199921)18:1<1::AID-ADV1>3.0.CO 2-0 Clemen R. T. 2000 MAKING HARD DECI…	55	27	0167-5877	08/30/15	2002	54	4	301	324	10.1016/S0167-5877(02)00053-3	24	587VB	WOS:000177663100002	12163248	Univ Wageningen & Res Ctr NL-6706 KN Wageningen Netherlands Inst Anim Sci & Hlth ID Lelystad NL-8200 AB Lelystad Netherlands	2.25	3	Walker
1975	Torremorell M Allerson M Corzo C Diaz A Gramer M	Transmission of Influenza A Virus in Pigs	TRANSBOUNDARY AND EMERGING DISEASES	0	0	1	yes	influenza	pigs	NA	ag	NA	NA	NA	0	NA	NA	0	0	0	NA	NA	0	Walker	Influenza A virus infections cause respiratory disease in pigs and are a risk to public health. The pig plays an important role in influenza ecology because of its ability to support replication of influenza viruses from avian swine and human species. Influenza A virus is widespread in pigs worldwide and influenza A virus interspecies transmission has been documented in many events. Influenza A v…	ANDRAL B 1985 VET REC V116 P617 Atkinson MP 2008 B MATH BIOL V70 P820 DOI 10.1007/s11538-007-9281-2 Baker SR 2011 VET REC V168 DOI 10.1136/vr.d1020 Barbazan P 2008 VECTOR-BORNE ZOONOT V8 P105 DOI 10.1089/vbz.2007.0142 BEAN B 1982 J INFECT DIS V146 P47 Beaudoin A 2012 ZOONOSES PUBLIC HLTH V59 P96 DOI 10.1111/j.1863-2378.2011.01423.x Beaudoin A 2010 INFLUENZA OTHER RESP V4 P163 DOI 10.1111/j.1750-2…	165	8	1865-1674	MAR	2012	59		68	84	10.1111/j.1865-1682.2011.01300.x	17	906LC	WOS:000301345700010	NA	[Torremorell M. Allerson M. Corzo C. Diaz A. Gramer M.] Univ Minnesota Coll Vet Med Dept Vet Populat Med St Paul	4	3	Walker
1992	Tsutsui T Minami N Koiwai M Hamaoka T Yamane I Shimura K	A stochastic-modeling evaluation of the foot-and-mouth-disease survey conducted after the outbreak in Miyazaki Japan in 2000	PREVENTIVE VETERINARY MEDICINE	1	0	1	yes	FMD	cattle	NA	ag	predictive	management	1	1	0	16	1	1	1	stoch	Excel and @Risk	1	Walker	When foot-and-mouth-disease (FMD) was identified in Miyazaki prefecture in March 2000 Japan conducted an intensive serological and clinical survey in the areas surrounding the index herd. As a result of the survey during the 21 days of the movement-restriction period two infected herds were detected and destroyed there were no other cases in the months that followed. To evaluate the survey used f…	Audige L 1999 PREV VET MED V38 P259 DOI 10.1016/S0167-5877(98)00135-4 Audige L 2001 PREV VET MED V49 P1 DOI 10.1016/S0167-5877(01)00182-9 BURROWS R 1968 VET REC V82 P387 Carpenter TE 1996 PREV VET MED V27 P57 DOI 10.1016/0167-5877(95)00559-5 Christensen J 2000 PREV VET MED V45 P83 DOI 10.1016/S0167-5877(00)00118-5 DONALD AW 1994 PREV VET MED V19 P167 DOI 10.1016/0167-5877(94)90087-6 Evans JR 1998…	22	8	0167-5877	09/30/15	2003	61	1	45	58	10.1016/S0167-5877(03)00160-0	14	733VV	WOS:000186022100004	14516716	Natl Inst Anim Hlth Appl Epidemiol Sect Tsukuba Ibaraki 3050856 Japan Univ Tsukuba Math Inst Tsukuba Ibaraki 3058571 Japan Anim Quarantine Serv Yokohama Kanagawa 2350008 Japan	0.7272727273	3	Walker
2030	Van Nes, A; De Jong, MCM; Buijtels, JAAM; Verheijden, JHM	Implications derived from a mathematical model for eradication of pseudorabies virus	PREVENTIVE VETERINARY MEDICINE	1	1	2	yes	pseudorabies virus	pigs	none	ag	predictive	management	1	0	0	17	0	0	1	deter	not reported	2	Patyk	Simple mathematical models based on experimental and observational data were applied to evaluate the feasibility of eradicating pseudorabies virus (PRV) regionally by vaccination and to determine which factors can jeopardise eradication. As much as possible, the models were uncomplicated and our conclusions were based on mathematical analysis. For complicated situations, Monte-Carlo simulation wa…	ANDERSEN JB, 1989, CEC SEM VACC CONTR A, P175; ANDERSON RM, 1979, NATURE, V280, P361, DOI 10.1038/280361a0; BOUMA A, 1996, IN RPESS VACCINE; BOUMA A, 1995, PREV VET MED, V23, P163, DOI 10.1016/0167-5877(94)00442-L; BUIJTELS JAA, 1997, UNPUB PREV VET MED; DAVIES EB, 1980, J AM VET MED ASSOC, V176, P1345; de Jong M. C. M., 1995, EPIDEMIC MODELS THEI, P84; DEJONG MCM, 1992, PREV VET MED, V12, P269, …	30	25	0167-5877	JAN	1998	33	01/04/15	39	58	10.1016/S0167-5877(97)00058-5	20	YV510	WOS:000071832300004	9500163	Univ Utrecht, Fac Vet Med, Dept Herd Hlth & Reprod, NL-3584 CL Utrecht, Netherlands; Inst Anim Sci & Hlth ID DLO, Dept Pathobiol & Epidemiol, Lelystad, Netherlands; Agr Univ Wageningen, Dept Farm Management, Wageningen, Netherlands	1.5625	3	Patyk
2047	Velthuis AGJ Mourits MCM	Effectiveness of movement-prevention regulations to reduce the spread of foot-and-mouth disease in The Netherlands	PREVENTIVE VETERINARY MEDICINE	1	0	1	yes	FMD	cattle	none	ag	predictive	management	1	1	0	400	0	1	1	stoch	InterFMD	0	Patyk	After the foot-and-mouth disease (FMD) outbreak in 2001 the Dutch government implemented movement-prevention regulations to reduce the number of contacts between farms and consequently the risk of spread of highly contagious animal infections in the future. We studied the efficacy of these regulations by comparing registered cattle-movement data from 2000 to those from 2002. We also used the spat…	Bouma A 2003 PREV VET MED V57 P155 DOI 10.1016/S0167-5877(02)00217-9 Jalvingh AW 1999 PREV VET MED V42 P271 DOI 10.1016/S0167-5877(99)00080-X Mangen MJJ 2002 PREV VET MED V56 P141 DOI 10.1016/S0167-5877(02)00155-1 MEUWISSEN M 2002 DIFFERENTIATION ANIM MOURITS MCM 2002 P ANN M SOC VET EP P P190 Nielen M 1996 PREV VET MED V28 P143 DOI 10.1016/0167-5877(96)01042-2 Sanson R. L. 1993 THESIS MASSEY U P…	8	22	0167-5877 12/14/15		2007	82	03/04/15	262	281	10.1016/j.prevetmed.2007.05.023	20	236HO	WOS:000251293900007	17628726	Wageningen Univ NL-6706 KN Wageningen Netherlands	3.142857143	3	Patyk
2074	Wagner B Salman MD	Strategies for two-stage sampling designs for estimating herd-level prevalence	PREVENTIVE VETERINARY MEDICINE	0	0	1	yes	hypothetical	hypothetical	none	ag	descriptive	management	1	0	0	7	0	0	1	1	@Risk	1	Patyk	We propose a herd-level sample-size formula based on a common adjustment for prevalence estimates when diagnostic tests are imperfect. The formula depends on estimates of herd-level sensitivity and specificity. With Monte Carlo simulations we explored the effects of different intracluster correlations on herd-level sensitivity and specificity. At low prevalence (e.g. 1% of animals infected) herd-…	ARIWAN I 1996 USERS MANUAL CSURVEY Audige L 1999 PREV VET MED V38 P259 DOI 10.1016/S0167-5877(98)00135-4 Bohning D 1998 PREV VET MED V36 P11 DOI 10.1016/S0167-5877(98)00076-2 Cameron AR 1998 PREV VET MED V34 P1 DOI 10.1016/S0167-5877(97)00081-0 Cameron AR 1998 PREV VET MED V34 P19 DOI 10.1016/S0167-5877(97)00073-1 Cannon RM 2001 PREV VET MED V49 P141 DOI 10.1016/S0167-5877(01)00184-2 Carpenter TE…	21	7	0167-5877	12/15/15	2004	66	01/04/15	1	17	10.1016/j.prevetmed.2004.07.008	17	881VP	WOS:000225897800001	15579331	USDA Anim & Plant Hlth Inspect Serv Vet Serv Ctr Epidemiol Ft Collins CO 80526 USA USDA Anim & Plant Hlth Inspect Serv Vet Serv Ctr Anim Hlth Ft Collins CO 80526 USA Colorado State Univ Anim Populat Hlth Inst Coll Vet Med & Biomed Sci Ft Collins CO 80523 USA	0.7	3	Patyk
2098	Ward MP Carpenter TE	Simulation analysis of the effect of herd immunity and age structure on infection of a cattle herd with bluetongue viruses in Queensland Australia	PREVENTIVE VETERINARY MEDICINE	1	0	1	yes	Bluetongue virus	cattle	Culicoides	ag	predictive	applied science	1	0	2	15	0	0	1	stoch	reported elsewhere	0	Patyk	A state-transition model based on Leslie matrix formulation was used to investigate the effects of herd immunity and age structure on the infection of a simulated cattle herd with bluetongue viruses under Australian climatic conditions. Increasing duration of immunity decreased the prevalence of infection. A duration of immunity of 33 months was consistent with prevalence estimates made from prev…	ANDERSON RM 1979 NATURE V280 P361 DOI 10.1038/280361a0 *AUSTR BUR STAT AG 1993 72213 AUSTR BUR STAT GARD GP 1988 VET MICROBIOL V1 P119 Gard G. P. 1985 Veterinary viral diseases their significance in South-East Asia and the Western Pacific P423 HOMAN EJ 1990 AM J VET RES V51 P1089 Leslie PH 1945 BIOMETRIKA V33 P183 DOI 10.2307/2332297 MACLACHLAN NJ 1987 AM J VET RES V48 P1031 Maia M. S. 1992 Bluet…	28	6	0167-5877	FEB	1997	29	4	299	309	10.1016/S0167-5877(96)01081-1	11	XF887	WOS:A1997XF88700005	9234438	UNIV CALIF DAVIS SCH VET MED DEPT MED & EPIDEMIOL DAVIS CA 95616	0.3529411765	3	Patyk
2109	Webb CR Wilesmith JW Simmons MM Hoinville LJ	A stochastic model to estimate the prevalence of scrapie in Great Britain using the results of an abattoir-based survey	PREVENTIVE VETERINARY MEDICINE	0	0	1	yes	scrapie	sheep	NA	human	descriptive	management	1	0	0	27	1	1	1	1	MatLab	1	Walsh	In 1997/1998 an abattoir survey was conducted to determine the likely exposure of the human population to transmissible spongiform encephalopathy (TSE) infection in sheep submitted for slaughter in Great Britain. The survey examined brain material from 2809 sheep processed through British abattoirs. Sampling was targeted by age: 45% of animals tested were greater than or equal to 15 months old. A…	Cooley WA 1998 J COMP PATHOL V118 P41 DOI 10.1016/S0021-9975(98)80026-1 DEAN A. G. 1994 EPI INFO VERSION 6 W FOSTER JD 1989 VET REC V125 P415 Hunter N 1998 J GEN VIROL V79 P2079 Ironside JW 1997 BRAIN PATHOL V7 P1243 *MATHW INC 1999 MATL 5 3 NIX J. 1995 FARM MANAGEMENT POCK Schreuder BEC 1998 VET REC V142 P564 *SEAC 1996 MAFF BSE INF STAT SP Simmons MM 2000 VET REC V146 P391 Statsoft Inc 1999 STA…	13	9	0167-5877	10/11/14	2001	51	03/04/14	269	287	10.1016/S0167-5877(01)00222-7	19	477HJ	WOS:000171277700010	11535285	VLA Weybridge Dept Epidemiol Addlestone KT15 3NB Surrey England VLA Weybridge Dept Pathol Addlestone KT15 3NB Surrey England	0.6923076923	3	Walsh
2116	Weber MF Nielen M Velthuis AGJ van Roermund HJW	Milk quality assurance for paratuberculosis: simulation of within-herd infection dynamics and economics	VETERINARY RESEARCH	1	0	1	yes	Mycobacterium avium subsp paratuberculosis	cattle	none	multiple	both	management	1	1	0	45	0	1	1	stoch	Excel Visual Basic	1	O'Brien	A bulk milk quality assurance programme for Mycobacterium avium subsp. paratuberculosis ( Map) in dairy herds was simulated with a stochastic simulation model (JohneSSim). The aim of this study was to evaluate the epidemiological and economic effects of preventive management measures and various test schemes in a simulated population of closed Dutch dairy herds over a 20-year period. Herds were c…	Altman DG 1999 PRACTICAL STAT MED R *AN SCI GROUP 2003 QUANT INF LIV Ayele WY 2005 APPL ENVIRON MICROB V71 P1210 DOI 10.1128/AEM.71.3.1210.1214.2005 Benedictus G 2000 VET MICROBIOL V77 P399 DOI 10.1016/S0378-1135(00)00325-4 Chacon O 2004 ANNU REV MICROBIOL V58 P329 DOI 10.1146/annurev.micro.58.030603.123726 CHIODINI RJ 1984 CORNELL VET V74 P218 Dundee L 2001 LETT APPL MICROBIOL V33 P173 DOI 10.10…	37	14	0928-4249	MAR-APR	2008	39	2			10.1051/vetres:2007050	20	283GC	WOS:000254623700002	18258169	[Weber Maarten F.] Anim Hlth Serv NL-7400 AA Deventer Netherlands [Nielen Mirjam] Univ Utrecht NL-3508 TD Utrecht Netherlands [Velthuis Annet G. J.] Wageningen Univ NL-6706 KN Wageningen Netherlands [van Roermund Herman J. W.] Anim Sci Grp NL-8200 AB Lelystad Netherlands	2.333333333	3	OBrien
2194	Yamamoto T Tsutsui T Nishiguchi A Kobayashi S	Evaluation of surveillance strategies for bovine brucellosis in Japan using a simulation model	PREVENTIVE VETERINARY MEDICINE	1	0	1	yes	Brucella abortus	cattle	NA	ag	predictive	management	0	0	0	16	1	1	1	stoch	R	1	Walker	Bovine brucellosis is caused by Brucella abortus and induces abortions in female cattle with other cattle at risk of infection from the aborted fetus or contaminated placenta. In Japan the number of cases has dramatically reduced due to national surveillance and eradication strategies. Bovine brucellosis is now believed to be eradicated in Japan. Here we examine the surveillance strategies curren…	Bercovich Z 1998 VET QUART V20 P81 BERCOVICH Z 1978 TIJDSCHR DIERGENEESK V103 P407 England T 2004 PREV VET MED V63 P63 DOI 10.1016/j.prevetmed.2004.01.009 Fischer EAJ 2005 PREV VET MED V67 P283 DOI 10.1016/j.prevetmed.2004.12.002 Gall D 2004 REV SCI TECH OIE V23 P989 Keeling MJ 2001 SCIENCE V294 P813 DOI 10.1126/science.1065973 KERKHOFS P 1990 VET MICROBIOL V24 P73 DOI 10.1016/0378-1135(90)90052-…	16	8	0167-5877	08/15/15	2008	86	01/02/15	57	74	10.1016/j.prevetmed.2008.03.004	18	330BP	WOS:000257914600006	18440660	[Yamamoto Takehisa Tsutsui Toshiyuki Nishiguchi Akiko Kobayashi Sota] Natl Inst Anim Hlth Epidemiol Res Team Tsukuba Ibaraki 3050856 Japan	1.333333333	3	Walker
