# Supplementary material for: “One Health” or Three? Publication Silos Among the One Health Disciplines
Source: PLoS Biol. 2016 Apr 21;14(4):e1002448. doi: 10.1371/journal.pbio.1002448 (PMC4839662; doi:10.1371/journal.pbio.1002448)
Supplement: S3 Data — A csv file containing community assignments for journals configured in an undirected network under three different community detection algorithms (fast-greedy, spin-glass, and Louvain detection). Note that the classifications used in the main text are listed in S1 Text. (CSV) [file pbio.1002448.s003.csv]

Community	Fast-Greedy	Spinglass	Louvain
ecol	Agr Sys	Agr Sys	Agr Sys
ecol	Am Nat	Am Nat	Am Nat
ecol	Annu Rev Entomol	Annu Rev Entomol	Auk
ecol	Auk	Appl Environ Microb	Biol Conserv
ecol	Biol Conserv	Auk	Biol Rev
ecol	Biol Rev	Biol Conserv	Bioscience
ecol	Bioscience	Biol Rev	BMC Biol
ecol	BMC Biol	Bioscience	Clin Microbiol Rev
ecol	Clin Microbiol Rev	BMC Biol	Conserv Biol
ecol	Conserv Biol	Clin Microbiol Rev	Curr Opin Microbiol
ecol	Curr Opin Microbiol	Conserv Biol	Ecol Apps
ecol	Ecol Apps	Curr Opin Microbiol	Ecol Lett
ecol	Ecol Lett	Ecol Apps	Ecol Model
ecol	Ecol Model	Ecol Lett	Ecology
ecol	Ecology	Ecol Model	Environ Microbiol
ecol	Environ Microbiol	Ecology	Evol Appl
ecol	Evol Appl	Environ Microbiol	Evolution
ecol	Evolution	Evol Appl	Front Zool
ecol	Front Zool	Evolution	Integr Comp Biol
ecol	Integr Comp Biol	Front Zool	J Anim Ecol
ecol	ISME J	Integr Comp Biol	J Appl Ecol
ecol	J Anim Ecol	ISME J	J Ecol
ecol	J Appl Ecol	J Anim Ecol	J Med Entomol
ecol	J Ecol	J Appl Ecol	J Wildlife Dis
ecol	J Med Entomol	J Ecol	J Wildlife Manage
ecol	J Wildlife Dis	J Med Entomol	Landscape Ecol
ecol	J Wildlife Manage	J Wildlife Dis	New Engl J Med
ecol	Landscape Ecol	J Wildlife Manage	Parasitology
ecol	Mole Ecol	Landscape Ecol	Philos T Roy Soc B
ecol	New Engl J Med	New Engl J Med	Phytopathology
ecol	Parasitology	Parasitology	PloS Biol
ecol	Philos T Roy Soc B	Philos T Roy Soc B	Stat Methods Med Res
ecol	Phytopathology	Phytopathology	Zoonoses Public Hlth
ecol	Stat Methods Med Res	Stat Methods Med Res
ecol	Vet J	Vet J
ecol	Zoonoses Public Hlth	Zoonoses Public Hlth
epi	Am J Epidemiol	Am J Epidemiol	Am J Epidemiol
epi	Am J Prev Med	Am J Prev Med	Am J Prev Med
epi	Am J Trop Med	Am J Trop Med	Am J Trop Med
epi	Biometrics	Clin Microbiol Infec	Annu Rev Entomol
epi	Clin Microbiol Infec	Curr Opin Infect Dis	Clin Microbiol Infec
epi	Curr Opin Infect Dis	Ecol Inform	Curr Opin Infect Dis
epi	Ecol Inform	Ecosystems	Ecol Inform
epi	Ecosystems	Emerg Infect Dis	Ecosystems
epi	Emerg Infect Dis	Environmetrics	Emerg Infect Dis
epi	Environmetrics	Epidemiology	Environmetrics
epi	Epidemics	Eurosurveillance	Epidemiology
epi	Epidemiology	For Sci	Eurosurveillance
epi	Eurosurveillance	Genome Biol	For Sci
epi	For Sci	Global Change Biol	Genome Biol
epi	Genome Biol	Infect Cont Hosp Ep	Global Change Biol
epi	Global Change Biol	Int J Epidemiol	Infect Cont Hosp Ep
epi	Infect Cont Hosp Ep	J Antimicrob Chemoth	Int J Epidemiol
epi	Int J Epidemiol	J Epidemiol Commun H	ISME J
epi	J Antimicrob Chemoth	J Infect Dis	J Antimicrob Chemoth
epi	J Epidemiol Commun H	J Mammal	J Epidemiol Commun H
epi	J Infect Dis	Mol Biol Evol	J Infect Dis
epi	J Mammal	Mole Ecol	J Mammal
epi	Mol Biol Evol	PloS Biol	Mol Biol Evol
epi	Nature	PloS Comput Biol	Mole Ecol
epi	PloS Biol	Plos Med	Plos Med
epi	PloS Comput Biol	PloS Neglect Trop D	PloS Neglect Trop D
epi	Plos Med	PloS One	PloS One
epi	PloS Neglect Trop D	P Natl Acad Sci USA	P Natl Acad Sci USA
epi	PloS One	Pop Health Metrics	Scientific Reports
epi	P Natl Acad Sci USA	Scientific Reports	Stat Med
epi	Pop Health Metrics	Stat Med	T Roy Soc Trop Med H
epi	Scientific Reports	Trends Micro	Vaccine
epi	Stat Med	T Roy Soc Trop Med H	Vet Parasitol
epi	Trends Micro	Vaccine
epi	T Roy Soc Trop Med H	Vet Parasitol
epi	Vaccine
epi	Vet Parasitol
math	Behav Ecol Sociobiol	Behav Ecol Sociobiol	Behav Ecol Sociobiol
math	Chinese Sci Bull	Biometrics	Biometrics
math	Ecol Complex	Chinese Sci Bull	Chinese Sci Bull
math	Ecol Monogr	Ecol Complex	Ecol Complex
math	J Clin Microbiol	Ecol Monogr	Ecol Monogr
math	J Math Biol	Epidemics	Epidemics
math	J Roy Soc Interface	J Clin Microbiol	J Clin Microbiol
math	J Theor Biol	J Math Biol	J Math Biol
math	Mar Ecol-Prog Ser	J Roy Soc Interface	J Roy Soc Interface
math	Math Biosci	J Theor Biol	J Theor Biol
math	Proc Roy Soc B	Mar Ecol-Prog Ser	Mar Ecol-Prog Ser
math	Science	Math Biosci	Math Biosci
math	Theor Ecol	Nature	Nature
math	Theor Popul Biol	Proc Roy Soc B	PloS Comput Biol
math		Theor Ecol	Pop Health Metrics
math		Theor Popul Biol	Proc Roy Soc B
math			Science
math			Theor Ecol
math			Theor Popul Biol
math			Trends Micro
math			Vet J
vet	Am J Vet Res	Am J Vet Res	Am J Vet Res
vet	Animal	Animal	Animal
vet	Appl Environ Microb	Clin Infect Dis	Appl Environ Microb
vet	Clin Infect Dis	Epidemiol Infect	Clin Infect Dis
vet	Epidemiol Infect	Genetics	Epidemiol Infect
vet	Genetics	Genet Sel Evol	Genetics
vet	Genet Sel Evol	J Anim Sci	Genet Sel Evol
vet	J Anim Sci	J Dairy Sci	J Anim Sci
vet	J Dairy Sci	Med Vet Entomol	J Dairy Sci
vet	Med Vet Entomol	Prev Vet Med	Med Vet Entomol
vet	Prev Vet Med	Science	Prev Vet Med
vet	Transbound Emerg Dis	Transbound Emerg Dis	Transbound Emerg Dis
vet	Vet Microbiol	Vet Microbiol	Vet Microbiol
vet	Vet Rec	Vet Rec	Vet Rec
vet	Vet Res	Vet Res	Vet Res
